# Supplementary material for: Epigenetic regulation of neural stem cell aging in the mouse hippocampus by Setd8 downregulation
Source: EMBO J. 2025 Jun 3;44(13):3645–68. doi: 10.1038/s44318-025-00455-8 (PMC12218407; doi:10.1038/s44318-025-00455-8)
Supplement: Supplementary file 3 — Dataset EV1 [file 44318_2025_455_MOESM3_ESM.xlsx]

## Sheet: EV1
	Title:
	Single-cell RNA-seq: Cell type–specific marker genes identified by clustering analysis
	Explanation:
	This dataset provides cell type–specific marker genes identified from single-cell RNA sequencing (scRNA-seq) analysis of neural stem cells and their progeny. Cells were obtained from postnatal day 5 (P5), 12-week-old (12w), and 24-week-old (24w) mouse hippocampi.
	Each row represents a gene that is significantly enriched in a specific cluster, identified as a putative cell type.

## Sheet: AS
gene	p_val	avg_log2FC	pct.1	pct.2	p_val_adj	cluster
Igfbp2	0	2.44671	0.856	0.518	0	AS
Apoe	0	2.36675	1	0.996	0	AS
Aqp4	0	2.09987	0.876	0.513	0	AS
Bcan	0	2.04983	0.976	0.672	0	AS
Cst3	0	2.02526	1	1	0	AS
Sparcl1	0	1.9676	0.993	0.738	0	AS
Ptprz1	0	1.9248	0.999	0.854	0	AS
Ncan	0	1.88623	0.988	0.877	0	AS
Gja1	0	1.8857	0.917	0.541	0	AS
Htra1	0	1.82868	0.831	0.479	0	AS
Cxcl14	0	1.81251	0.882	0.527	0	AS
Slc4a4	0	1.78567	0.852	0.489	0	AS
Serpine2	0	1.78459	0.953	0.645	0	AS
Atp1a2	0	1.78302	0.995	0.701	0	AS
Slc1a2	0	1.77737	0.994	0.862	0	AS
Ednrb	0	1.74389	0.84	0.543	0	AS
Gpr37l1	0	1.73377	0.867	0.499	0	AS
Slc6a11	0	1.70525	0.851	0.571	0	AS
Mfge8	0	1.65935	0.987	0.782	0	AS
Cldn10	0	1.62984	0.898	0.542	0	AS
Glul	0	1.6166	0.956	0.739	0	AS
Id3	0	1.59858	0.928	0.806	0	AS
Clu	0	1.5928	0.946	0.667	0	AS
Cspg5	0	1.52317	0.999	0.846	0	AS
Ntm	0	1.5071	0.819	0.433	0	AS
Mt3	0	1.49448	0.999	0.977	0	AS
Rgcc	0	1.47841	0.858	0.604	0	AS
Ttyh1	0	1.44512	0.962	0.702	0	AS
Tril	0	1.44376	0.796	0.524	0	AS
Ramp1	0	1.40988	0.914	0.644	0	AS
Pla2g7	0	1.40952	0.915	0.614	0	AS
Tsc22d4	0	1.3901	0.953	0.795	0	AS
Trim9	0	1.36601	0.777	0.511	0	AS
Scd2	0	1.35023	0.973	0.855	0	AS
Hes5	0	1.33929	0.917	0.768	0	AS
Tmem100	0	1.31411	0.834	0.581	0	AS
Slc1a3	0	1.31273	1	0.904	0	AS
Fjx1	0	1.30239	0.848	0.596	0	AS
Dclk1	0	1.28839	0.963	0.789	0	AS
Tspan7	0	1.27849	0.996	0.882	0	AS
Plpp3	0	1.27078	0.973	0.689	0	AS
Enho	0	1.25203	0.796	0.574	0	AS
Mlc1	0	1.24097	0.924	0.675	0	AS
Car2	0	1.23301	0.801	0.543	0	AS
Scrg1	0	1.22167	0.884	0.673	0	AS
Cpe	0	1.21045	0.994	0.961	0	AS
Olig1	0	1.16425	0.914	0.765	0	AS
Fabp7	0	1.16369	1	0.999	0	AS
Aldoc	0	1.14698	0.98	0.813	0	AS
Gm3764	0	1.13167	0.992	0.939	0	AS
Mt1	0	1.08427	0.978	0.913	0	AS
Ndrg2	0	1.04829	0.957	0.791	0	AS
Gpm6a	0	1.02347	0.942	0.785	0	AS
S100a16	0	0.984651	0.943	0.821	0	AS
Gpm6b	0	0.893837	0.989	0.935	0	AS
Fabp5	0	0.871945	0.995	0.995	0	AS
Mmd2	0	0.8272	0.99	0.912	0	AS
Dbi	0	0.823717	1	0.999	0	AS
Lxn	3.10609e-300	1.11814	0.851	0.658	6.21218e-297	AS
Fgfr3	9.71883e-300	1.31879	0.706	0.431	1.94377e-296	AS
Qk	3.47468e-298	0.983187	0.901	0.757	6.94937e-295	AS
Sepp1	2.03371e-296	1.35636	0.636	0.311	4.06742e-293	AS
Slc6a1	1.53375e-293	1.16761	0.8	0.555	3.0675e-290	AS
Lsamp	1.98853e-293	1.11219	0.778	0.516	3.97705e-290	AS
Msmo1	1.09427e-282	1.16111	0.804	0.576	2.18854e-279	AS
Slc38a3	2.18491e-281	1.37366	0.674	0.43	4.36983e-278	AS
Gstm1	1.5611e-277	1.01155	0.856	0.646	3.1222e-274	AS
Ntrk2	2.56556e-277	0.985271	0.863	0.666	5.13112e-274	AS
Ttyh3	3.90115e-275	1.03669	0.871	0.719	7.80231e-272	AS
Slc7a10	4.36137e-267	1.48293	0.668	0.414	8.72273e-264	AS
Syt11	5.99228e-265	0.771554	0.967	0.899	1.19846e-261	AS
Timp4	2.24085e-262	1.21933	0.721	0.489	4.48169e-259	AS
Chchd10	5.57713e-260	1.35253	0.696	0.468	1.11543e-256	AS
Hepacam	1.97792e-258	1.02979	0.795	0.618	3.95583e-255	AS
Ntsr2	2.37174e-258	1.2421	0.668	0.398	4.74347e-255	AS
Atp1b1	4.25034e-258	1.06549	0.797	0.581	8.50068e-255	AS
Tlcd1	1.92602e-247	1.26601	0.692	0.481	3.85204e-244	AS
Chst1	3.5125e-240	1.23906	0.665	0.427	7.02499e-237	AS
Tst	1.13546e-239	0.964416	0.824	0.661	2.27093e-236	AS
Phyhipl	3.06342e-227	1.01562	0.733	0.523	6.12684e-224	AS
Reep5	6.3575e-227	0.829042	0.877	0.765	1.2715e-223	AS
Chst2	6.10167e-223	1.01907	0.759	0.558	1.22033e-219	AS
S100a1	3.64697e-222	0.89175	0.833	0.708	7.29394e-219	AS
Scg3	3.49888e-213	0.82153	0.843	0.66	6.99775e-210	AS
Vcam1	2.2425e-211	1.12851	0.675	0.483	4.48499e-208	AS
Slc27a1	1.49643e-210	0.917978	0.711	0.467	2.99286e-207	AS
Gng12	1.81312e-201	0.946589	0.754	0.6	3.62623e-198	AS
S1pr1	4.39818e-189	0.998617	0.657	0.446	8.79637e-186	AS
Prdx6	2.35987e-184	0.58949	0.946	0.86	4.71975e-181	AS
Adgrg1	6.01623e-182	0.888647	0.706	0.514	1.20325e-178	AS
Cmtm5	3.45088e-168	0.861469	0.708	0.528	6.90176e-165	AS
Fxyd1	7.70183e-166	0.725129	0.501	0.268	1.54037e-162	AS
F3	4.15863e-164	1.10372	0.513	0.307	8.31726e-161	AS
Dbx2	5.57628e-164	0.939665	0.673	0.499	1.11526e-160	AS
Fam213a	2.21377e-161	0.780977	0.747	0.596	4.42754e-158	AS
Arxes2	2.93397e-155	0.95993	0.631	0.469	5.86795e-152	AS
Il18	6.25224e-148	0.83051	0.618	0.435	1.25045e-144	AS
Dlgap1	1.39221e-146	0.689947	0.549	0.333	2.78441e-143	AS
Gria2	5.53765e-141	0.705354	0.841	0.684	1.10753e-137	AS
Serpinh1	4.96582e-139	0.761939	0.722	0.565	9.93164e-136	AS
Notch3	7.12893e-139	0.407712	0.298	0.156	1.42579e-135	AS
Slc7a11	1.47862e-138	1.20793	0.482	0.306	2.95723e-135	AS
Shisa4	2.2922e-138	0.650604	0.846	0.754	4.5844e-135	AS
Sdc4	8.57836e-137	0.917353	0.481	0.288	1.71567e-133	AS
Asrgl1	1.03605e-136	0.692496	0.791	0.696	2.0721e-133	AS
Id2	4.61346e-133	0.664292	0.901	0.826	9.22692e-130	AS
Tmem176b	8.92427e-133	0.898675	0.541	0.369	1.78485e-129	AS
Hmgcs1	1.15926e-128	0.67146	0.782	0.671	2.31851e-125	AS
S100b	9.66461e-124	1.11021	0.536	0.399	1.93292e-120	AS
Grm5	1.02886e-123	1.06238	0.518	0.384	2.05773e-120	AS
Ctsd	1.39873e-122	0.679557	0.616	0.442	2.79746e-119	AS
Luzp2	1.59094e-121	1.04359	0.553	0.394	3.18189e-118	AS
Pcdh10	2.95626e-117	0.663813	0.527	0.362	5.91252e-114	AS
Timp3	1.81885e-112	0.815129	0.585	0.424	3.63771e-109	AS
AI464131	5.42172e-112	0.967408	0.478	0.34	1.08434e-108	AS
St6galnac5	5.74463e-112	0.796859	0.527	0.367	1.14893e-108	AS
Sparc	5.69224e-111	0.683144	0.692	0.523	1.13845e-107	AS
Mt2	4.83405e-110	0.544047	0.866	0.79	9.66809e-107	AS
Cd9	1.4921e-108	0.550921	0.93	0.862	2.98421e-105	AS
Dtna	1.2107e-106	0.659332	0.591	0.432	2.42141e-103	AS
Acot1	4.36249e-106	0.70218	0.738	0.663	8.72499e-103	AS
Hes1	1.65811e-105	0.778838	0.568	0.405	3.31621e-102	AS
Acsbg1	2.63277e-105	0.801154	0.592	0.469	5.26554e-102	AS
Nebl	4.07206e-104	0.834911	0.408	0.274	8.14411e-101	AS
Anxa2	7.88855e-100	0.530712	0.366	0.244	1.57771e-96	AS
Hapln1	1.44209e-99	0.995918	0.474	0.35	2.88418e-96	AS
Btbd17	3.15206e-99	0.772345	0.666	0.55	6.30412e-96	AS
Abhd3	3.03212e-96	0.869841	0.378	0.234	6.06424e-93	AS
Pcyt2	4.26257e-95	0.590217	0.574	0.428	8.52514e-92	AS
Hsd11b1	9.66042e-95	0.708388	0.292	0.166	1.93208e-91	AS
Ckb	1.21038e-94	0.329017	0.993	0.992	2.42075e-91	AS
Pid1	1.57933e-93	0.620003	0.412	0.288	3.15865e-90	AS
Epas1	1.19372e-92	0.528276	0.344	0.222	2.38744e-89	AS
Pygb	5.39315e-92	0.51953	0.503	0.356	1.07863e-88	AS
Pcdh17	1.32171e-90	0.868856	0.498	0.395	2.64342e-87	AS
Kcnk2	3.20273e-90	0.676302	0.608	0.478	6.40546e-87	AS
Epdr1	4.04288e-90	0.739843	0.548	0.424	8.08576e-87	AS
Slc15a2	1.78127e-89	0.814479	0.524	0.403	3.56254e-86	AS
Cadm1	2.72371e-88	0.595501	0.406	0.265	5.44742e-85	AS
Bsg	3.52642e-88	0.398424	0.938	0.903	7.05284e-85	AS
Fam171b	4.4528e-88	0.593345	0.625	0.499	8.90559e-85	AS
Eva1a	5.98201e-88	0.829223	0.462	0.329	1.1964e-84	AS
Cntfr	4.55736e-87	0.536832	0.358	0.23	9.11473e-84	AS
Cadm2	4.67204e-87	0.79499	0.505	0.389	9.34408e-84	AS
Prnp	5.73113e-87	0.449806	0.842	0.722	1.14623e-83	AS
Sox2	1.73492e-84	0.468686	0.859	0.79	3.46985e-81	AS
Cryab	6.65459e-84	0.51104	0.338	0.219	1.33092e-80	AS
Olig2	1.0938e-83	0.695895	0.618	0.551	2.1876e-80	AS
Lcat	3.58162e-83	0.834627	0.429	0.297	7.16325e-80	AS
Bgn	1.26192e-82	0.344994	0.27	0.179	2.52385e-79	AS
Thy1	2.16543e-82	0.533215	0.39	0.283	4.33086e-79	AS
Phkg1	1.73706e-80	0.897715	0.383	0.25	3.47411e-77	AS
Jam2	2.56025e-80	0.794176	0.513	0.423	5.12049e-77	AS
Nrxn1	2.62635e-80	0.449854	0.794	0.686	5.25269e-77	AS
Slc3a2	8.69663e-78	0.622175	0.613	0.521	1.73933e-74	AS
Insig1	8.45165e-74	0.538359	0.506	0.388	1.69033e-70	AS
Fam181b	2.01796e-72	0.596417	0.656	0.584	4.03592e-69	AS
Gabrb1	7.73911e-72	0.713721	0.553	0.451	1.54782e-68	AS
Pantr1	8.58472e-72	0.316353	0.924	0.877	1.71694e-68	AS
Osbpl1a	1.87758e-71	0.533409	0.384	0.287	3.75516e-68	AS
Mgll	1.45297e-69	0.579214	0.682	0.618	2.90595e-66	AS
Lfng	2.01915e-69	0.763758	0.549	0.455	4.03831e-66	AS
Csdc2	1.12415e-67	0.525281	0.64	0.541	2.2483e-64	AS
Sox9	1.59898e-67	0.494852	0.72	0.658	3.19797e-64	AS
Metrn	4.43067e-66	0.754959	0.503	0.42	8.86135e-63	AS
Kcnj10	2.6976e-65	0.667694	0.539	0.459	5.39521e-62	AS
Slco1c1	5.83079e-64	0.852842	0.513	0.438	1.16616e-60	AS
Tnc	6.43744e-64	0.634255	0.607	0.537	1.28749e-60	AS
S100a6	1.68529e-63	0.523859	0.692	0.635	3.37059e-60	AS
S100a13	7.29279e-63	0.567042	0.658	0.626	1.45856e-59	AS
Gstm5	8.75495e-63	0.40496	0.881	0.869	1.75099e-59	AS
Acsl6	1.70601e-62	0.654672	0.421	0.328	3.41203e-59	AS
Phgdh	1.73892e-61	0.395316	0.798	0.742	3.47784e-58	AS
Slc39a1	2.96259e-60	0.465185	0.321	0.24	5.92517e-57	AS
Kcne1l	3.76239e-60	0.643637	0.598	0.541	7.52478e-57	AS
Ccdc88a	1.61979e-58	0.496094	0.695	0.645	3.23957e-55	AS
B2m	1.08039e-57	0.511168	0.467	0.375	2.16078e-54	AS
Csrp1	4.43812e-57	0.484277	0.634	0.568	8.87623e-54	AS
Lrp1b	5.16746e-57	0.74526	0.43	0.363	1.03349e-53	AS
Nkain4	1.79146e-56	0.425705	0.631	0.528	3.58293e-53	AS
Fgfbp3	8.89315e-56	0.644447	0.49	0.407	1.77863e-52	AS
Dbndd2	1.1849e-53	0.402439	0.263	0.207	2.3698e-50	AS
Slc22a17	3.82537e-53	0.418817	0.707	0.662	7.65074e-50	AS
Gnao1	2.40484e-51	0.446256	0.714	0.68	4.80969e-48	AS
Aldh1l1	5.33947e-51	0.731462	0.44	0.376	1.06789e-47	AS
Smpdl3a	3.08466e-50	0.490881	0.45	0.371	6.16932e-47	AS
Spry2	4.47561e-49	0.544268	0.355	0.273	8.95122e-46	AS
Prkcdbp	1.0977e-48	0.430289	0.65	0.6	2.19541e-45	AS
Sfxn5	1.31976e-46	0.620336	0.54	0.477	2.63951e-43	AS
Idi1	1.49601e-46	0.483578	0.547	0.487	2.99203e-43	AS
Mgst1	1.89426e-46	0.559038	0.448	0.379	3.78851e-43	AS
Slc25a18	4.55391e-46	0.491898	0.571	0.505	9.10782e-43	AS
Pacrg	8.66868e-46	0.550783	0.319	0.254	1.73374e-42	AS
Slc39a12	1.0593e-45	0.665073	0.298	0.226	2.1186e-42	AS
Acsl3	2.91162e-45	0.368329	0.379	0.319	5.82324e-42	AS
Lhfp	4.50183e-45	0.393863	0.506	0.434	9.00366e-42	AS
Ddah1	1.17274e-44	0.441323	0.702	0.679	2.34549e-41	AS
Phactr3	3.38894e-44	0.552187	0.39	0.328	6.77787e-41	AS
Itga6	1.42662e-42	0.560329	0.43	0.382	2.85323e-39	AS
Sat1	1.93219e-41	0.449127	0.507	0.45	3.86438e-38	AS
Gfap	1.53581e-40	0.607152	0.675	0.664	3.07162e-37	AS
Fbxo2	4.19511e-40	0.590558	0.503	0.457	8.39022e-37	AS
Fos	1.20989e-39	0.316208	0.58	0.527	2.41978e-36	AS
Efhd2	1.89197e-39	0.391421	0.601	0.545	3.78394e-36	AS
Ngef	6.09318e-39	0.433558	0.254	0.202	1.21864e-35	AS
Cml1	8.47219e-35	0.619072	0.39	0.334	1.69444e-31	AS
Spock2	4.60485e-34	0.26781	0.269	0.243	9.20971e-31	AS
Pcdh7	4.84783e-33	0.52324	0.341	0.311	9.69566e-30	AS
Ldhb	9.18278e-33	0.336543	0.693	0.685	1.83656e-29	AS
Cnp	6.60358e-32	0.431857	0.422	0.375	1.32072e-28	AS
Gprc5b	7.2344e-31	0.332683	0.295	0.267	1.44688e-27	AS
Fez1	1.60844e-29	0.25199	0.848	0.848	3.21688e-26	AS
Epb41l2	1.70868e-28	0.284146	0.276	0.258	3.41736e-25	AS
Tmem47	2.08641e-28	0.33365	0.467	0.42	4.17282e-25	AS
Entpd2	5.94682e-28	0.463394	0.383	0.336	1.18936e-24	AS
Id1	1.04823e-27	0.528761	0.579	0.581	2.09646e-24	AS
Slc7a5	2.32207e-27	0.433498	0.423	0.403	4.64414e-24	AS
Kcna2	5.81465e-27	0.465838	0.328	0.303	1.16293e-23	AS
Wscd1	1.0115e-25	0.372539	0.509	0.489	2.02301e-22	AS
Ppp2r2b	1.32244e-25	0.261039	0.61	0.562	2.64487e-22	AS
Tubb2a	4.34993e-25	0.290543	0.731	0.711	8.69985e-22	AS
Selm	1.09719e-24	0.50396	0.677	0.698	2.19437e-21	AS
Pcdh9	2.30888e-24	0.533297	0.338	0.305	4.61777e-21	AS
Itpr2	1.19365e-23	0.515785	0.307	0.282	2.38729e-20	AS
Adhfe1	3.34235e-22	0.549395	0.338	0.303	6.68471e-19	AS
Ramp2	1.02336e-21	0.392906	0.376	0.346	2.04671e-18	AS
Gpc5	2.09338e-20	0.557402	0.273	0.249	4.18675e-17	AS
Cbs	6.84929e-20	0.461677	0.425	0.417	1.36986e-16	AS
Pdpn	1.21469e-19	0.472432	0.438	0.42	2.42937e-16	AS
AI854517	1.70481e-18	0.324261	0.633	0.664	3.40962e-15	AS
Polr3h	7.72292e-18	0.315676	0.61	0.632	1.54458e-14	AS
Sqle	8.94882e-18	0.322248	0.574	0.586	1.78976e-14	AS
Psph	1.08907e-17	0.287187	0.661	0.69	2.17815e-14	AS
Meis2	5.27191e-17	0.47178	0.441	0.445	1.05438e-13	AS
Tmem176a	4.42429e-16	0.645959	0.306	0.298	8.84859e-13	AS
Wwc1	7.81903e-16	0.276743	0.248	0.256	1.56381e-12	AS
Ppic	9.44682e-16	0.467471	0.358	0.372	1.88936e-12	AS
Agt	2.65048e-14	0.560699	0.255	0.248	5.30097e-11	AS
Cdo1	4.64737e-14	0.435146	0.471	0.504	9.29474e-11	AS
Dusp15	3.33391e-13	0.367355	0.28	0.288	6.66783e-10	AS
Cyr61	7.74771e-13	0.398598	0.321	0.327	1.54954e-09	AS
Frmd4a	2.00973e-11	0.327822	0.474	0.488	4.01946e-08	AS
Nog	1.12297e-10	0.357561	0.255	0.234	2.24594e-07	AS
Ubl3	1.28848e-09	0.297357	0.521	0.552	2.57696e-06	AS
Serpinf1	3.15147e-08	0.484584	0.226	0.329	6.30295e-05	AS
Dbp	3.17897e-08	0.440109	0.419	0.449	6.35794e-05	AS
Cav2	3.49786e-08	0.424068	0.377	0.389	6.99572e-05	AS
Lrp4	5.2731e-07	0.476963	0.294	0.307	0.00105462	AS
Sorl1	3.88894e-06	0.308888	0.252	0.287	0.00777788	AS
Cav1	6.18662e-06	0.374466	0.354	0.386	0.0123732	AS
Sox8	1.58343e-05	0.309064	0.345	0.375	0.0316686	AS
Vcan	3.33259e-05	0.373064	0.389	0.435	0.0666519	AS
Cdh13	0.000137846	0.336812	0.277	0.325	0.275691	AS
Grin3a	0.000393996	0.342202	0.247	0.296	0.787991	AS
Plpp4	0.000399827	0.353916	0.274	0.319	0.799654	AS
Igfbp4	0.000462155	0.425435	0.331	0.382	0.924311	AS
Plekhb1	0.000487665	0.276895	0.236	0.332	0.97533	AS
Notch2	0.00174705	0.263865	0.258	0.296	1	AS

## Sheet: NSC
gene	p_val	avg_log2FC	pct.1	pct.2	p_val_adj	cluster
Id4	0	1.46079	0.892	0.502	0	NSC
Dbi	0	1.02953	1	0.999	0	NSC
Myl9	3.90024e-267	1.33092	0.831	0.455	7.80047e-264	NSC
Aldoc	2.54767e-255	1.06716	0.993	0.846	5.09533e-252	NSC
Gas1	1.30733e-231	1.55185	0.797	0.504	2.61467e-228	NSC
Pantr1	6.34847e-231	0.972683	0.975	0.876	1.26969e-227	NSC
Prdx6	9.68719e-228	0.984117	0.968	0.873	1.93744e-224	NSC
Prnp	4.28781e-203	0.973795	0.924	0.729	8.57563e-200	NSC
Fam210b	1.09853e-199	1.20355	0.797	0.524	2.19705e-196	NSC
Nkain4	5.86318e-193	1.09175	0.808	0.511	1.17264e-189	NSC
Gdf10	1.50585e-192	1.04946	0.509	0.197	3.0117e-189	NSC
Mmd2	2.3935e-180	0.714593	0.994	0.928	4.78699e-177	NSC
Fabp7	9.50495e-179	0.823878	1	1	1.90099e-175	NSC
Gfap	3.09336e-176	1.15856	0.844	0.628	6.18672e-173	NSC
Ctnnbip1	3.80766e-167	0.914051	0.917	0.785	7.61533e-164	NSC
Naaa	1.12872e-163	1.08336	0.564	0.22	2.25744e-160	NSC
S100a6	3.65002e-157	1.03307	0.836	0.615	7.30004e-154	NSC
Phgdh	9.26598e-152	0.904681	0.891	0.732	1.8532e-148	NSC
Riiad1	3.32996e-151	1.24012	0.575	0.271	6.65991e-148	NSC
Slc1a3	2.35213e-149	0.741956	0.999	0.925	4.70426e-146	NSC
Thrsp	9.6615e-147	1.09413	0.82	0.592	1.9323e-143	NSC
1500015O10Rik	1.19534e-144	1.42443	0.593	0.327	2.39068e-141	NSC
Hopx	7.30021e-143	1.17098	0.631	0.363	1.46004e-139	NSC
Prex2	2.53245e-136	1.10265	0.571	0.259	5.06489e-133	NSC
Sox9	1.49952e-135	0.853735	0.841	0.644	2.99903e-132	NSC
Sparc	6.96441e-134	0.916388	0.804	0.534	1.39288e-130	NSC
Plpp3	5.31832e-128	0.64197	0.972	0.751	1.06366e-124	NSC
Psph	8.2888e-123	0.851355	0.819	0.648	1.65776e-119	NSC
Ndrg2	3.67284e-121	0.678968	0.953	0.828	7.34568e-118	NSC
Tspan7	1.90809e-118	0.607383	0.988	0.908	3.81619e-115	NSC
Mt1	3.8873e-114	0.616406	0.984	0.926	7.7746e-111	NSC
Pdlim4	7.83209e-113	0.805071	0.726	0.472	1.56642e-109	NSC
Tnc	3.22074e-106	0.833533	0.729	0.524	6.44147e-103	NSC
Rgs20	1.05577e-105	0.800402	0.659	0.417	2.11153e-102	NSC
Sox2	4.406e-103	0.67043	0.916	0.792	8.81201e-100	NSC
Gpm6b	2.96243e-102	0.48934	0.986	0.947	5.92486e-99	NSC
Cd9	8.64988e-95	0.595547	0.946	0.873	1.72998e-91	NSC
Ddah1	1.3699e-93	0.76023	0.789	0.664	2.73979e-90	NSC
S100a16	3.50295e-91	0.556502	0.93	0.851	7.00591e-88	NSC
Phlda1	5.53234e-90	0.701423	0.501	0.25	1.10647e-86	NSC
Mt3	9.57613e-85	0.497724	0.999	0.981	1.91523e-81	NSC
Dtna	7.98754e-84	0.683367	0.665	0.45	1.59751e-80	NSC
Entpd2	1.95278e-81	0.81283	0.553	0.307	3.90556e-78	NSC
Gnao1	9.17786e-81	0.648084	0.81	0.666	1.83557e-77	NSC
Jun	1.0366e-78	0.959964	0.783	0.59	2.07319e-75	NSC
Gstm1	1.30037e-78	0.551285	0.851	0.692	2.60074e-75	NSC
Lhfp	2.26734e-76	0.566978	0.648	0.417	4.53468e-73	NSC
Mgll	2.96446e-76	0.693493	0.756	0.615	5.92893e-73	NSC
Ndufc2	3.87892e-76	0.478012	0.982	0.97	7.75784e-73	NSC
Slc25a18	4.45255e-76	0.825065	0.656	0.5	8.90511e-73	NSC
Csrp1	1.26617e-74	0.716876	0.716	0.563	2.53235e-71	NSC
Hmgcs1	1.91762e-74	0.67095	0.822	0.686	3.83525e-71	NSC
Cspg5	2.04462e-73	0.439942	0.993	0.881	4.08924e-70	NSC
Mt2	1.50779e-72	0.629251	0.893	0.801	3.01557e-69	NSC
S100a11	3.53736e-71	0.637929	0.46	0.255	7.07471e-68	NSC
Polr3h	2.25959e-70	0.659744	0.739	0.598	4.51918e-67	NSC
Syt11	2.40043e-70	0.474101	0.963	0.915	4.80085e-67	NSC
Scg3	3.3791e-70	0.525728	0.836	0.702	6.7582e-67	NSC
Fth1	7.47619e-70	0.349472	0.994	0.987	1.49524e-66	NSC
Ttyh1	1.43513e-69	0.450277	0.917	0.768	2.87026e-66	NSC
Clu	3.26106e-69	0.363816	0.909	0.736	6.52212e-66	NSC
Pax6	4.31417e-69	0.610859	0.722	0.532	8.62834e-66	NSC
Cox4i2	7.45181e-69	0.607618	0.323	0.119	1.49036e-65	NSC
Mlc1	1.20061e-68	0.483941	0.87	0.741	2.40122e-65	NSC
Tmem47	8.20263e-68	0.693647	0.586	0.403	1.64053e-64	NSC
Prkcdbp	1.34982e-67	0.633502	0.729	0.593	2.69964e-64	NSC
Dmrta2	5.47268e-67	0.551616	0.583	0.373	1.09454e-63	NSC
Hes5	5.3993e-66	0.568251	0.899	0.805	1.07986e-62	NSC
Sirpa	4.04216e-65	0.76092	0.552	0.357	8.08432e-62	NSC
Rgs5	4.78511e-65	0.825442	0.508	0.322	9.57022e-62	NSC
Ucp2	3.90053e-64	0.469757	0.326	0.157	7.80106e-61	NSC
Ntrk2	6.78782e-64	0.512624	0.831	0.716	1.35756e-60	NSC
Pdcd4	9.4644e-63	0.640591	0.548	0.349	1.89288e-59	NSC
Fbln2	4.91687e-62	0.465059	0.458	0.284	9.83374e-59	NSC
S100a1	1.06869e-60	0.545074	0.821	0.739	2.13737e-57	NSC
Qk	1.82232e-60	0.457913	0.894	0.79	3.64464e-57	NSC
Tfap2c	6.73453e-59	0.786218	0.464	0.278	1.34691e-55	NSC
Cthrc1	6.92016e-59	0.801109	0.483	0.286	1.38403e-55	NSC
Fez1	1.25982e-57	0.474487	0.893	0.838	2.51965e-54	NSC
Per3	3.64469e-56	0.56013	0.438	0.252	7.28937e-53	NSC
Fos	4.37948e-56	1.32843	0.671	0.518	8.75896e-53	NSC
E130114P18Rik	1.08111e-54	0.631178	0.713	0.592	2.16222e-51	NSC
Pbx1	1.43286e-54	0.540093	0.809	0.692	2.86572e-51	NSC
Cmtm5	2.18872e-54	0.636575	0.69	0.571	4.37745e-51	NSC
Selm	1.24569e-51	0.426183	0.763	0.673	2.49137e-48	NSC
2810459M11Rik	1.4105e-51	0.729291	0.556	0.403	2.82099e-48	NSC
Cyr61	1.43997e-51	0.788709	0.454	0.295	2.87995e-48	NSC
Scd2	1.88746e-49	0.319762	0.951	0.885	3.77492e-46	NSC
Gabrb1	5.60139e-49	0.678927	0.612	0.46	1.12028e-45	NSC
Tst	2.94327e-48	0.455149	0.808	0.7	5.88655e-45	NSC
Mia	5.2304e-48	0.319922	0.302	0.162	1.04608e-44	NSC
Frzb	7.52101e-47	0.983933	0.386	0.206	1.5042e-43	NSC
Vim	8.06121e-47	0.569945	0.743	0.624	1.61224e-43	NSC
Gpm6a	1.00442e-44	0.351527	0.891	0.831	2.00884e-41	NSC
Lxn	2.5687e-44	0.486968	0.803	0.71	5.1374e-41	NSC
Tagln2	2.48161e-43	0.439684	0.438	0.286	4.96321e-40	NSC
Rlbp1	8.34408e-42	0.532821	0.607	0.476	1.66882e-38	NSC
S100a10	1.87206e-41	0.727733	0.426	0.26	3.74412e-38	NSC
Tsc22d4	2.04759e-41	0.301772	0.921	0.837	4.09518e-38	NSC
Gm10561	2.71992e-41	0.593399	0.46	0.298	5.43984e-38	NSC
Fezf2	9.95499e-41	0.679873	0.558	0.421	1.991e-37	NSC
Mro	1.08319e-40	0.63391	0.493	0.357	2.16639e-37	NSC
Timp2	1.84319e-40	0.494518	0.56	0.421	3.68638e-37	NSC
Lix1	5.41615e-40	0.578553	0.475	0.312	1.08323e-36	NSC
Pdlim3	3.39945e-39	0.525026	0.418	0.295	6.7989e-36	NSC
S100a13	1.86561e-38	0.509597	0.706	0.622	3.73122e-35	NSC
Csdc2	2.42281e-38	0.433341	0.692	0.55	4.84561e-35	NSC
Fxyd1	5.67817e-38	0.382919	0.486	0.323	1.13563e-34	NSC
Igfbp5	1.0309e-37	0.305108	0.391	0.271	2.06179e-34	NSC
Fgfbp3	2.04648e-37	0.377626	0.546	0.413	4.09296e-34	NSC
Pygb	3.04302e-37	0.464288	0.535	0.381	6.08604e-34	NSC
E330013P04Rik	3.44854e-37	0.598418	0.329	0.164	6.89708e-34	NSC
Rhcg	1.41646e-36	0.748848	0.431	0.297	2.83292e-33	NSC
Ccdc74a	3.28942e-36	0.347448	0.351	0.23	6.57884e-33	NSC
Dclk1	3.73124e-36	0.262266	0.923	0.836	7.46249e-33	NSC
Asrgl1	1.28992e-35	0.426346	0.78	0.719	2.57984e-32	NSC
Sfxn5	7.74541e-34	0.664355	0.582	0.481	1.54908e-30	NSC
Gltp	2.30824e-33	0.473777	0.604	0.502	4.61648e-30	NSC
Dkk3	6.49824e-33	0.555304	0.436	0.283	1.29965e-29	NSC
Fam107a	8.50879e-33	0.696646	0.407	0.25	1.70176e-29	NSC
Cntnap2	9.11428e-33	0.555657	0.514	0.373	1.82286e-29	NSC
1700019D03Rik	8.56566e-32	0.451677	0.293	0.159	1.71313e-28	NSC
Bphl	1.14685e-31	0.369525	0.462	0.342	2.29369e-28	NSC
Cav1	2.24721e-31	0.393132	0.458	0.355	4.49442e-28	NSC
Hist1h2bc	8.39931e-31	0.40432	0.656	0.534	1.67986e-27	NSC
Pcyt2	8.81541e-31	0.37934	0.59	0.456	1.76308e-27	NSC
Fbxo2	1.11092e-30	0.466472	0.567	0.452	2.22184e-27	NSC
Junb	1.61584e-30	0.302833	0.331	0.212	3.23167e-27	NSC
Ptx3	2.70031e-30	0.383414	0.378	0.241	5.40063e-27	NSC
Idi1	3.39209e-30	0.406855	0.597	0.489	6.78418e-27	NSC
Myl6	8.12037e-30	0.32617	0.886	0.854	1.62407e-26	NSC
Slc27a1	9.71089e-30	0.354192	0.651	0.534	1.94218e-26	NSC
Dbp	1.46485e-29	0.431768	0.532	0.417	2.92969e-26	NSC
Ttyh3	2.03381e-29	0.286212	0.829	0.762	4.06762e-26	NSC
Trim2	5.65745e-28	0.365948	0.701	0.582	1.13149e-24	NSC
Gsta4	1.05025e-27	0.631355	0.326	0.178	2.10051e-24	NSC
Cnp	2.28129e-27	0.360828	0.485	0.371	4.56257e-24	NSC
Pdpn	1.25659e-26	0.554638	0.51	0.407	2.51318e-23	NSC
Zcchc18	1.27791e-26	0.356091	0.455	0.342	2.55583e-23	NSC
Shisa4	1.55249e-26	0.353596	0.826	0.779	3.10498e-23	NSC
Pdgfrb	1.01337e-25	0.296206	0.303	0.184	2.02674e-22	NSC
Paqr6	1.32723e-24	0.641246	0.344	0.203	2.65446e-21	NSC
Ccnd1	8.66068e-23	0.352717	0.465	0.384	1.73214e-19	NSC
Fam181b	1.01036e-22	0.343624	0.677	0.595	2.02072e-19	NSC
Smpdl3a	1.70342e-22	0.43597	0.482	0.381	3.40684e-19	NSC
Crip1	2.281e-22	0.418763	0.483	0.372	4.562e-19	NSC
Slc22a17	2.38262e-22	0.348909	0.726	0.668	4.76525e-19	NSC
Msx1	4.67197e-22	0.415796	0.319	0.219	9.34394e-19	NSC
S1pr1	1.52397e-21	0.367959	0.599	0.505	3.04794e-18	NSC
Sox1	6.23919e-21	0.394763	0.381	0.279	1.24784e-17	NSC
Kcnj10	9.50471e-21	0.376111	0.554	0.473	1.90094e-17	NSC
Atp1b1	1.52996e-20	0.255318	0.724	0.645	3.05993e-17	NSC
Pcdh10	1.53923e-20	0.262797	0.506	0.403	3.07845e-17	NSC
Arl4c	2.90241e-20	0.332184	0.53	0.428	5.80482e-17	NSC
Insig1	9.1445e-20	0.320849	0.509	0.414	1.8289e-16	NSC
Sirt2	1.14345e-19	0.38219	0.636	0.587	2.2869e-16	NSC
Cables1	1.40136e-19	0.535912	0.313	0.181	2.80273e-16	NSC
Sat1	3.44385e-19	0.458909	0.539	0.455	6.88769e-16	NSC
St6galnac5	5.68303e-19	0.374408	0.507	0.406	1.13661e-15	NSC
Gm13889	7.36429e-19	0.296894	0.466	0.367	1.47286e-15	NSC
Notch2	1.309e-18	0.654546	0.376	0.26	2.618e-15	NSC
Arx	1.23246e-17	0.369297	0.392	0.299	2.46492e-14	NSC
Fbrsl1	1.50989e-17	0.370209	0.494	0.417	3.01978e-14	NSC
Hes1	3.74207e-17	0.493511	0.532	0.449	7.48414e-14	NSC
Gm14964	1.50058e-16	0.427656	0.344	0.227	3.00116e-13	NSC
AI854517	1.54126e-16	0.34096	0.691	0.644	3.08253e-13	NSC
Acot1	2.40955e-16	0.291486	0.721	0.683	4.8191e-13	NSC
Timp3	1.87764e-15	0.403868	0.533	0.471	3.75528e-12	NSC
Cav2	2.84407e-15	0.536138	0.441	0.372	5.68814e-12	NSC
Pla2g16	1.62076e-13	0.642373	0.372	0.273	3.24153e-10	NSC
Mgst1	2.13506e-13	0.445982	0.462	0.391	4.27012e-10	NSC
Hrsp12	4.68049e-13	0.469778	0.394	0.317	9.36097e-10	NSC
Gldc	1.03079e-12	0.320611	0.389	0.304	2.06159e-09	NSC
Acat2	6.9269e-12	0.252729	0.654	0.593	1.38538e-08	NSC
Id1	1.19726e-11	0.415309	0.6	0.576	2.39452e-08	NSC
Sfrp1	8.41924e-11	0.438917	0.297	0.207	1.68385e-07	NSC
Col9a3	5.31936e-09	0.468371	0.444	0.396	1.06387e-05	NSC
Lrp4	3.71624e-08	0.282285	0.349	0.292	7.43248e-05	NSC
Tmem132b	7.70209e-08	0.562754	0.36	0.295	0.000154042	NSC
Cbs	9.57428e-08	0.287856	0.457	0.412	0.000191486	NSC
Ramp2	4.85207e-06	0.308135	0.395	0.348	0.00970413	NSC
Hspb8	4.9537e-06	0.367883	0.273	0.21	0.00990739	NSC
Enpp2	2.17127e-05	0.308709	0.277	0.224	0.0434254	NSC
Atp1a1	2.72927e-05	0.284391	0.318	0.261	0.0545854	NSC
Dusp1	4.12496e-05	0.468741	0.3	0.249	0.0824991	NSC
Lfng	7.4509e-05	0.296532	0.499	0.487	0.149018	NSC
Rmst	0.000245611	0.287309	0.242	0.266	0.491222	NSC
Ascl1	0.000383217	0.276816	0.392	0.35	0.766433	NSC
Gas6	0.00211824	0.387735	0.285	0.235	1	NSC

## Sheet: NPC
gene	p_val	avg_log2FC	pct.1	pct.2	p_val_adj	cluster
Hmgb2	0	3.02055	0.987	0.668	0	NPC
2810417H13Rik	0	2.61493	0.89	0.349	0	NPC
Cks2	0	2.42507	0.836	0.402	0	NPC
Tuba1b	0	2.41335	0.977	0.618	0	NPC
Ube2c	0	2.39207	0.77	0.382	0	NPC
H2afz	0	2.25555	0.999	0.965	0	NPC
Hmgn2	0	2.0747	0.996	0.9	0	NPC
Cdca3	0	2.0315	0.776	0.312	0	NPC
Top2a	0	2.01228	0.704	0.262	0	NPC
Pbk	0	1.9905	0.785	0.307	0	NPC
H2afx	0	1.9065	0.88	0.502	0	NPC
Birc5	0	1.88913	0.779	0.318	0	NPC
Cenpf	0	1.88466	0.668	0.264	0	NPC
Cdca8	0	1.82676	0.771	0.294	0	NPC
Lockd	0	1.81375	0.818	0.342	0	NPC
Rrm2	0	1.80457	0.768	0.278	0	NPC
2700094K13Rik	0	1.78726	0.979	0.665	0	NPC
Dut	0	1.72136	0.901	0.506	0	NPC
Spc25	0	1.66133	0.678	0.247	0	NPC
Cks1b	0	1.63921	0.877	0.429	0	NPC
Anp32b	0	1.59138	0.917	0.475	0	NPC
Ccna2	0	1.59049	0.699	0.278	0	NPC
Spc24	0	1.57581	0.768	0.242	0	NPC
Fam64a	0	1.542	0.648	0.235	0	NPC
Ran	0	1.5363	0.99	0.847	0	NPC
Dek	0	1.52943	0.902	0.448	0	NPC
Racgap1	0	1.472	0.724	0.252	0	NPC
Smc2	0	1.46558	0.746	0.214	0	NPC
Lmnb1	0	1.41765	0.828	0.321	0	NPC
Tmpo	0	1.40878	0.854	0.356	0	NPC
Cenpm	0	1.39588	0.77	0.259	0	NPC
H1fx	0	1.38486	0.926	0.623	0	NPC
Ranbp1	0	1.36683	0.989	0.827	0	NPC
Hmgb1	0	1.34388	0.994	0.903	0	NPC
Mki67	0	1.24351	0.633	0.188	0	NPC
Dctpp1	0	1.2431	0.853	0.446	0	NPC
Dnajc9	0	1.22771	0.821	0.33	0	NPC
Cenpw	0	1.2023	0.738	0.301	0	NPC
Hdgf	0	1.20151	0.972	0.744	0	NPC
H2afv	0	1.18759	0.995	0.904	0	NPC
Ptma	0	1.15363	1	0.99	0	NPC
Pmf1	0	1.14288	0.711	0.242	0	NPC
Ybx1	0	0.88794	0.995	0.955	0	NPC
Ppia	0	0.880983	1	0.997	0	NPC
Ube2s	1.58282e-305	1.43216	0.973	0.792	3.16565e-302	NPC
Cdk1	5.84631e-305	1.58879	0.67	0.276	1.16926e-301	NPC
Lsm2	5.7329e-304	1.17941	0.891	0.518	1.14658e-300	NPC
Anp32e	1.82835e-303	1.1967	0.896	0.49	3.65671e-300	NPC
Cenpa	1.58305e-302	2.20337	0.712	0.334	3.16611e-299	NPC
Hist1h2ap	5.06436e-292	2.93906	0.686	0.272	1.01287e-288	NPC
Rpl41	8.24517e-290	0.561896	1	1	1.64903e-286	NPC
Knstrn	1.3286e-284	1.28818	0.646	0.256	2.65719e-281	NPC
Cdk4	6.51242e-284	1.02185	0.977	0.793	1.30248e-280	NPC
Tpx2	6.6625e-281	1.34382	0.621	0.223	1.3325e-277	NPC
Smc4	4.7203e-274	1.31424	0.727	0.287	9.44059e-271	NPC
Hmgb3	5.92131e-273	1.06962	0.954	0.704	1.18426e-269	NPC
Fkbp3	6.99069e-273	1.00247	0.954	0.723	1.39814e-269	NPC
Tyms	3.96207e-271	1.16528	0.649	0.228	7.92415e-268	NPC
Nasp	1.36054e-270	1.12399	0.808	0.41	2.72107e-267	NPC
Rpa2	2.48025e-267	1.11358	0.677	0.243	4.96049e-264	NPC
Tipin	3.85531e-264	1.09009	0.829	0.446	7.71061e-261	NPC
Hnrnpab	1.2419e-263	1.03325	0.947	0.69	2.4838e-260	NPC
Rpsa	5.32517e-263	0.76907	0.997	0.956	1.06503e-259	NPC
Cdc20	1.05786e-261	1.66319	0.606	0.242	2.11571e-258	NPC
Hsp90aa1	5.84903e-259	1.00292	0.971	0.75	1.16981e-255	NPC
Ccdc34	3.92644e-257	1.10727	0.894	0.564	7.85287e-254	NPC
Ccnb1	6.50927e-255	1.68418	0.619	0.268	1.30185e-251	NPC
Pcna	9.72708e-254	1.06661	0.646	0.195	1.94542e-250	NPC
Alyref	2.51314e-251	1.02144	0.848	0.494	5.02628e-248	NPC
Dtymk	3.93403e-250	0.979272	0.908	0.59	7.86806e-247	NPC
Npm1	6.42815e-250	0.986565	0.972	0.815	1.28563e-246	NPC
Ezh2	6.74244e-250	1.07734	0.77	0.38	1.34849e-246	NPC
Ccnb2	7.01758e-243	1.35204	0.612	0.275	1.40352e-239	NPC
Snrpf	8.03172e-243	0.859847	0.961	0.778	1.60634e-239	NPC
Ccnd2	1.42648e-237	1.31866	0.948	0.767	2.85296e-234	NPC
Tk1	1.40748e-233	1.12388	0.595	0.259	2.81497e-230	NPC
Hnrnpa3	6.68836e-231	0.877904	0.945	0.684	1.33767e-227	NPC
Fen1	7.74323e-228	0.781455	0.535	0.169	1.54865e-224	NPC
Nap1l1	4.01393e-223	0.887837	0.921	0.635	8.02787e-220	NPC
Aurkb	9.43096e-223	1.1524	0.567	0.24	1.88619e-219	NPC
Gapdh	6.66112e-218	0.808624	0.986	0.93	1.33222e-214	NPC
Rfc4	9.99992e-218	0.879844	0.601	0.227	1.99998e-214	NPC
Erh	4.39093e-215	0.638094	0.992	0.95	8.78185e-212	NPC
Set	6.81984e-215	0.817268	0.959	0.796	1.36397e-211	NPC
Dhfr	2.88956e-211	0.861438	0.576	0.231	5.77913e-208	NPC
Syce2	7.20397e-211	0.891223	0.69	0.332	1.44079e-207	NPC
Rps2	2.15347e-210	0.634889	1	0.986	4.30694e-207	NPC
Fbxo5	3.49621e-208	0.793197	0.5	0.162	6.99242e-205	NPC
Sae1	3.9786e-208	0.884631	0.784	0.39	7.95721e-205	NPC
H2afy	5.22027e-207	0.812806	0.946	0.745	1.04405e-203	NPC
Rps24	2.00136e-206	0.547675	1	0.992	4.00272e-203	NPC
Mad2l1	4.81472e-204	0.853258	0.543	0.219	9.62944e-201	NPC
Aurka	2.72012e-202	0.90273	0.483	0.155	5.44024e-199	NPC
Gmnn	7.95268e-201	0.898901	0.563	0.239	1.59054e-197	NPC
Nusap1	1.14824e-200	1.30429	0.572	0.263	2.29648e-197	NPC
Slbp	1.80016e-199	1.02641	0.703	0.318	3.60031e-196	NPC
Odc1	1.78276e-198	0.880815	0.849	0.489	3.56551e-195	NPC
Sgol1	3.56836e-197	0.884804	0.509	0.179	7.13671e-194	NPC
Mis18bp1	5.30996e-197	0.931072	0.496	0.175	1.06199e-193	NPC
Mcm6	3.50291e-196	1.06936	0.582	0.22	7.00581e-193	NPC
Snrpd1	9.95909e-196	0.757854	0.963	0.772	1.99182e-192	NPC
Tubb4b	2.05471e-195	1.13686	0.823	0.465	4.10941e-192	NPC
Ckap2l	5.2872e-195	0.957865	0.536	0.22	1.05744e-191	NPC
Serbp1	9.18072e-194	0.775888	0.961	0.756	1.83614e-190	NPC
Dbf4	2.09611e-193	0.672137	0.474	0.157	4.19222e-190	NPC
Snrpe	5.74599e-192	0.719923	0.975	0.852	1.1492e-188	NPC
Dnph1	4.10726e-191	0.690492	0.514	0.186	8.21453e-188	NPC
Nucks1	3.08679e-189	0.947303	0.819	0.485	6.17359e-186	NPC
Mcm2	7.9819e-189	0.86643	0.496	0.157	1.59638e-185	NPC
Tcf19	3.55073e-188	1.06813	0.537	0.213	7.10145e-185	NPC
Mxd3	5.99034e-186	0.870364	0.533	0.233	1.19807e-182	NPC
Hnrnpa2b1	4.74937e-185	0.737354	0.978	0.857	9.49874e-182	NPC
Tacc3	2.51787e-184	0.958366	0.547	0.221	5.03574e-181	NPC
Rrm1	4.30306e-184	0.836975	0.538	0.18	8.60613e-181	NPC
Cdkn2c	5.53717e-184	1.03992	0.719	0.357	1.10743e-180	NPC
Nudt21	3.00572e-180	0.809252	0.89	0.593	6.01145e-177	NPC
Prc1	2.9177e-179	1.33678	0.546	0.243	5.8354e-176	NPC
Hjurp	5.2772e-178	0.773222	0.59	0.224	1.05544e-174	NPC
Rpl39	1.82657e-176	0.468071	0.999	0.996	3.65315e-173	NPC
Rps26	2.3022e-174	0.556363	0.998	0.976	4.60441e-171	NPC
Stmn1	7.19916e-174	0.741039	1	0.96	1.43983e-170	NPC
Tex30	1.43981e-173	0.684449	0.554	0.228	2.87963e-170	NPC
Rps27a	5.42189e-172	0.490884	0.998	0.995	1.08438e-168	NPC
Hmgn5	1.87153e-169	0.73852	0.608	0.243	3.74306e-166	NPC
Gm10282	1.41913e-166	0.636488	0.482	0.158	2.83827e-163	NPC
Rpl32	1.65111e-166	0.488392	0.999	0.995	3.30223e-163	NPC
Haus4	3.51842e-166	0.725134	0.511	0.208	7.03684e-163	NPC
Ascl1	3.87569e-166	1.08242	0.632	0.292	7.75138e-163	NPC
Hnrnpa1	7.07355e-166	0.694505	0.979	0.836	1.41471e-162	NPC
Ssrp1	8.04613e-166	0.799946	0.757	0.401	1.60923e-162	NPC
Cenpe	1.43714e-164	0.940353	0.463	0.171	2.87428e-161	NPC
Prim1	1.31658e-163	0.680467	0.461	0.145	2.63317e-160	NPC
Tpm4	2.63838e-160	0.746273	0.761	0.405	5.27675e-157	NPC
Cdk6	6.03409e-160	0.8392	0.586	0.236	1.20682e-156	NPC
Hes6	6.67363e-160	1.00296	0.781	0.481	1.33473e-156	NPC
Lig1	8.45529e-159	0.951386	0.516	0.188	1.69106e-155	NPC
Rfc2	1.24192e-156	0.769527	0.719	0.368	2.48383e-153	NPC
Kif22	6.51393e-156	0.842278	0.514	0.225	1.30279e-152	NPC
Plk1	1.86127e-155	0.849898	0.461	0.2	3.72254e-152	NPC
Ddx39	7.25302e-155	0.661479	0.574	0.25	1.4506e-151	NPC
Cdk2ap1	1.41327e-154	0.768666	0.929	0.724	2.82654e-151	NPC
Rplp0	4.74624e-154	0.493153	0.999	0.991	9.49249e-151	NPC
Rps18	8.20008e-153	0.487019	1	0.992	1.64002e-149	NPC
Nme1	9.3305e-153	0.631173	0.966	0.808	1.8661e-149	NPC
Neil3	1.0487e-151	0.802242	0.464	0.174	2.09741e-148	NPC
Hnrnpd	1.4109e-151	0.741038	0.777	0.48	2.8218e-148	NPC
Rad21	6.37983e-151	0.745389	0.643	0.298	1.27597e-147	NPC
Psmc3ip	1.30246e-150	0.693759	0.535	0.239	2.60492e-147	NPC
Cenph	2.06767e-150	0.67132	0.437	0.159	4.13534e-147	NPC
Nudc	2.16896e-150	0.707887	0.87	0.539	4.33791e-147	NPC
Hat1	2.70117e-150	0.740475	0.532	0.206	5.40234e-147	NPC
Asf1b	2.79566e-149	0.663712	0.446	0.182	5.59133e-146	NPC
Mcm7	5.00467e-148	0.748056	0.606	0.261	1.00093e-144	NPC
Nop58	7.41546e-147	0.665003	0.581	0.247	1.48309e-143	NPC
Rfc5	1.10421e-145	0.701554	0.543	0.265	2.20841e-142	NPC
Itgb3bp	4.26287e-144	0.668924	0.586	0.266	8.52574e-141	NPC
Hn1	1.05161e-143	0.646603	0.981	0.795	2.10322e-140	NPC
Tubb5	9.53462e-143	0.708967	0.995	0.914	1.90692e-139	NPC
Kif23	2.89406e-142	0.620549	0.394	0.132	5.78813e-139	NPC
Rangap1	1.93428e-141	0.90391	0.578	0.288	3.86856e-138	NPC
Rps4x	1.53369e-140	0.461076	0.998	0.99	3.06738e-137	NPC
Eif4a1	3.68668e-140	0.625339	0.983	0.884	7.37336e-137	NPC
Cenpk	2.37627e-139	0.678993	0.449	0.164	4.75255e-136	NPC
Ppp1r14b	7.62371e-139	0.686915	0.952	0.783	1.52474e-135	NPC
Rps12	2.48269e-138	0.513185	0.99	0.949	4.96538e-135	NPC
Cenpn	6.22196e-138	0.443228	0.371	0.122	1.24439e-134	NPC
Esco2	1.24614e-137	0.705647	0.446	0.18	2.49227e-134	NPC
Kif4	1.2751e-137	0.358166	0.328	0.084	2.5502e-134	NPC
Pold2	4.41377e-137	0.617761	0.566	0.244	8.82754e-134	NPC
Ube2t	6.62251e-137	0.699642	0.472	0.204	1.3245e-133	NPC
Incenp	3.14896e-133	0.717793	0.476	0.229	6.29791e-130	NPC
Cdca5	5.97032e-133	0.601099	0.43	0.167	1.19406e-129	NPC
Mfap2	2.59288e-132	0.870051	0.705	0.379	5.18577e-129	NPC
Nmral1	3.34959e-131	0.723011	0.553	0.251	6.69918e-128	NPC
Ska1	3.41911e-131	0.67414	0.456	0.213	6.83822e-128	NPC
Ddx39b	1.14051e-129	0.702921	0.861	0.569	2.28102e-126	NPC
Nuf2	1.21088e-129	0.650004	0.498	0.229	2.42176e-126	NPC
Psip1	2.5242e-129	0.622795	0.925	0.676	5.04839e-126	NPC
Dynlt1f	5.64088e-129	0.670897	0.694	0.372	1.12818e-125	NPC
Hn1l	1.20501e-128	0.607559	0.485	0.195	2.41001e-125	NPC
Bub3	8.37069e-128	0.844402	0.781	0.502	1.67414e-124	NPC
Gpd1	2.16309e-127	1.15633	0.439	0.159	4.32617e-124	NPC
Hirip3	4.21963e-126	0.570643	0.439	0.158	8.43926e-123	NPC
Hspd1	4.64421e-126	0.704918	0.789	0.454	9.28843e-123	NPC
Csrp2	1.57797e-125	0.669247	0.638	0.376	3.15594e-122	NPC
Hnrnpu	1.96682e-125	0.628044	0.837	0.517	3.93363e-122	NPC
Paics	5.44668e-124	0.630223	0.769	0.433	1.08934e-120	NPC
Tcp1	8.48663e-124	0.659975	0.831	0.539	1.69733e-120	NPC
Cenpq	1.44853e-122	0.725135	0.546	0.273	2.89705e-119	NPC
Mthfd2	6.10908e-122	0.573909	0.439	0.178	1.22182e-118	NPC
Ndc80	1.1235e-121	0.366596	0.295	0.049	2.24701e-118	NPC
Clspn	2.23031e-121	0.503914	0.373	0.126	4.46061e-118	NPC
Cenpp	3.34087e-121	0.491222	0.376	0.124	6.68174e-118	NPC
Rpl3	3.82846e-118	0.433153	0.996	0.98	7.65692e-115	NPC
Trim59	5.13625e-118	0.582116	0.429	0.153	1.02725e-114	NPC
Uhrf1	8.97033e-118	0.74069	0.488	0.245	1.79407e-114	NPC
Rpl35	9.15728e-118	0.419184	0.998	0.974	1.83146e-114	NPC
Calm2	1.21987e-116	0.666727	0.977	0.855	2.43973e-113	NPC
Mcm5	1.56887e-116	0.813414	0.454	0.195	3.13774e-113	NPC
Prmt1	4.3978e-116	0.627135	0.856	0.577	8.7956e-113	NPC
Mcm3	6.95448e-116	0.659996	0.416	0.159	1.3909e-112	NPC
Dtl	9.22649e-116	0.67069	0.437	0.182	1.8453e-112	NPC
Bub1b	1.14554e-115	0.531936	0.381	0.14	2.29108e-112	NPC
Nt5dc2	1.87529e-115	0.653791	0.765	0.496	3.75057e-112	NPC
Rps9	2.0195e-115	0.40739	0.998	0.988	4.03901e-112	NPC
Psrc1	2.86385e-115	0.862054	0.441	0.183	5.72769e-112	NPC
Tesc	3.53174e-115	0.871631	0.484	0.268	7.06348e-112	NPC
Cenpl	1.88331e-114	0.464109	0.405	0.185	3.76662e-111	NPC
Vrk1	2.60638e-113	0.498659	0.452	0.175	5.21276e-110	NPC
Cdca7	4.93403e-113	0.869528	0.49	0.241	9.86807e-110	NPC
Clic1	2.31936e-112	0.683154	0.763	0.477	4.63873e-109	NPC
Insm1	1.93208e-111	0.695807	0.444	0.194	3.86415e-108	NPC
Slc25a5	2.99104e-111	0.612115	0.968	0.892	5.98207e-108	NPC
Ncapg	3.88481e-111	0.387854	0.321	0.077	7.76963e-108	NPC
Hmmr	1.64175e-110	0.761175	0.403	0.151	3.2835e-107	NPC
Ier5	2.3168e-110	0.637513	0.775	0.442	4.63361e-107	NPC
Ubald2	1.01226e-107	0.684877	0.834	0.55	2.02452e-104	NPC
Cdca2	1.34465e-107	0.678109	0.41	0.174	2.68931e-104	NPC
Ccnf	3.4363e-107	0.434336	0.349	0.137	6.8726e-104	NPC
Cenpu	1.64593e-106	0.472904	0.384	0.175	3.29185e-103	NPC
E2f1	2.52092e-106	0.702647	0.554	0.301	5.04184e-103	NPC
Neurog2	9.27742e-104	1.30891	0.468	0.237	1.85548e-100	NPC
Trim28	1.02723e-102	0.626652	0.737	0.443	2.05447e-99	NPC
Chd7	1.34609e-102	0.612963	0.779	0.505	2.69217e-99	NPC
Cdc25c	1.41846e-102	0.670545	0.423	0.211	2.83692e-99	NPC
Kif2c	1.58394e-102	0.627164	0.391	0.164	3.16788e-99	NPC
Bub1	1.59102e-102	0.383136	0.314	0.085	3.18204e-99	NPC
Nde1	2.61945e-101	0.631867	0.652	0.397	5.2389e-98	NPC
Pabpc1	7.97129e-101	0.530377	0.927	0.737	1.59426e-97	NPC
Melk	1.3951e-100	0.554663	0.399	0.191	2.7902e-97	NPC
Rfc3	3.87109e-99	0.598434	0.492	0.23	7.74217e-96	NPC
Ncapd2	1.20775e-98	0.674824	0.529	0.284	2.41551e-95	NPC
Coro1c	7.24971e-97	0.514439	0.548	0.268	1.44994e-93	NPC
Elavl4	5.87391e-96	0.619234	0.568	0.284	1.17478e-92	NPC
Trip13	1.11412e-95	0.3642	0.323	0.11	2.22824e-92	NPC
Shcbp1	2.94745e-95	0.542549	0.372	0.155	5.89491e-92	NPC
Ckap2	5.14304e-95	0.814432	0.454	0.213	1.02861e-91	NPC
Rad51ap1	1.35521e-94	0.623672	0.421	0.2	2.71043e-91	NPC
Vim	2.67995e-92	0.703575	0.821	0.604	5.35991e-89	NPC
Ndufc2	2.88871e-91	0.504835	0.992	0.968	5.77741e-88	NPC
Nono	3.12542e-91	0.517679	0.82	0.509	6.25085e-88	NPC
Nrm	1.23422e-90	0.523539	0.384	0.168	2.46844e-87	NPC
Troap	3.54886e-90	0.370289	0.29	0.104	7.09772e-87	NPC
Casc5	7.96896e-89	0.569289	0.386	0.161	1.59379e-85	NPC
Cdkn2d	1.0921e-88	0.647186	0.61	0.372	2.1842e-85	NPC
Chaf1b	8.78578e-88	0.63189	0.399	0.181	1.75716e-84	NPC
Sgol2a	2.45529e-87	0.528149	0.329	0.097	4.91059e-84	NPC
Ska2	3.18227e-85	0.569421	0.466	0.226	6.36455e-82	NPC
Rcc1	1.02221e-83	0.507341	0.472	0.256	2.04442e-80	NPC
Cdkn3	5.22687e-83	0.560479	0.397	0.203	1.04537e-79	NPC
Sap30	9.51295e-82	0.448896	0.65	0.385	1.90259e-78	NPC
Ncaph	1.03849e-81	0.513972	0.404	0.216	2.07698e-78	NPC
Rpl15	2.71839e-81	0.402188	0.974	0.867	5.43677e-78	NPC
Apitd1	9.71535e-81	0.559129	0.436	0.221	1.94307e-77	NPC
Gas2l3	2.41204e-80	0.531988	0.358	0.165	4.82409e-77	NPC
Whsc1	6.39191e-80	0.478714	0.608	0.379	1.27838e-76	NPC
Txnrd1	1.38035e-79	0.475004	0.612	0.334	2.7607e-76	NPC
Ilf2	1.40686e-79	0.481464	0.813	0.52	2.81373e-76	NPC
Cdt1	1.47801e-79	0.648386	0.362	0.166	2.95601e-76	NPC
Tox3	1.20639e-78	0.507596	0.454	0.225	2.41277e-75	NPC
Ngfrap1	2.33039e-78	0.421753	0.961	0.807	4.66077e-75	NPC
Mns1	2.91777e-78	0.422222	0.35	0.164	5.83554e-75	NPC
Bok	3.17475e-78	0.532654	0.5	0.273	6.3495e-75	NPC
H1f0	2.22653e-77	0.736374	0.914	0.746	4.45306e-74	NPC
Kif20b	1.90868e-76	0.41535	0.327	0.136	3.81736e-73	NPC
Rad51	5.67004e-74	0.53885	0.381	0.179	1.13401e-70	NPC
Rps28	1.15018e-72	0.301907	0.997	0.986	2.30036e-69	NPC
Prim2	4.48425e-72	0.468767	0.394	0.202	8.96851e-69	NPC
Mest	7.18948e-72	0.537477	0.526	0.302	1.4379e-68	NPC
Mycn	2.82887e-70	0.433793	0.534	0.283	5.65774e-67	NPC
Kpna2	3.92939e-70	0.677442	0.34	0.137	7.85878e-67	NPC
Cit	7.47878e-70	0.472514	0.375	0.19	1.49576e-66	NPC
Trp53i11	1.14748e-68	0.583787	0.451	0.273	2.29495e-65	NPC
Nek2	1.96438e-68	0.453776	0.321	0.134	3.92876e-65	NPC
Ttk	5.0997e-68	0.398266	0.319	0.136	1.01994e-64	NPC
Cct3	1.25645e-66	0.45229	0.744	0.475	2.5129e-63	NPC
Eomes	1.85576e-66	0.695127	0.474	0.271	3.71152e-63	NPC
Gadd45g	2.15309e-66	0.753712	0.688	0.474	4.30618e-63	NPC
Rps12-ps3	2.41607e-65	0.389091	0.781	0.512	4.83214e-62	NPC
Hsp90ab1	2.44525e-65	0.297083	0.988	0.928	4.89051e-62	NPC
Cep55	5.11277e-65	0.389081	0.288	0.091	1.02255e-61	NPC
Aspm	7.21333e-65	0.403159	0.312	0.115	1.44267e-61	NPC
Uchl3	1.60179e-64	0.377818	0.752	0.513	3.20359e-61	NPC
Hdac2	4.73534e-64	0.396691	0.793	0.519	9.47067e-61	NPC
Ruvbl2	2.76589e-63	0.384989	0.524	0.282	5.53178e-60	NPC
Sox1	6.78258e-63	0.323902	0.457	0.26	1.35652e-59	NPC
Gtse1	1.62623e-62	0.320584	0.298	0.118	3.25246e-59	NPC
Tuba1c	4.54505e-62	0.595638	0.306	0.132	9.09009e-59	NPC
4930579G24Rik	1.07737e-61	0.31741	0.293	0.121	2.15474e-58	NPC
Chek2	1.62594e-61	0.294317	0.301	0.135	3.25188e-58	NPC
Cct8	2.25369e-61	0.444959	0.73	0.479	4.50738e-58	NPC
Hells	2.87467e-61	0.727667	0.424	0.239	5.74935e-58	NPC
Rpa1	1.03487e-60	0.385409	0.45	0.252	2.06973e-57	NPC
Arl6ip1	1.07062e-60	0.887773	0.899	0.787	2.14125e-57	NPC
Cbx3	2.87822e-60	0.533157	0.791	0.532	5.75645e-57	NPC
Tmem107	4.34539e-60	0.275026	0.461	0.23	8.69078e-57	NPC
Kif11	4.39483e-60	0.51501	0.37	0.177	8.78966e-57	NPC
Kifc1	7.94134e-59	0.56967	0.354	0.181	1.58827e-55	NPC
Apex1	4.99474e-58	0.419786	0.733	0.493	9.98949e-55	NPC
Spag5	1.28571e-57	0.312187	0.36	0.201	2.57143e-54	NPC
Hspa8	1.28744e-57	0.4607	0.987	0.944	2.57489e-54	NPC
Fam83d	1.47208e-57	0.341811	0.281	0.109	2.94416e-54	NPC
Prdx2	9.31916e-57	0.306882	0.986	0.927	1.86383e-53	NPC
Trp53	2.5422e-56	0.413952	0.686	0.459	5.0844e-53	NPC
Rpl38	3.37825e-56	0.252121	1	0.991	6.7565e-53	NPC
Dnajc15	5.87607e-56	0.426992	0.707	0.484	1.17521e-52	NPC
Lima1	1.37965e-52	0.360205	0.41	0.214	2.7593e-49	NPC
Uba2	1.86163e-52	0.286063	0.515	0.275	3.72326e-49	NPC
Sapcd2	5.03216e-52	0.383877	0.512	0.351	1.00643e-48	NPC
Bex1	6.26455e-52	0.329081	0.531	0.315	1.25291e-48	NPC
Ccne1	2.12187e-51	0.456855	0.351	0.207	4.24374e-48	NPC
Kif20a	3.00956e-51	0.529871	0.342	0.177	6.01913e-48	NPC
Taldo1	7.17219e-51	0.351271	0.816	0.587	1.43444e-47	NPC
Gins2	7.87655e-51	0.597789	0.415	0.243	1.57531e-47	NPC
Myl12a	8.68638e-51	0.323896	0.751	0.478	1.73728e-47	NPC
Bex4	1.48352e-50	0.332929	0.697	0.474	2.96704e-47	NPC
Ivns1abp	1.68222e-50	0.28782	0.605	0.353	3.36444e-47	NPC
Cdc45	2.15136e-50	0.386299	0.274	0.119	4.30272e-47	NPC
Thrsp	6.40607e-50	0.724194	0.773	0.6	1.28121e-46	NPC
Cdc25b	1.96873e-49	0.38401	0.312	0.167	3.93746e-46	NPC
G2e3	2.25099e-49	0.303809	0.341	0.192	4.50197e-46	NPC
Fam111a	2.3306e-49	0.494331	0.363	0.202	4.6612e-46	NPC
Kif15	2.34055e-49	0.260407	0.276	0.117	4.6811e-46	NPC
Ldha	1.42301e-48	0.482996	0.821	0.655	2.84602e-45	NPC
Elof1	2.10432e-48	0.337807	0.786	0.574	4.20864e-45	NPC
Arhgef39	3.58273e-48	0.329723	0.273	0.1	7.16547e-45	NPC
Nbl1	2.55922e-47	0.297348	0.368	0.194	5.11844e-44	NPC
Ung	1.08551e-46	0.766113	0.395	0.239	2.17103e-43	NPC
Mcm4	4.06265e-46	0.437631	0.33	0.178	8.12531e-43	NPC
Gm8730	7.66617e-45	0.289419	0.754	0.505	1.53323e-41	NPC
Dlgap5	2.18463e-43	0.34707	0.266	0.102	4.36927e-40	NPC
Psat1	4.17769e-43	0.3365	0.738	0.536	8.35537e-40	NPC
Erdr1	2.54174e-42	0.299574	0.617	0.381	5.08348e-39	NPC
Hspe1	3.24044e-42	0.30268	0.974	0.912	6.48088e-39	NPC
Necab2	4.3774e-42	0.351603	0.334	0.23	8.75481e-39	NPC
Supt16	6.8944e-42	0.425323	0.431	0.246	1.37888e-38	NPC
Myef2	1.2608e-41	0.320667	0.579	0.365	2.5216e-38	NPC
Pim1	3.69478e-41	0.294123	0.266	0.121	7.38956e-38	NPC
C330027C09Rik	8.56677e-41	0.378464	0.286	0.136	1.71335e-37	NPC
Aard	1.31254e-40	0.387784	0.452	0.319	2.62508e-37	NPC
Ska3	2.16343e-40	0.424014	0.319	0.164	4.32686e-37	NPC
Atad2	2.58804e-39	0.385818	0.329	0.198	5.17609e-36	NPC
Pdia6	1.50321e-37	0.33168	0.823	0.628	3.00642e-34	NPC
Maged1	1.86504e-36	0.311793	0.806	0.585	3.73007e-33	NPC
Igsf8	2.57155e-36	0.267898	0.713	0.483	5.14311e-33	NPC
Timeless	5.62621e-36	0.392577	0.257	0.126	1.12524e-32	NPC
Fscn1	1.35312e-35	0.260924	0.752	0.54	2.70625e-32	NPC
Draxin	1.53586e-35	0.263305	0.39	0.242	3.07172e-32	NPC
Hist1h1b	2.88899e-35	0.375309	0.307	0.2	5.77798e-32	NPC
Tfap2c	3.64377e-35	0.276952	0.417	0.287	7.28754e-32	NPC
Depdc1a	1.01119e-34	0.282347	0.273	0.134	2.02239e-31	NPC
Elavl2	2.8552e-34	0.360269	0.521	0.351	5.71041e-31	NPC
Vps37b	2.08989e-33	0.297827	0.767	0.592	4.17978e-30	NPC
H2afy2	4.37732e-33	0.27719	0.646	0.468	8.75464e-30	NPC
Ect2	1.16899e-30	0.360899	0.293	0.157	2.33797e-27	NPC
E130114P18Rik	4.0279e-30	0.29378	0.737	0.585	8.0558e-27	NPC
Nptx2	4.25973e-27	0.26423	0.27	0.186	8.51946e-24	NPC
Arhgap11a	7.89931e-26	0.369582	0.312	0.206	1.57986e-22	NPC
Hap1	2.20424e-23	0.250918	0.277	0.181	4.40847e-20	NPC
Dynll1	7.46484e-23	0.294247	0.991	0.974	1.49297e-19	NPC
Mybl2	8.55458e-22	0.362746	0.279	0.154	1.71092e-18	NPC
Shmt1	9.97788e-20	0.346708	0.266	0.165	1.99558e-16	NPC
Ccnd1	4.28232e-19	0.331457	0.469	0.382	8.56463e-16	NPC
Btg2	5.5398e-19	0.267797	0.511	0.388	1.10796e-15	NPC
Fam159b	8.07834e-15	0.27574	0.29	0.214	1.61567e-11	NPC
Tubb6	9.38577e-15	0.415673	0.278	0.182	1.87715e-11	NPC
Rpgrip1	7.76285e-11	0.264434	0.266	0.193	1.55257e-07	NPC
Pycard	6.05329e-08	0.27598	0.259	0.206	0.000121066	NPC
Foxm1	0.000224857	0.388581	0.284	0.225	0.449714	NPC
Olig2	0.000359112	0.279362	0.592	0.571	0.718224	NPC

## Sheet: IMN1
gene	p_val	avg_log2FC	pct.1	pct.2	p_val_adj	cluster
Pcp4	0	2.33167	0.956	0.485	0	IMN1
Mfap4	0	2.21777	0.917	0.366	0	IMN1
Igfbpl1	0	2.07734	1	0.663	0	IMN1
Tubb3	0	2.03143	0.978	0.523	0	IMN1
Sox11	0	1.78164	0.999	0.719	0	IMN1
Nfix	0	1.63751	1	0.831	0	IMN1
Tuba1a	0	1.55699	1	0.994	0	IMN1
Sox4	0	1.54289	0.999	0.843	0	IMN1
Stmn1	0	1.39947	1	0.963	0	IMN1
Actg1	1.86209e-300	1.22658	1	0.981	3.72418e-297	IMN1
Tac2	9.13801e-292	2.75649	0.81	0.321	1.8276e-288	IMN1
Neurod1	5.39486e-288	1.53067	0.937	0.394	1.07897e-284	IMN1
Tmsb10	7.53498e-288	1.39269	1	0.958	1.507e-284	IMN1
Nfib	9.65295e-288	1.26459	1	0.924	1.93059e-284	IMN1
Mpped1	8.84227e-283	1.09062	0.698	0.197	1.76845e-279	IMN1
Hnrnpa1	1.4144e-276	1.21892	0.998	0.846	2.82879e-273	IMN1
Hsp90ab1	6.69315e-260	1.03278	1	0.932	1.33863e-256	IMN1
Tubb5	1.39447e-259	1.33439	1	0.92	2.78895e-256	IMN1
Eef1a1	2.45734e-259	0.883575	1	0.997	4.91469e-256	IMN1
Mllt11	5.00407e-258	1.37685	0.97	0.551	1.00081e-254	IMN1
Eef2	6.25708e-255	1.06114	0.999	0.925	1.25142e-251	IMN1
Cd24a	1.08474e-250	1.41867	0.972	0.557	2.16949e-247	IMN1
Marcksl1	7.13981e-249	0.797205	0.999	0.991	1.42796e-245	IMN1
Nnat	1.43506e-248	1.21086	0.999	0.953	2.87012e-245	IMN1
Rcor2	1.82768e-241	1.31917	0.831	0.325	3.65536e-238	IMN1
Elavl2	1.37985e-235	1.36045	0.837	0.322	2.75969e-232	IMN1
Cdk2ap1	1.75252e-234	1.2339	0.987	0.733	3.50505e-231	IMN1
Eomes	1.95463e-233	1.31952	0.762	0.249	3.90926e-230	IMN1
Tagln3	8.63792e-231	1.20356	0.972	0.681	1.72758e-227	IMN1
Hspa8	2.48655e-230	1.02825	1	0.946	4.97311e-227	IMN1
Nsg2	4.88201e-230	1.27145	0.919	0.493	9.76403e-227	IMN1
Elavl3	5.56708e-230	1.16541	0.943	0.464	1.11342e-226	IMN1
Tubb2b	2.28351e-223	1.09112	0.998	0.984	4.56703e-220	IMN1
Elavl4	2.84651e-221	1.33584	0.796	0.277	5.69302e-218	IMN1
Tmsb4x	4.08548e-220	0.789401	1	1	8.17096e-217	IMN1
Prdx2	2.99606e-219	0.88286	0.994	0.931	5.99212e-216	IMN1
Basp1	3.36109e-219	1.27217	0.951	0.557	6.72217e-216	IMN1
Crmp1	1.11483e-212	1.24488	0.847	0.379	2.22965e-209	IMN1
Emx1	4.72354e-212	1.21239	0.899	0.427	9.44708e-209	IMN1
Fam159b	1.09245e-209	0.738945	0.608	0.177	2.1849e-206	IMN1
Rps9	3.3566e-208	0.694095	1	0.989	6.71321e-205	IMN1
Slc6a6	3.81735e-208	0.73184	0.694	0.206	7.6347e-205	IMN1
Klhdc8a	1.54669e-206	0.729108	0.6	0.176	3.09339e-203	IMN1
Igsf8	3.04261e-205	1.23942	0.901	0.477	6.08522e-202	IMN1
Sstr2	4.27891e-196	1.22685	0.74	0.268	8.55781e-193	IMN1
Actb	3.58692e-194	1.00712	1	0.972	7.17384e-191	IMN1
St3gal5	7.1733e-194	1.08333	0.747	0.277	1.43466e-190	IMN1
Srrm4	1.4839e-188	0.881154	0.645	0.172	2.96781e-185	IMN1
Stmn3	6.21546e-188	1.07148	0.958	0.636	1.24309e-184	IMN1
Tcf4	7.2516e-188	0.766195	0.999	0.955	1.45032e-184	IMN1
Hn1	1.29625e-187	0.920405	0.991	0.81	2.5925e-184	IMN1
Hist3h2ba	6.14337e-185	1.13451	0.924	0.534	1.22867e-181	IMN1
Lhx2	4.45443e-184	0.969206	0.997	0.883	8.90886e-181	IMN1
Sema3c	2.19568e-181	0.91183	0.766	0.289	4.39135e-178	IMN1
Hdac2	2.4266e-181	1.04836	0.916	0.526	4.8532e-178	IMN1
Map1b	4.44525e-181	1.13038	0.853	0.396	8.8905e-178	IMN1
Ptma	2.05074e-178	0.807033	1	0.991	4.10149e-175	IMN1
Eif4a1	6.18584e-178	0.902567	0.993	0.891	1.23717e-174	IMN1
Dusp14	2.84743e-175	0.876571	0.79	0.332	5.69487e-172	IMN1
Bcl11a	6.54362e-175	0.975942	0.771	0.301	1.30872e-171	IMN1
Rnd2	6.1974e-174	1.09821	0.902	0.546	1.23948e-170	IMN1
Zbtb20	2.91537e-171	0.743888	1	0.966	5.83074e-168	IMN1
Rab3a	1.00978e-170	1.06708	0.835	0.366	2.01957e-167	IMN1
Hmgn2	1.92621e-168	0.96799	0.999	0.908	3.85242e-165	IMN1
Ppp1r14b	2.08074e-167	0.952334	0.983	0.794	4.16147e-164	IMN1
Cplx2	3.45052e-167	1.09714	0.803	0.349	6.90103e-164	IMN1
Rpl3	1.13173e-164	0.64569	1	0.981	2.26347e-161	IMN1
Rnf165	1.16641e-164	1.05865	0.773	0.338	2.33281e-161	IMN1
Chd3	2.64903e-163	1.00571	0.827	0.427	5.29805e-160	IMN1
Scrt2	3.1312e-162	0.894312	0.645	0.216	6.26241e-159	IMN1
Ebf1	1.0864e-161	0.607842	0.513	0.109	2.1728e-158	IMN1
Rtn1	1.82767e-160	0.738663	0.999	0.947	3.65534e-157	IMN1
Dbn1	2.03026e-159	1.00229	0.853	0.436	4.06052e-156	IMN1
Cttnbp2	8.66474e-158	0.977997	0.881	0.486	1.73295e-154	IMN1
Kif5c	9.98813e-158	0.905896	0.801	0.354	1.99763e-154	IMN1
Dpysl3	2.98393e-157	1.07028	0.883	0.537	5.96787e-154	IMN1
H2afy2	1.99667e-155	0.989149	0.838	0.457	3.99333e-152	IMN1
Tmem178	5.61794e-147	0.808233	0.721	0.28	1.12359e-143	IMN1
2023-09-03	6.01223e-147	0.906813	0.793	0.396	1.20245e-143	IMN1
Tenm4	1.93219e-146	0.779788	0.745	0.36	3.86437e-143	IMN1
Tsc22d1	3.44918e-146	0.886932	0.969	0.813	6.89835e-143	IMN1
Rbfox3	3.48205e-146	1.01525	0.717	0.272	6.9641e-143	IMN1
Lhx9	6.36519e-146	0.628997	0.661	0.292	1.27304e-142	IMN1
Dcx	1.19758e-142	1.01524	0.758	0.345	2.39516e-139	IMN1
Cdk4	7.60178e-141	0.765959	0.989	0.807	1.52036e-137	IMN1
Adra2c	3.75741e-140	0.466166	0.635	0.249	7.51481e-137	IMN1
Trp53i11	1.86786e-139	0.676664	0.637	0.263	3.73572e-136	IMN1
Rps7	1.39236e-138	0.557063	0.998	0.984	2.78472e-135	IMN1
Ier5	3.95947e-138	0.923129	0.872	0.457	7.91894e-135	IMN1
Podxl2	1.72748e-137	0.923759	0.88	0.561	3.45495e-134	IMN1
Epha4	2.01367e-137	0.953082	0.794	0.384	4.02735e-134	IMN1
Frmd4b	1.86593e-135	1.00066	0.694	0.29	3.73186e-132	IMN1
Tmeff1	5.87344e-130	0.846056	0.793	0.408	1.17469e-126	IMN1
Calm2	3.43106e-129	0.713738	0.994	0.863	6.86213e-126	IMN1
Zbtb18	7.58865e-129	0.782371	0.78	0.388	1.51773e-125	IMN1
Rps24	3.75617e-128	0.527746	1	0.993	7.51234e-125	IMN1
Rps4x	6.45374e-128	0.534664	0.999	0.99	1.29075e-124	IMN1
Hs3st1	3.2127e-126	0.695705	0.528	0.172	6.4254e-123	IMN1
Nsg1	2.62126e-124	0.873538	0.884	0.56	5.24251e-121	IMN1
Rpl35	3.1113e-123	0.535524	1	0.976	6.22261e-120	IMN1
Vps37b	8.25072e-123	0.92136	0.899	0.589	1.65014e-119	IMN1
Fxyd6	8.25536e-121	0.711326	0.994	0.831	1.65107e-117	IMN1
Fscn1	8.34278e-121	0.8379	0.872	0.542	1.66856e-117	IMN1
Rplp0	1.75176e-120	0.511425	1	0.991	3.50353e-117	IMN1
Myo1a	1.88908e-120	0.369282	0.46	0.128	3.77816e-117	IMN1
Tspan4	1.88962e-120	1.01903	0.628	0.211	3.77924e-117	IMN1
Nrep	1.54759e-118	0.902252	0.757	0.41	3.09518e-115	IMN1
Mdk	4.36099e-118	0.91217	0.973	0.882	8.72198e-115	IMN1
Rbfox2	2.84862e-116	0.813347	0.72	0.329	5.69725e-113	IMN1
Mfng	7.22371e-116	0.965387	0.576	0.194	1.44474e-112	IMN1
Cdk5r1	4.60072e-113	0.927762	0.728	0.329	9.20144e-110	IMN1
Ttc3	5.77541e-112	0.714795	0.949	0.763	1.15508e-108	IMN1
Ttc9b	1.80814e-111	0.769675	0.788	0.425	3.61627e-108	IMN1
Rpl15	1.0624e-110	0.595272	0.99	0.874	2.1248e-107	IMN1
Cotl1	9.35001e-110	0.77635	0.907	0.621	1.87e-106	IMN1
Rps27a	2.94924e-109	0.461344	1	0.995	5.89849e-106	IMN1
Mex3a	4.38647e-109	0.735464	0.747	0.399	8.77295e-106	IMN1
Rpl32	1.04739e-108	0.457625	1	0.995	2.09479e-105	IMN1
Hnrnpab	3.02975e-107	0.740476	0.955	0.71	6.0595e-104	IMN1
Tmem163	3.17013e-107	0.416779	0.544	0.24	6.34027e-104	IMN1
Nhlh1	8.38208e-106	0.817533	0.52	0.144	1.67642e-102	IMN1
Ezr	1.45324e-105	0.827682	0.847	0.556	2.90647e-102	IMN1
Bcl7a	1.97859e-104	0.860737	0.738	0.375	3.95718e-101	IMN1
Bhlhe22	5.59423e-104	0.574306	0.7	0.323	1.11885e-100	IMN1
Zfos1	1.75067e-102	0.719305	0.897	0.596	3.50133e-99	IMN1
Rps26	3.75202e-101	0.500585	0.998	0.978	7.50404e-98	IMN1
Ddah2	3.18706e-98	0.664827	0.966	0.8	6.37412e-95	IMN1
Neurod6	4.27597e-98	0.986332	0.578	0.221	8.55194e-95	IMN1
Ttc28	8.3673e-98	0.733944	0.846	0.522	1.67346e-94	IMN1
Rps18	2.32631e-94	0.43562	1	0.993	4.65262e-91	IMN1
Syn2	2.4946e-92	0.830253	0.675	0.33	4.98919e-89	IMN1
Nono	8.8245e-92	0.712199	0.845	0.532	1.7649e-88	IMN1
Gap43	6.20816e-91	0.795651	0.639	0.313	1.24163e-87	IMN1
Calb2	1.87631e-90	0.898055	0.804	0.472	3.75262e-87	IMN1
Prmt1	2.53833e-89	0.727856	0.881	0.598	5.07666e-86	IMN1
Rps2	1.87307e-88	0.44476	1	0.988	3.74614e-85	IMN1
Taldo1	6.19905e-88	0.661506	0.875	0.599	1.23981e-84	IMN1
Evl	9.67552e-88	0.653012	0.851	0.541	1.9351e-84	IMN1
Rpl39	3.61614e-85	0.394493	1	0.996	7.23228e-82	IMN1
Ctxn1	1.98371e-84	0.661518	0.888	0.632	3.96742e-81	IMN1
Hmgb3	1.01145e-83	0.657072	0.963	0.724	2.02289e-80	IMN1
Nhlh2	2.44804e-81	0.558568	0.535	0.215	4.89608e-78	IMN1
Hist3h2a	6.95867e-81	0.708506	0.848	0.563	1.39173e-77	IMN1
Odc1	6.98073e-81	0.660761	0.833	0.522	1.39615e-77	IMN1
Gm11266	1.16483e-80	0.648425	0.666	0.314	2.32966e-77	IMN1
Ilf2	2.05149e-80	0.70734	0.83	0.543	4.10297e-77	IMN1
6330403K07Rik	2.58074e-80	0.74381	0.845	0.574	5.16147e-77	IMN1
Nav1	8.7336e-80	0.661235	0.846	0.552	1.74672e-76	IMN1
Mfap2	1.26006e-79	0.700957	0.746	0.401	2.52013e-76	IMN1
Rpsa	4.11776e-77	0.45642	1	0.959	8.23551e-74	IMN1
Tcp1	4.6191e-76	0.588982	0.867	0.559	9.2382e-73	IMN1
Rps28	1.73011e-75	0.379623	1	0.986	3.46022e-72	IMN1
Celf2	8.48918e-74	0.563368	0.956	0.805	1.69784e-70	IMN1
Sbk1	1.25738e-73	0.660438	0.7	0.361	2.51475e-70	IMN1
Thtpa	6.85925e-73	0.75642	0.655	0.342	1.37185e-69	IMN1
Neurog2	7.50098e-73	0.349151	0.544	0.246	1.5002e-69	IMN1
Rundc3a	1.01553e-72	0.639442	0.766	0.461	2.03106e-69	IMN1
Hnrnpa3	3.40015e-72	0.589246	0.935	0.707	6.8003e-69	IMN1
Npm1	1.48468e-71	0.484595	0.98	0.827	2.96936e-68	IMN1
Tbr1	3.44444e-71	0.808853	0.529	0.186	6.88887e-68	IMN1
Tacc2	5.46142e-71	0.724991	0.664	0.347	1.09228e-67	IMN1
Actl6b	1.41632e-69	0.570236	0.53	0.188	2.83263e-66	IMN1
Cntn2	2.37485e-69	0.251221	0.425	0.148	4.74971e-66	IMN1
Rpl38	1.00733e-68	0.332411	0.999	0.992	2.01466e-65	IMN1
Hnrnpa2b1	1.27635e-67	0.543998	0.956	0.871	2.5527e-64	IMN1
Bzw2	2.45629e-67	0.582956	0.813	0.525	4.91258e-64	IMN1
Snrpe	2.47096e-67	0.467323	0.981	0.862	4.94192e-64	IMN1
Zeb2	4.5287e-67	0.680478	0.781	0.496	9.05739e-64	IMN1
Scg5	2.27396e-66	0.595843	0.856	0.612	4.54792e-63	IMN1
Trp53	2.77988e-66	0.634477	0.755	0.469	5.55976e-63	IMN1
Ppia	3.50044e-66	0.37601	1	0.997	7.00087e-63	IMN1
H1f0	2.51703e-65	0.605438	0.929	0.759	5.03406e-62	IMN1
Nfia	2.2671e-64	0.646853	0.962	0.873	4.53419e-61	IMN1
Gdpd1	1.64426e-63	0.686134	0.678	0.37	3.28853e-60	IMN1
Vat1	2.02053e-63	0.73489	0.545	0.208	4.04106e-60	IMN1
Trim2	2.77032e-62	0.578148	0.843	0.571	5.54064e-59	IMN1
Set	1.15826e-61	0.49628	0.975	0.808	2.31652e-58	IMN1
Soga3	3.49682e-59	0.555458	0.699	0.385	6.99365e-56	IMN1
Lzts1	4.57484e-59	0.875793	0.587	0.286	9.14967e-56	IMN1
Ppp1r14a	6.15227e-58	0.411871	0.384	0.088	1.23045e-54	IMN1
Pabpc1	1.54727e-57	0.493254	0.943	0.751	3.09454e-54	IMN1
Cct8	1.89159e-57	0.608808	0.763	0.496	3.78318e-54	IMN1
Hmgb1	3.63583e-56	0.436675	0.989	0.911	7.27166e-53	IMN1
Tprn	1.07703e-54	0.336263	0.479	0.2	2.15406e-51	IMN1
Hsp90aa1	1.35005e-54	0.465922	0.944	0.772	2.7001e-51	IMN1
Prdm8	2.28572e-54	0.406395	0.499	0.2	4.57143e-51	IMN1
Bok	7.09383e-54	0.312901	0.555	0.285	1.41877e-50	IMN1
Tmem35	1.82983e-53	0.489516	0.562	0.275	3.65967e-50	IMN1
Rpl41	4.4876e-53	0.263428	1	1	8.9752e-50	IMN1
Nme1	2.5111e-51	0.459582	0.97	0.821	5.02219e-48	IMN1
Ube2s	3.46639e-51	0.467592	0.963	0.809	6.93279e-48	IMN1
Ybx1	5.49653e-51	0.389832	0.998	0.958	1.09931e-47	IMN1
Serbp1	9.37219e-51	0.450081	0.943	0.776	1.87444e-47	IMN1
Dll3	9.10973e-50	0.515505	0.479	0.205	1.82195e-46	IMN1
Arpc1a	2.3294e-48	0.515069	0.812	0.583	4.6588e-45	IMN1
Itsn1	2.6237e-48	0.564904	0.639	0.36	5.2474e-45	IMN1
Bex2	4.04182e-48	0.438556	0.956	0.777	8.08364e-45	IMN1
Abcb9	1.09311e-46	0.453344	0.628	0.336	2.18622e-43	IMN1
Snrpf	4.80218e-46	0.428116	0.956	0.794	9.60436e-43	IMN1
Celf3	1.11303e-45	0.679414	0.507	0.202	2.22605e-42	IMN1
Rufy3	1.92573e-45	0.614108	0.652	0.395	3.85146e-42	IMN1
Pafah1b3	2.03024e-43	0.548833	0.713	0.473	4.06047e-40	IMN1
H2afy	1.67158e-42	0.414133	0.952	0.761	3.34315e-39	IMN1
Nmral1	1.24065e-41	0.290011	0.535	0.279	2.4813e-38	IMN1
Rps12	1.79457e-41	0.324301	0.998	0.951	3.58914e-38	IMN1
Clip3	4.5056e-41	0.524949	0.71	0.474	9.01121e-38	IMN1
Cald1	9.64202e-41	0.458866	0.638	0.347	1.9284e-37	IMN1
Pim3	1.0166e-39	0.263123	0.457	0.202	2.0332e-36	IMN1
Atxn10	4.9474e-39	0.446332	0.794	0.576	9.8948e-36	IMN1
Kif21a	9.47067e-39	0.492984	0.684	0.436	1.89413e-35	IMN1
Zic1	3.77189e-38	0.503708	0.557	0.302	7.54379e-35	IMN1
Nrn1	1.30526e-37	0.448401	0.709	0.466	2.61051e-34	IMN1
Atat1	6.10085e-37	0.458388	0.755	0.534	1.22017e-33	IMN1
Fam57b	8.44778e-37	0.568283	0.561	0.3	1.68956e-33	IMN1
Apex1	1.23094e-35	0.422978	0.748	0.512	2.46188e-32	IMN1
Txnrd1	6.85167e-35	0.501045	0.609	0.358	1.37033e-31	IMN1
Maged1	8.26261e-35	0.435915	0.811	0.603	1.65252e-31	IMN1
Gm9844	6.79711e-34	0.459735	0.479	0.215	1.35942e-30	IMN1
Cct3	4.9676e-33	0.443077	0.731	0.499	9.9352e-30	IMN1
Ly6e	5.04803e-33	0.42789	0.571	0.323	1.00961e-29	IMN1
Chd7	8.72932e-33	0.391315	0.764	0.531	1.74586e-29	IMN1
Ddx39b	1.77867e-32	0.410738	0.794	0.603	3.55734e-29	IMN1
Coro1c	5.15117e-32	0.537724	0.546	0.292	1.03023e-28	IMN1
Slc38a1	7.52455e-32	0.427887	0.544	0.275	1.50491e-28	IMN1
Gapdh	9.77267e-32	0.341486	0.992	0.934	1.95453e-28	IMN1
Plppr3	1.52758e-31	0.639703	0.491	0.211	3.05515e-28	IMN1
Auts2	2.06451e-31	0.487787	0.675	0.45	4.12901e-28	IMN1
Sh3gl3	3.81846e-31	0.25406	0.536	0.312	7.63691e-28	IMN1
Cnih2	5.55464e-31	0.356541	0.781	0.574	1.11093e-27	IMN1
Marcks	1.07618e-30	0.2847	0.991	0.928	2.15237e-27	IMN1
Pdia6	2.37874e-30	0.437929	0.813	0.645	4.75747e-27	IMN1
Uchl3	7.42088e-30	0.364863	0.743	0.534	1.48418e-26	IMN1
Ngfrap1	1.32499e-29	0.305349	0.953	0.822	2.64998e-26	IMN1
Serf1	9.62819e-29	0.322628	0.898	0.739	1.92564e-25	IMN1
Aplp1	3.08758e-28	0.376792	0.766	0.568	6.17516e-25	IMN1
Gabra2	4.28869e-28	0.297933	0.528	0.296	8.57737e-25	IMN1
Foxg1	5.28427e-28	0.366182	0.724	0.511	1.05685e-24	IMN1
Nudt21	3.28201e-27	0.311093	0.839	0.625	6.56402e-24	IMN1
Fkbp3	1.30687e-25	0.315402	0.933	0.745	2.61374e-22	IMN1
Ptprs	2.10571e-25	0.358157	0.869	0.713	4.21141e-22	IMN1
Neurod4	4.05318e-25	0.516369	0.36	0.093	8.10637e-22	IMN1
Cd1d1	1.44033e-24	0.603098	0.412	0.167	2.88066e-21	IMN1
Trim28	2.49919e-24	0.37234	0.688	0.475	4.99838e-21	IMN1
Dpysl2	4.14928e-24	0.382501	0.836	0.668	8.29856e-21	IMN1
Caprin1	1.37774e-23	0.406123	0.671	0.469	2.75548e-20	IMN1
Ndn	1.72606e-23	0.340935	0.774	0.594	3.45211e-20	IMN1
Ccng2	2.15478e-23	0.472053	0.502	0.26	4.30956e-20	IMN1
Peli1	2.26123e-23	0.422885	0.657	0.472	4.52245e-20	IMN1
Nt5dc2	7.51602e-23	0.265463	0.731	0.523	1.5032e-19	IMN1
Olfm1	2.55186e-22	0.494298	0.583	0.359	5.10371e-19	IMN1
Rprm	3.47436e-22	0.525293	0.629	0.443	6.94871e-19	IMN1
Chga	5.55947e-22	0.621998	0.428	0.18	1.11189e-18	IMN1
Pak7	6.81586e-22	0.559103	0.452	0.213	1.36317e-18	IMN1
Synpr	7.13973e-22	0.545758	0.462	0.219	1.42795e-18	IMN1
Cadm3	3.3853e-21	0.570312	0.467	0.237	6.77059e-18	IMN1
Ubald2	7.80973e-21	0.309855	0.77	0.583	1.56195e-17	IMN1
Serping1	1.05054e-20	0.554084	0.393	0.144	2.10107e-17	IMN1
Stmn2	1.23319e-20	0.457928	0.555	0.349	2.46638e-17	IMN1
Slc25a5	5.87846e-20	0.262705	0.969	0.899	1.17569e-16	IMN1
Prox1	7.85683e-20	0.25454	0.602	0.387	1.57137e-16	IMN1
Apba2	1.20355e-19	0.371497	0.696	0.545	2.40709e-16	IMN1
Dnajc15	8.13512e-19	0.295323	0.696	0.504	1.62702e-15	IMN1
Trf	5.40464e-18	0.259433	0.362	0.17	1.08093e-14	IMN1
Efs	5.47027e-17	0.325372	0.496	0.282	1.09405e-13	IMN1
Chgb	1.03168e-16	0.582698	0.385	0.148	2.06336e-13	IMN1
Uba2	2.46276e-16	0.369187	0.503	0.297	4.92552e-13	IMN1
Hnrnpu	9.55436e-16	0.26557	0.749	0.556	1.91087e-12	IMN1
Emx2	1.37209e-15	0.309448	0.67	0.486	2.74418e-12	IMN1
Snn	3.241e-15	0.345838	0.671	0.538	6.48201e-12	IMN1
Enc1	6.64762e-15	0.550697	0.439	0.235	1.32952e-11	IMN1
Samd14	1.43485e-14	0.281187	0.634	0.463	2.86969e-11	IMN1
Myl12a	3.7868e-12	0.252971	0.679	0.511	7.5736e-09	IMN1
Mycl	1.56492e-11	0.378153	0.461	0.272	3.12984e-08	IMN1
Rbms1	6.01056e-10	0.30192	0.319	0.125	1.20211e-06	IMN1
Ivns1abp	6.22412e-10	0.255729	0.566	0.38	1.24482e-06	IMN1
Kctd4	4.13308e-09	0.459093	0.328	0.125	8.26615e-06	IMN1
Ppp2r2b	5.16355e-09	0.278324	0.672	0.567	1.03271e-05	IMN1
Myef2	1.75249e-08	0.367908	0.539	0.389	3.50498e-05	IMN1
Rasgef1b	1.93022e-08	0.516974	0.357	0.163	3.86044e-05	IMN1
Nfasc	1.61439e-07	0.255605	0.34	0.174	0.000322877	IMN1
Islr2	1.74031e-07	0.263464	0.42	0.236	0.000348062	IMN1
Slain1	1.21688e-06	0.319358	0.43	0.252	0.00243376	IMN1
Neurod2	1.59069e-06	0.330741	0.444	0.275	0.00318137	IMN1
Tmem108	2.36424e-05	0.326491	0.376	0.214	0.0472848	IMN1
Nol4	3.35923e-05	0.33838	0.348	0.163	0.0671846	IMN1
Tubb4a	0.000173979	0.297795	0.418	0.26	0.347958	IMN1
Myt1l	0.000601392	0.358164	0.356	0.186	1	IMN1
Cdk6	0.00122386	0.307919	0.425	0.287	1	IMN1

## Sheet: IMN2
gene	p_val	avg_log2FC	pct.1	pct.2	p_val_adj	cluster
Calb2	0	2.79732	0.937	0.443	0	IMN2
Stmn2	0	2.46906	0.864	0.295	0	IMN2
Stmn4	0	2.25801	0.88	0.287	0	IMN2
Cd24a	0	2.20229	0.983	0.546	0	IMN2
Neurod1	0	2.15024	0.943	0.381	0	IMN2
Tubb3	0	2.12185	0.987	0.512	0	IMN2
Bhlhe22	0	1.91237	0.872	0.287	0	IMN2
Map1b	0	1.90346	0.932	0.373	0	IMN2
Neurod2	0	1.89688	0.817	0.211	0	IMN2
Igfbpl1	0	1.89137	0.999	0.656	0	IMN2
Tmsb10	0	1.89054	0.999	0.957	0	IMN2
Mllt11	0	1.8661	0.968	0.542	0	IMN2
Kcnk1	0	1.81855	0.827	0.287	0	IMN2
Sox11	0	1.74554	0.993	0.713	0	IMN2
Basp1	0	1.74101	0.947	0.549	0	IMN2
Elavl3	0	1.70911	0.931	0.455	0	IMN2
Tubb2b	0	1.70203	1	0.983	0	IMN2
Ank3	0	1.66148	0.767	0.231	0	IMN2
Tmsb4x	0	1.59308	1	1	0	IMN2
Eef2	0	1.59195	0.999	0.923	0	IMN2
Celf4	0	1.58177	0.794	0.271	0	IMN2
Zbtb20	0	1.52607	0.997	0.966	0	IMN2
Tuba1a	0	1.52475	1	0.994	0	IMN2
Crmp1	0	1.50908	0.878	0.363	0	IMN2
Sox4	0	1.47941	0.995	0.84	0	IMN2
Rtn1	0	1.38607	1	0.946	0	IMN2
Nfib	0	1.3597	0.995	0.923	0	IMN2
Nnat	0	1.32272	1	0.952	0	IMN2
Actg1	0	1.23306	1	0.98	0	IMN2
Eef1a1	0	1.05156	1	0.997	0	IMN2
Sema3c	5.5897e-308	1.69332	0.804	0.272	1.11794e-304	IMN2
Rab3a	1.93719e-307	1.60929	0.864	0.351	3.87438e-304	IMN2
Calm2	4.56959e-306	1.21047	0.992	0.86	9.13918e-303	IMN2
Tubb5	1.75858e-305	1.40154	0.999	0.918	3.51716e-302	IMN2
Stmn3	1.49816e-299	1.43482	0.96	0.628	2.99632e-296	IMN2
Mapt	2.37826e-298	1.60441	0.89	0.392	4.75652e-295	IMN2
Nfix	1.61653e-297	1.33423	0.996	0.828	3.23306e-294	IMN2
Hecw1	1.03151e-295	1.18109	0.655	0.161	2.06301e-292	IMN2
Hn1	1.82932e-285	1.29255	0.985	0.807	3.65864e-282	IMN2
Tmem178	2.29975e-283	1.47389	0.786	0.26	4.5995e-280	IMN2
Hsp90ab1	1.74511e-270	1.07604	0.997	0.931	3.49022e-267	IMN2
Prox1	1.31668e-268	1.70673	0.798	0.351	2.63336e-265	IMN2
Marcksl1	1.64519e-268	0.837541	1	0.991	3.29039e-265	IMN2
Nsg1	1.33779e-265	1.36901	0.932	0.545	2.67558e-262	IMN2
Islr2	1.62107e-260	1.78266	0.731	0.182	3.24214e-257	IMN2
Stmn1	3.78349e-258	1.14799	0.999	0.963	7.56697e-255	IMN2
Cnih2	4.59062e-251	1.4605	0.907	0.549	9.18123e-248	IMN2
Dusp14	3.01119e-249	1.37876	0.784	0.323	6.02239e-246	IMN2
Adra2c	1.93727e-247	0.982025	0.682	0.232	3.87454e-244	IMN2
Tmeff1	1.30221e-243	1.30172	0.843	0.391	2.60442e-240	IMN2
Ttc3	2.12387e-241	1.19135	0.945	0.759	4.24775e-238	IMN2
Hist3h2ba	1.58921e-234	1.39805	0.881	0.532	3.17842e-231	IMN2
Rps7	4.97162e-233	0.819898	0.998	0.984	9.94324e-230	IMN2
Actl6b	2.19179e-227	1.12535	0.662	0.159	4.38358e-224	IMN2
Dcx	8.52283e-224	1.2812	0.787	0.331	1.70457e-220	IMN2
Hist3h2a	5.76527e-223	1.34252	0.877	0.551	1.15305e-219	IMN2
Kif5c	1.05173e-221	1.3351	0.789	0.346	2.10346e-218	IMN2
Hspa8	7.94528e-220	0.925808	0.995	0.945	1.58906e-216	IMN2
Fxyd6	1.10327e-210	1.04227	0.98	0.83	2.20655e-207	IMN2
Rbfox1	1.81873e-209	1.1146	0.586	0.158	3.63746e-206	IMN2
Ttc28	1.02651e-208	1.26801	0.881	0.509	2.05301e-205	IMN2
Tagln3	2.1667e-208	1.15273	0.938	0.679	4.33341e-205	IMN2
Cdk5r1	8.58596e-204	1.36784	0.758	0.315	1.71719e-200	IMN2
Fam57b	9.00957e-203	1.21071	0.711	0.27	1.80191e-199	IMN2
Ly6h	1.43452e-198	1.25614	0.84	0.455	2.86904e-195	IMN2
Tcf4	1.24852e-195	0.796413	0.986	0.956	2.49704e-192	IMN2
Hnrnpa1	8.70581e-186	0.929781	0.99	0.844	1.74116e-182	IMN2
Socs2	1.74663e-184	1.10167	0.787	0.386	3.49326e-181	IMN2
Zfos1	3.4602e-171	1.17743	0.882	0.592	6.92039e-168	IMN2
Pak7	6.27091e-171	1.17503	0.621	0.181	1.25418e-167	IMN2
Cttnbp2	9.10094e-171	1.16964	0.843	0.483	1.82019e-167	IMN2
Rbfox2	5.35362e-168	1.10535	0.729	0.318	1.07072e-164	IMN2
Bzw2	1.80853e-165	1.12416	0.831	0.516	3.61706e-162	IMN2
Olfm1	2.20616e-161	1.12556	0.729	0.331	4.41232e-158	IMN2
Elmo1	3.8021e-161	1.36557	0.627	0.242	7.6042e-158	IMN2
Zeb2	2.59445e-159	1.21926	0.797	0.487	5.1889e-156	IMN2
Camk2b	6.70843e-159	1.15061	0.566	0.159	1.34169e-155	IMN2
Rpl38	5.4544e-154	0.578636	0.997	0.992	1.09088e-150	IMN2
Auts2	3.8647e-151	1.13413	0.79	0.426	7.72939e-148	IMN2
Ptma	4.57514e-148	0.645078	1	0.991	9.15028e-145	IMN2
Neurod6	4.0518e-144	0.865952	0.596	0.21	8.10359e-141	IMN2
Aplp1	2.5664e-143	1.03083	0.856	0.549	5.1328e-140	IMN2
Dpysl3	2.32859e-141	1.01967	0.851	0.534	4.65718e-138	IMN2
Sh3gl3	7.05333e-141	0.917607	0.653	0.288	1.41067e-137	IMN2
Thtpa	1.69619e-140	0.869287	0.7	0.327	3.39238e-137	IMN2
Nsg2	1.68341e-138	0.976809	0.825	0.499	3.36682e-135	IMN2
Actb	2.7827e-138	0.793652	0.996	0.972	5.56541e-135	IMN2
Evl	2.91071e-138	1.01528	0.846	0.534	5.82143e-135	IMN2
Cotl1	9.84692e-135	0.92598	0.885	0.618	1.96938e-131	IMN2
Sema5a	3.92194e-134	0.756424	0.513	0.19	7.84388e-131	IMN2
Sstr2	4.00273e-133	0.876926	0.66	0.271	8.00546e-130	IMN2
Frmd4b	5.90333e-133	0.972761	0.67	0.285	1.18067e-129	IMN2
Ctxn1	1.42983e-132	0.965873	0.879	0.628	2.85965e-129	IMN2
Rpl3	2.88895e-130	0.571506	0.995	0.981	5.7779e-127	IMN2
2023-09-03	1.70639e-127	0.971628	0.748	0.395	3.41278e-124	IMN2
Nrep	1.06042e-126	0.863534	0.753	0.403	2.12085e-123	IMN2
Gm1673	7.59471e-126	0.704833	0.968	0.892	1.51894e-122	IMN2
Epha4	2.57293e-125	1.05477	0.736	0.384	5.14585e-122	IMN2
Rcor2	4.91554e-124	0.768173	0.719	0.332	9.83109e-121	IMN2
Rpl35	1.9311e-123	0.557876	0.989	0.977	3.86221e-120	IMN2
Dbn1	8.66622e-121	1.06787	0.76	0.441	1.73324e-117	IMN2
Tacc2	1.39796e-120	1.07184	0.685	0.336	2.79593e-117	IMN2
Rps9	1.65363e-115	0.497851	0.998	0.989	3.30727e-112	IMN2
Serf1	4.97699e-115	0.823336	0.906	0.734	9.95399e-112	IMN2
Ly6e	6.67672e-114	0.805329	0.652	0.304	1.33534e-110	IMN2
Rplp0	2.27997e-113	0.489316	0.997	0.991	4.55994e-110	IMN2
Itsn1	3.15206e-111	0.792783	0.688	0.346	6.30413e-108	IMN2
Rps27a	8.32352e-107	0.456005	0.998	0.995	1.6647e-103	IMN2
Rps28	1.62654e-106	0.477039	0.994	0.987	3.25308e-103	IMN2
6330403K07Rik	7.13963e-106	0.785119	0.83	0.571	1.42793e-102	IMN2
Ddah2	3.54605e-104	0.755485	0.912	0.805	7.09209e-101	IMN2
2023-03-01	6.91867e-104	0.92124	0.552	0.219	1.38373e-100	IMN2
Tubb4a	8.81063e-103	0.98439	0.586	0.229	1.76213e-99	IMN2
Nrxn1	2.32223e-101	0.797686	0.91	0.695	4.64447e-98	IMN2
Ptpro	4.56632e-100	0.389265	0.5	0.2	9.13264e-97	IMN2
Zbtb18	1.67143e-98	0.70309	0.717	0.389	3.34286e-95	IMN2
Rps4x	1.03262e-97	0.459795	0.999	0.99	2.06524e-94	IMN2
Celf3	2.20766e-97	0.933091	0.551	0.188	4.41532e-94	IMN2
Klhdc8a	1.18287e-94	0.277101	0.496	0.183	2.36573e-91	IMN2
Sbk1	1.40381e-94	0.855045	0.689	0.355	2.80763e-91	IMN2
Rnf165	8.39818e-93	0.989465	0.665	0.346	1.67964e-89	IMN2
Scrt2	1.55116e-89	0.460661	0.547	0.222	3.10233e-86	IMN2
Ier5	4.03359e-89	0.766561	0.785	0.462	8.06719e-86	IMN2
Nrp1	1.8739e-87	0.93927	0.624	0.306	3.7478e-84	IMN2
Ina	1.26475e-85	0.887017	0.523	0.213	2.52951e-82	IMN2
Rpl15	1.36248e-82	0.522609	0.951	0.877	2.72496e-79	IMN2
Celf2	3.52871e-82	0.700819	0.924	0.806	7.05743e-79	IMN2
Rpl32	2.62787e-81	0.393211	0.997	0.995	5.25574e-78	IMN2
Fscn1	3.267e-81	0.776295	0.782	0.549	6.534e-78	IMN2
Gdpd1	5.18706e-81	0.954313	0.656	0.366	1.03741e-77	IMN2
Podxl2	2.09867e-79	0.813001	0.775	0.57	4.19733e-76	IMN2
Mycl	2.86112e-78	1.03591	0.56	0.251	5.72223e-75	IMN2
Rundc3a	3.94023e-75	0.792335	0.727	0.46	7.88046e-72	IMN2
Myt1l	1.1896e-74	1.03986	0.504	0.159	2.3792e-71	IMN2
Mex3a	2.43164e-74	0.622164	0.698	0.399	4.86327e-71	IMN2
Prdm8	3.25281e-73	1.10058	0.529	0.189	6.50561e-70	IMN2
Rbfox3	4.14788e-73	0.944009	0.599	0.281	8.29577e-70	IMN2
Emx1	8.20444e-73	0.557886	0.766	0.438	1.64089e-69	IMN2
Cntn2	3.10196e-72	0.273304	0.431	0.14	6.20393e-69	IMN2
Snca	3.83984e-72	0.699623	0.55	0.259	7.67969e-69	IMN2
Nav1	9.00955e-72	0.748235	0.796	0.553	1.80191e-68	IMN2
Rps18	1.38476e-71	0.36749	0.997	0.993	2.76952e-68	IMN2
Eef1a2	1.47661e-70	0.600371	0.465	0.193	2.95322e-67	IMN2
Hdac2	3.65295e-68	0.679778	0.773	0.54	7.3059e-65	IMN2
Hmgb3	4.2128e-68	0.557868	0.913	0.727	8.42561e-65	IMN2
Nfia	4.18587e-67	0.633644	0.93	0.876	8.37173e-64	IMN2
Set	9.54761e-67	0.540255	0.955	0.807	1.90952e-63	IMN2
Tprn	2.0171e-65	0.52683	0.48	0.193	4.0342e-62	IMN2
H2afy2	6.17957e-65	0.524012	0.746	0.463	1.23591e-61	IMN2
Ilf2	7.17149e-64	0.666686	0.759	0.548	1.4343e-60	IMN2
Gm9844	2.33973e-63	0.723942	0.514	0.203	4.67946e-60	IMN2
Cnih3	1.06859e-62	0.727953	0.584	0.311	2.13719e-59	IMN2
Bex2	8.7663e-62	0.534496	0.897	0.783	1.75326e-58	IMN2
Tsc22d1	7.63627e-60	0.62138	0.919	0.817	1.52725e-56	IMN2
Rps26	6.40708e-58	0.366826	0.993	0.978	1.28142e-54	IMN2
Gria2	3.21272e-57	0.530676	0.879	0.719	6.42543e-54	IMN2
Rps24	9.22232e-57	0.329626	0.998	0.993	1.84446e-53	IMN2
Id2	1.21427e-56	0.452963	0.934	0.84	2.42855e-53	IMN2
Eif4a1	3.15966e-56	0.449396	0.958	0.895	6.31933e-53	IMN2
Ncam1	1.69082e-55	0.664769	0.822	0.697	3.38164e-52	IMN2
Nhlh2	1.78302e-55	0.945411	0.509	0.212	3.56604e-52	IMN2
Hsp90aa1	6.89184e-55	0.467036	0.909	0.774	1.37837e-51	IMN2
Draxin	7.96785e-55	0.40447	0.502	0.233	1.59357e-51	IMN2
Ttc9b	1.94441e-54	0.642586	0.68	0.434	3.88882e-51	IMN2
Npm1	3.97428e-54	0.401957	0.959	0.827	7.94856e-51	IMN2
Slain1	6.64265e-54	0.639969	0.521	0.233	1.32853e-50	IMN2
Rpsa	8.10722e-53	0.364172	0.987	0.96	1.62144e-49	IMN2
Plppr3	5.57687e-51	0.965814	0.505	0.202	1.11537e-47	IMN2
Samd14	3.94972e-50	0.522507	0.694	0.449	7.89945e-47	IMN2
Csrp2	1.96816e-49	0.412064	0.644	0.392	3.93631e-46	IMN2
Cyfip2	8.98221e-49	0.301816	0.434	0.178	1.79644e-45	IMN2
Slc6a6	1.11951e-47	0.797488	0.511	0.225	2.23902e-44	IMN2
Panx1	5.65695e-47	0.426778	0.473	0.232	1.13139e-43	IMN2
Prox1os	7.44909e-47	1.01183	0.514	0.255	1.48982e-43	IMN2
Atat1	1.76896e-46	0.660178	0.703	0.537	3.53792e-43	IMN2
Cdk4	6.91891e-46	0.388452	0.95	0.81	1.38378e-42	IMN2
Nono	8.55752e-46	0.571113	0.75	0.541	1.7115e-42	IMN2
Prdx2	2.46509e-45	0.370007	0.972	0.933	4.93019e-42	IMN2
Meg3	1.97303e-44	0.747043	0.495	0.26	3.94606e-41	IMN2
Snn	2.04747e-44	0.516413	0.745	0.523	4.09495e-41	IMN2
Chd3	3.58252e-44	0.516485	0.686	0.441	7.16505e-41	IMN2
Tspan4	3.92372e-44	0.734146	0.505	0.222	7.84743e-41	IMN2
Mycn	5.19182e-44	0.754059	0.565	0.294	1.03836e-40	IMN2
Tenm4	5.06994e-43	0.407922	0.626	0.37	1.01399e-39	IMN2
Arpc1a	1.18489e-42	0.579959	0.733	0.59	2.36978e-39	IMN2
Bcl7a	1.37798e-41	0.540535	0.623	0.386	2.75595e-38	IMN2
Ivns1abp	3.74823e-41	0.728029	0.598	0.37	7.49645e-38	IMN2
Serbp1	5.01062e-41	0.434017	0.902	0.778	1.00212e-37	IMN2
Pcsk1n	2.43918e-40	0.499473	0.876	0.758	4.87837e-37	IMN2
Gm17750	1.09469e-39	0.545263	0.852	0.775	2.18938e-36	IMN2
Hnrnpab	1.28021e-38	0.370704	0.9	0.714	2.56042e-35	IMN2
Tmem108	5.79563e-38	0.684832	0.447	0.199	1.15913e-34	IMN2
Synpr	5.99183e-38	0.944213	0.478	0.211	1.19837e-34	IMN2
Kcna1	1.01477e-37	0.434754	0.371	0.105	2.02954e-34	IMN2
Igsf8	1.49774e-37	0.496209	0.719	0.497	2.99547e-34	IMN2
Dynll2	7.24638e-37	0.549697	0.737	0.551	1.44928e-33	IMN2
Pabpc1	3.75063e-36	0.430768	0.877	0.757	7.50127e-33	IMN2
Pafah1b3	2.71335e-35	0.6633	0.655	0.477	5.4267e-32	IMN2
Pak3	1.90918e-34	0.584446	0.411	0.162	3.81835e-31	IMN2
Nol4	7.16615e-34	0.738436	0.432	0.146	1.43323e-30	IMN2
Vasp	1.51734e-33	0.272094	0.543	0.316	3.03468e-30	IMN2
Gm8730	6.00907e-33	0.383287	0.729	0.525	1.20181e-29	IMN2
Gng3	1.03966e-32	0.270036	0.532	0.31	2.07932e-29	IMN2
Apba2	3.52283e-32	0.529856	0.712	0.538	7.04565e-29	IMN2
Carhsp1	7.22689e-31	0.5029	0.665	0.468	1.44538e-27	IMN2
St3gal5	1.00197e-30	0.389343	0.535	0.3	2.00395e-27	IMN2
Tspan17	4.34555e-30	0.263767	0.386	0.158	8.6911e-27	IMN2
Zfp385b	7.85544e-29	0.631843	0.414	0.145	1.57109e-25	IMN2
Spint2	1.02667e-28	0.352298	0.376	0.154	2.05335e-25	IMN2
Ubald2	3.1115e-28	0.465042	0.727	0.586	6.22299e-25	IMN2
Cplx2	1.19929e-27	0.616339	0.581	0.375	2.39859e-24	IMN2
Snrpe	3.44789e-27	0.320066	0.941	0.866	6.89578e-24	IMN2
Enc1	4.38209e-26	0.612467	0.451	0.229	8.76418e-23	IMN2
Frmd4a	1.49088e-25	0.350087	0.648	0.457	2.98175e-22	IMN2
Serping1	2.72746e-25	0.501331	0.389	0.139	5.45493e-22	IMN2
Soga3	2.57837e-22	0.58739	0.572	0.399	5.15674e-19	IMN2
Foxg1	3.05908e-22	0.338788	0.684	0.513	6.11816e-19	IMN2
Srrm4	3.53809e-22	0.559338	0.425	0.197	7.07618e-19	IMN2
Pcp4	6.84463e-21	0.331788	0.685	0.518	1.36893e-17	IMN2
Fyn	1.14684e-20	0.332442	0.721	0.552	2.29368e-17	IMN2
Scg5	1.5585e-20	0.413523	0.737	0.626	3.11699e-17	IMN2
Peli1	1.66432e-20	0.480786	0.633	0.471	3.32864e-17	IMN2
Ngfrap1	2.41817e-20	0.272179	0.919	0.824	4.83634e-17	IMN2
Sncb	2.26062e-18	0.675522	0.385	0.152	4.52124e-15	IMN2
Cald1	2.60045e-18	0.569539	0.519	0.36	5.20089e-15	IMN2
Prmt1	3.16544e-18	0.330846	0.749	0.612	6.33089e-15	IMN2
Gabra2	3.4771e-16	0.819206	0.484	0.298	6.95419e-13	IMN2
Tspan13	4.84281e-15	0.373585	0.721	0.64	9.68561e-12	IMN2
Nme1	5.76376e-15	0.276471	0.914	0.826	1.15275e-11	IMN2
Tmem35	9.21175e-15	0.725005	0.468	0.284	1.84235e-11	IMN2
Clip3	1.24378e-14	0.465426	0.609	0.485	2.48755e-11	IMN2
Gm11266	4.04503e-14	0.273922	0.516	0.33	8.09006e-11	IMN2
Uchl3	4.54369e-14	0.338341	0.676	0.54	9.08738e-11	IMN2
Elavl2	7.03178e-14	0.533103	0.536	0.359	1.40636e-10	IMN2
Slc38a1	4.64677e-13	0.498865	0.459	0.283	9.29353e-10	IMN2
Chgb	3.97126e-11	0.60846	0.366	0.146	7.94253e-08	IMN2
Chga	5.11326e-11	0.369251	0.261	0.201	1.02265e-07	IMN2
Ptprs	6.08385e-11	0.259067	0.814	0.718	1.21677e-07	IMN2
Dpysl2	1.69078e-10	0.305722	0.747	0.678	3.38156e-07	IMN2
Rufy3	1.79806e-10	0.497381	0.537	0.407	3.59611e-07	IMN2
Myo1b	1.07516e-09	0.292543	0.3	0.103	2.15031e-06	IMN2
Bex4	2.30795e-09	0.346514	0.606	0.503	4.61589e-06	IMN2
Gsto1	3.81406e-09	0.571393	0.409	0.216	7.62811e-06	IMN2
Txnrd1	7.57376e-09	0.468479	0.507	0.369	1.51475e-05	IMN2
Nhlh1	1.223e-08	0.405222	0.357	0.161	2.44599e-05	IMN2
Tcp1	1.79131e-08	0.310851	0.672	0.584	3.58262e-05	IMN2
Mest	3.0378e-08	0.376716	0.476	0.325	6.0756e-05	IMN2
Palmd	3.39512e-08	0.443833	0.263	0.166	6.79025e-05	IMN2
Igsf3	9.94698e-08	0.652506	0.456	0.31	0.00019894	IMN2
Cct8	1.67301e-07	0.260995	0.625	0.512	0.000334602	IMN2
Ndn	3.08212e-07	0.253804	0.698	0.602	0.000616424	IMN2
Tbr1	1.03166e-06	0.637476	0.38	0.202	0.00206331	IMN2
Myef2	1.41853e-06	0.464543	0.496	0.393	0.00283706	IMN2
Atxn10	2.16147e-06	0.271771	0.661	0.593	0.00432294	IMN2
Trp53	5.83807e-06	0.282873	0.59	0.489	0.0116761	IMN2
Trim28	5.93036e-06	0.26023	0.592	0.486	0.0118607	IMN2
Bcl11a	6.46179e-06	0.51995	0.479	0.338	0.0129236	IMN2
Chl1	7.36366e-06	0.552425	0.455	0.337	0.0147273	IMN2
4430402I18Rik	8.30479e-06	0.27973	0.328	0.158	0.0166096	IMN2
Caprin1	1.39469e-05	0.389651	0.562	0.482	0.0278939	IMN2
Trim2	5.15527e-05	0.263366	0.652	0.596	0.103105	IMN2
Rbms1	8.73837e-05	0.416999	0.307	0.122	0.174767	IMN2
Ccng2	8.995e-05	0.50881	0.423	0.267	0.1799	IMN2
Cadm3	0.00010529	0.478373	0.395	0.244	0.210579	IMN2
Lmo4	0.000106578	0.3784	0.556	0.474	0.213157	IMN2
Cldn3	0.000129543	0.536312	0.307	0.107	0.259086	IMN2
Agpat4	0.00013028	0.344842	0.365	0.207	0.26056	IMN2
Sez6	0.000408302	0.358553	0.318	0.148	0.816605	IMN2
Lrrn1	0.000416905	0.333417	0.269	0.167	0.833811	IMN2
Chd3os	0.000429101	0.499228	0.373	0.215	0.858202	IMN2
Emx2	0.000448814	0.271664	0.562	0.499	0.897628	IMN2
Vtn	0.000679885	0.255199	0.329	0.186	1	IMN2
Shtn1	0.00124582	0.375713	0.275	0.147	1	IMN2
Gap43	0.0013845	0.565791	0.452	0.336	1	IMN2
Flrt3	0.00710025	0.563025	0.271	0.145	1	IMN2
