# Supplementary material for: Epigenetic regulation of neural stem cell aging in the mouse hippocampus by Setd8 downregulation
Source: EMBO J. 2025 Jun 3;44(13):3645–68. doi: 10.1038/s44318-025-00455-8 (PMC12218407; doi:10.1038/s44318-025-00455-8)
Supplement: Supplementary file 4 — Dataset EV2 [file 44318_2025_455_MOESM4_ESM.xlsx]

## Sheet: EV2
	Title:
	Single-cell RNA-seq: Differentially expressed genes in neural stem cells across aging (P5, 12w, 24w)
	Explanation:
	This table contains differentially expressed genes (DEGs) identified from single-cell RNA sequencing (scRNA-seq) data of neural stem cells at three different ages: postnatal day 5 (P5), 12 weeks (12w), and 24 weeks (24w).

## Sheet: NSC
gene	12w/P5	24w/P5	state
0610009O20Rik	1.69055	2.20802	24w_Up
0610040J01Rik	0.385609	0.77561	12w_Down
1010001B22Rik	1.2017	3.41203	24w_Up
1110019D14Rik	1.40345	0.0908561	24w_Down		The colors of the genes match the colors in the heat map in Figure 1E.
1110046J04Rik	2.41783	1.80504	12w_Up
1110065P20Rik	0.470994	0.656552	12w_Down
1190005I06Rik	3.66039	4.09008	P_Up
1500009L16Rik	0.270101	0.128617	P_down
1500011B03Rik	0.650143	0.213218	24w_Down
1500015O10Rik	0.499861	0.220711	P_down
1500026H17Rik	1.34727	0.0781362	24w_Down
1600002K03Rik	2.1767	2.48861	12w_Up
1700001L19Rik	1.33123	12.5831	24w_Up
1700019G17Rik	2.20576	1.53047	12w_Up
1700023F06Rik	3.95005	4.80194	P_Up
1700025G04Rik	0.211526	0.30723	P_down
1700029I15Rik	4.77234	10.2436	P_Up
1700029J07Rik	2.74553	2.60628	12w_Up
1700037C18Rik	0.475999	0.0791201	P_down
1700037H04Rik	0.4877	0.265214	P_down
1700063D05Rik	0.401946	0.0654287	P_down
1700086L19Rik	0.360018	0.514828	12w_Down
1700086O06Rik	0.470458	1.42608	12w_Down
1700113A16Rik	1.47615	2.67003	24w_Up
1810037I17Rik	0.576068	0.403253	24w_Down
1810043G02Rik	0.902633	0.329887	24w_Down
1810044D09Rik	0.442692	0.341876	12w_Down
2010015M23Rik	2.1236	0.998496	12w_Up
2010107E04Rik	0.553092	0.492711	24w_Down
2010315B03Rik	1.67362	3.2494	24w_Up
2310009B15Rik	0.638025	0.402572	24w_Down
2310015A10Rik	0.432908	0.583085	12w_Down
2410004B18Rik	0.658049	0.480067	24w_Down
2610524H06Rik	0.759018	0.477186	24w_Down
2700046A07Rik	0.115105	0.43632	12w_Down
2700094K13Rik	0.635719	0.410347	24w_Down
2810001G20Rik	0.744917	0.450995	24w_Down
2810405F17Rik	4.53955	1.29367	12w_Up
2810408A11Rik	0.482784	2.67576	12w_Down
2810417H13Rik	0.304121	0.134236	P_down
2810425M01Rik	3.69	9.67247	P_Up
2900052N01Rik	4.9416	5.4322	P_Up
2900060B14Rik	0.0577259	0.290335	12w_Down
2900093K20Rik	1.88927	2.95331	24w_Up
3110002H16Rik	2.538	2.51194	12w_Up
3110035E14Rik	0.042181	0.042181	P_down
3110040N11Rik	0.882496	0.0458861	24w_Down
3110056K07Rik	3.93043	3.1762	12w_Up
3222401L13Rik	1.97367	3.188	24w_Up
3300002I08Rik	0.415314	0.080201	P_down
4732440D04Rik	2.38528	6.55961	24w_Up
4732471J01Rik	1.2473	5.35374	24w_Up
4732491K20Rik	1.22984	2.98831	24w_Up
4833420G17Rik	2.19745	1.3829	12w_Up
4921524J17Rik	0.489633	0.765035	12w_Down
4930402H24Rik	1.44346	2.56027	24w_Up
4930430F08Rik	2.19792	0.907525	12w_Up
4932438A13Rik	1.20005	2.1163	24w_Up
4933431E20Rik	1.90223	2.30923	24w_Up
5033430I15Rik	2.57367	1.33122	12w_Up
5330434G04Rik	0.62382	0.084251	24w_Down
5930430L01Rik	2.58581	3.86461	P_Up
6030419C18Rik	0.443014	0.937976	12w_Down
6330403K07Rik	3.14433	2.25882	P_Up
9330159F19Rik	2.25515	1.66917	12w_Up
9430038I01Rik	0.364043	0.24078	P_down
9430041J12Rik	2.59012	2.01272	12w_Up
A230050P20Rik	5.50932	3.90283	P_Up
A230107N01Rik	4.45542	6.40797	P_Up
A330069E16Rik	2.79568	13.5548	P_Up
A330093E20Rik	1.84021	9.54535	24w_Up
A330102I10Rik	0.501643	0.0848283	24w_Down
A830009L08Rik	4.61994	4.40696	12w_Up
A930024E05Rik	1.81349	7.70283	24w_Up
AI480526	3.074	3.19076	P_Up
AI854517	0.385944	0.564462	12w_Down
AK010878	1.50835	2.10275	24w_Up
AY036118	1.61746	3.69903	24w_Up
Aacs	0.391132	0.596831	12w_Down
Aak1	0.732718	0.0393552	24w_Down
Aard	0.579873	0.287546	24w_Down
Abca1	0.6653	0.302882	24w_Down
Abca8a	1.73	3.15595	24w_Up
Abca8b	3.23368	1.73677	12w_Up
Abcb1b	2.60836	6.46956	24w_Up
Abcb4	1.4231	9.04963	24w_Up
Abcb6	4.32512	8.6399	P_Up
Abcb9	1.71092	2.57727	24w_Up
Abcc1	0.491205	0.0896684	P_down
Abcc10	2.38587	1.11835	12w_Up
Abcc5	2.83207	2.29366	P_Up
Abcc9	6.44726	12.2737	P_Up
Abcd1	2.00264	1.41377	12w_Up
Abcd2	0.525422	0.0643486	24w_Down
Abcd4	1.47742	2.64935	24w_Up
Abcf3	2.24177	2.49988	P_Up
Abhd13	0.492779	0.454052	12w_Down
Abhd14b	5.23821	5.323	P_Up
Abhd16a	1.48711	2.44849	24w_Up
Abhd17b	0.577731	0.452228	24w_Down
Abhd17c	0.831998	0.0808896	24w_Down
Abhd18	2.39583	1.80211	12w_Up
Abhd2	2.21588	1.58116	12w_Up
Abhd3	2.78995	4.25846	P_Up
Ablim2	0.446126	1.07493	12w_Down
Abracl	0.326043	0.0467384	P_down
Abtb1	2.80152	4.74583	P_Up
Acaa1a	2.1573	1.98829	12w_Up
Acad12	2.90083	2.77797	12w_Up
Acad8	2.46136	2.65358	P_Up
Acad9	2.03549	1.93069	12w_Up
Acadl	1.76244	2.22397	24w_Up
Acadsb	2.03637	2.16776	P_Up
Acadvl	2.50666	2.54	P_Up
Acat2	0.461111	0.395351	P_down
Acat3	3.81067	3.50661	P_Up
Acbd4	3.13714	4.53888	P_Up
Ackr3	13.9978	23.4743	P_Up
Acot1	0.491763	0.460303	P_down
Acot11	3.36959	2.13943	12w_Up
Acot8	1.47021	3.31393	24w_Up
Acrbp	2.09257	1.3736	12w_Up
Acsbg1	2.51501	3.48485	P_Up
Acsl1	5.10879	9.43946	P_Up
Acsl3	5.09897	4.61734	P_Up
Acsl6	2.79953	4.52013	P_Up
Acta2	15.3972	10.5424	P_Up
Acvr1b	0.25256	2.58834	12w_Down
Adam10	0.683959	0.171208	24w_Down
Adam15	2.65616	2.09444	12w_Up
Adam28	7.5109	13.4123	P_Up
Adamts9	0.190813	0.721252	12w_Down
Adap2	11.0655	17.362	P_Up
Adat1	2.38814	1.527	12w_Up
Adck1	1.81201	4.51202	24w_Up
Adck4	2.43357	2.47334	P_Up
Adcy6	2.6764	1.39476	12w_Up
Adgb	1.1177	9.77617	24w_Up
Adgre5	3.69574	4.60079	P_Up
Adgrl2	0.31754	0.268361	12w_Down
Adk	2.67328	2.45611	P_Up
Ado	1.34411	3.68042	24w_Up
Adora2a	4.55674	1.59957	12w_Up
Adora2b	0.473508	1.8826	12w_Down
Adrb1	0.33213	0.739999	12w_Down
Adrbk2	2.17718	2.02214	P_Up
Adssl1	3.0323	8.37535	P_Up
Aebp1	4.11318	6.42208	P_Up
Agfg1	0.428216	0.180778	P_down
Ago2	0.906729	0.269096	24w_Down
Ago4	1.5653	0.0859646	24w_Down
Agt	2.85244	7.1606	P_Up
Agtpbp1	1.6627	2.55511	24w_Up
Ahdc1	1.0661	0.350892	24w_Down
Ahnak	2.39276	2.26969	12w_Up
Aifm3	0.804213	3.666	24w_Up
Aig1	2.09729	2.83487	P_Up
Ak6	0.706796	0.191794	24w_Down
Akap10	2.74124	2.59739	12w_Up
Akap13	0.475623	0.493858	12w_Down
Akap7	0.491917	0.642076	12w_Down
Akap8l	2.09996	3.91716	P_Up
Akr1b3	1.73703	2.29485	24w_Up
Akt1	0.472723	0.433236	P_down
Alas1	2.01803	2.15125	12w_Up
Aldh2	3.06875	3.7133	P_Up
Aldh3a2	1.32797	2.88804	24w_Up
Aldh3b1	5.05332	7.86142	P_Up
Aldh4a1	1.09349	3.67248	24w_Up
Aldh6a1	2.79021	2.57705	P_Up
Aldh7a1	1.65519	2.52615	24w_Up
Aldh9a1	1.69659	2.1195	24w_Up
Aldoa	2.03331	2.21722	P_Up
Aldoc	3.02419	2.78883	P_Up
Alg1	2.61553	3.76913	P_Up
Alg12	2.51172	2.41647	12w_Up
Alg3	2.20894	1.79258	12w_Up
Alg6	2.16616	0.859043	12w_Up
Alkbh4	2.02159	1.47791	12w_Up
Alkbh5	1.69183	2.31376	24w_Up
Ambra1	0.562053	0.0687639	24w_Down
Amd1	2.71605	1.90714	12w_Up
Amer1	0.994659	0.0488257	24w_Down
Amigo1	2.12156	2.06245	12w_Up
Amot	0.386019	0.166142	12w_Down
Amotl2	2.2614	5.57407	P_Up
Amph	0.691393	0.0777877	24w_Down
Amt	3.0358	4.3952	P_Up
Amy1	3.68679	13.5244	P_Up
Amz1	0.356618	0.421205	12w_Down
Anapc15	0.86038	0.404265	24w_Down
Angpt1	0.219358	0.0834811	P_down
Angptl4	0.338273	0.429369	12w_Down
Ank3	0.301259	0.0849167	P_down
Ankib1	0.456982	0.163551	P_down
Ankrd13c	0.703144	0.388767	24w_Down
Ankrd29	2.1213	1.30953	12w_Up
Ankrd39	0.69313	0.307304	24w_Down
Ankrd6	0.482753	0.438965	12w_Down
Anks1	2.91563	5.15613	P_Up
Anks1b	0.118104	0.192664	P_down
Anks3	1.40123	2.33897	24w_Up
Ankzf1	2.6152	2.16637	12w_Up
Anxa11	3.13071	2.76599	12w_Up
Anxa2	0.188186	0.717136	12w_Down
Anxa4	2.44355	0.995616	12w_Up
Anxa5	3.02502	5.31874	P_Up
Anxa7	2.22589	2.25838	12w_Up
Anxa9	1.92205	9.39062	24w_Up
Ap1s2	0.638483	0.250961	24w_Down
Ap3b2	1.96776	3.65342	24w_Up
Ap3m1	1.29695	2.43316	24w_Up
Ap3s1	0.434374	0.265555	P_down
Apc2	0.326028	0.549218	12w_Down
Aph1c	3.14221	5.90043	12w_Up
Api5	1.36633	2.14302	24w_Up
Apitd1	0.203703	0.0602888	P_down
Apmap	2.49146	2.07189	12w_Up
Apoa1	3.30736	13.5881	P_Up
Apod	2.68064	14.223	24w_Up
Apoe	2.46719	2.9647	P_Up
Appl2	2.44661	3.00199	P_Up
Aqp9	1.43073	7.94657	24w_Up
Arel1	0.438403	0.433664	12w_Down
Arhgap27	0.600357	12.3952	24w_Up
Arhgap29	7.12683	2.66552	12w_Up
Arhgap35	0.603236	0.0402842	24w_Down
Arhgdib	4.23193	6.11478	P_Up
Arhgdig	0.43045	0.0848537	P_down
Arhgef1	2.10678	1.52135	12w_Up
Arhgef10	2.3041	2.13969	12w_Up
Arhgef19	2.85211	2.55045	P_Up
Arhgef9	0.87313	0.295058	24w_Down
Arid1b	0.440714	1.45119	12w_Down
Arid2	0.713932	0.348663	24w_Down
Arid4b	0.620153	0.316626	24w_Down
Arl16	0.694429	2.03573	24w_Up
Arl4a	0.63134	0.247457	24w_Down
Arl5c	1.85594	5.04261	24w_Up
Armc9	0.597532	0.0474805	24w_Down
Armcx4	1.03081	0.0857079	24w_Down
Armcx6	1.18546	3.27105	24w_Up
Arnt2	0.465338	0.278461	12w_Down
Arntl	3.1719	1.50165	12w_Up
Arpc5	0.479104	0.700078	12w_Down
Arpin	2.6782	0.66194	12w_Up
Arrdc4	0.467228	0.0708051	P_down
Arsk	2.46848	2.63251	P_Up
Art3	10.9493	5.60458	P_Up
Arxes1	0.321758	0.678955	12w_Down
As3mt	3.9073	2.3803	12w_Up
Asah1	2.12545	2.37782	P_Up
Asb5	0.192812	2.45425	12w_Down
Asb5	0.192812	2.45425	24w_Up
Ascl1	2.28083	1.04566	12w_Up
Asl	1.26018	2.62437	24w_Up
Aspn	23.8818	40.3803	P_Up
Ass1	16.7848	13.3613	P_Up
Astn1	0.434056	0.506972	12w_Down
Atad1	1.77184	2.03711	24w_Up
Atad3aos	2.80363	2.62326	12w_Up
Atf1	0.906709	2.60732	24w_Up
Atf7ip	0.965202	0.339334	24w_Down
Atg14	1.91638	0.0707714	24w_Down
Atg16l2	3.31023	2.12155	12w_Up
Atg4b	1.76518	2.65336	24w_Up
Atic	1.8483	2.56369	24w_Up
Atp11b	1.38621	3.36836	24w_Up
Atp13a3	0.4569	0.0642048	P_down
Atp13a4	0.403929	2.9117	12w_Down
Atp13a5	11.977	36.4351	P_Up
Atp1a1	2.2604	1.68049	12w_Up
Atp1b2	2.11351	2.28472	P_Up
Atp2a3	18.5121	21.7238	P_Up
Atp2c1	1.8344	2.21484	24w_Up
Atp5e	0.569022	0.362588	24w_Down
Atp5sl	2.30993	1.83657	12w_Up
Atp6ap1	3.11842	2.7478	P_Up
Atp6ap2	2.49229	3.26509	P_Up
Atp6v0a1	1.15301	2.06548	24w_Up
Atp6v1b2	1.40326	2.30292	24w_Up
Atp6v1h	2.559	3.34778	P_Up
Atp8a1	0.521456	0.358706	24w_Down
Atxn2l	1.46735	2.28297	24w_Up
Atxn7l2	2.02218	1.85671	12w_Up
Atxn7l3b	0.636416	0.433041	24w_Down
Avl9	0.809542	0.034386	24w_Down
Axl	1.33319	2.47692	24w_Up
B230208H11Rik	2.84449	5.03991	12w_Up
B230219D22Rik	0.930399	0.302713	24w_Down
B230312C02Rik	3.90098	4.78969	P_Up
B2m	3.14404	3.71146	P_Up
B3galnt1	0.259962	0.0679425	P_down
B3galt5	2.57777	8.61468	24w_Up
B3gat1	0.599138	0.201175	24w_Down
B3gat2	0.36275	0.548177	12w_Down
B4galt2	0.243837	0.384437	12w_Down
B4gat1	1.83015	2.23661	24w_Up
B630005N14Rik	0.413677	0.979796	12w_Down
B930036N10Rik	0.0798291	0.481707	12w_Down
B930041F14Rik	1.74124	2.31864	24w_Up
BC005561	1.02373	0.407782	24w_Down
BC017158	2.54272	2.65197	12w_Up
BC024978	1.13788	0.0917087	24w_Down
BC028528	6.38078	4.77205	12w_Up
BC029214	1.65488	2.35244	24w_Up
BC037034	2.45371	1.36937	12w_Up
Bach2	0.480241	0.533285	12w_Down
Bag1	0.543769	0.417965	24w_Down
Bag2	0.918762	0.232232	24w_Down
Bag3	2.32198	3.97914	P_Up
Baiap2	0.487861	0.169252	P_down
Bak1	0.483082	0.417841	P_down
Bambi	5.50873	4.85977	P_Up
Banf1	0.454994	0.256021	P_down
Basp1	0.20786	0.390508	P_down
Baz2b	1.30797	2.01902	24w_Up
Bbs10	5.37998	9.4831	P_Up
Bbs12	2.37087	1.3437	12w_Up
Bbs2	2.87527	4.35903	P_Up
Bcam	8.63707	28.4398	P_Up
Bcap31	1.68271	2.11415	24w_Up
Bcas3	2.73876	4.9859	P_Up
Bcat1	1.64221	0.0668396	24w_Down
Bcl7c	0.442863	0.208371	P_down
Bcl9l	0.493208	1.8392	12w_Down
Bco2	2.49917	0.928229	12w_Up
Bdh2	2.40135	4.02766	P_Up
Best1	0.633071	11.6791	24w_Up
Bet1l	0.854849	0.372744	24w_Down
Bex2	0.469186	0.519189	12w_Down
Bgn	2.26321	1.80923	12w_Up
Bhlhe22	0.373866	0.192442	12w_Down
Bhlhe41	4.73715	5.45026	P_Up
Bicd1	1.67284	3.81854	24w_Up
Birc2	3.39568	3.917	P_Up
Birc5	0.0715023	0.0338163	P_down
Birc7	4.50427	3.93492	12w_Up
Bloc1s1	2.70322	4.07024	P_Up
Bloc1s2	0.638312	0.378485	24w_Down
Bmp1	0.341111	0.176361	12w_Down
Bmp7	0.115512	0.0759238	P_down
Bmpr1a	0.842148	0.367203	24w_Down
Bmyc	1.60637	2.0272	24w_Up
Boc	0.762777	0.0817388	24w_Down
Bod1	0.362009	0.441089	P_down
Borcs7	0.467451	0.444636	P_down
Bpgm	0.473693	0.536395	12w_Down
Brcc3	2.17821	1.16944	12w_Up
Brdt	1.05906	2.14691	24w_Up
Brinp1	0.154051	0.544395	12w_Down
Bsdc1	1.85477	0.222855	24w_Down
Bst2	9.88839	6.41298	P_Up
Btbd6	0.637512	0.0592636	24w_Down
Btd	1.75505	3.20682	24w_Up
Bzw2	0.415475	0.415047	P_down
C1galt1c1	3.49724	2.85128	12w_Up
C1ql1	0.360221	0.588455	12w_Down
C1qtnf6	0.293252	0.470082	12w_Down
C230035I16Rik	2.62542	0.655061	12w_Up
C230037L18Rik	1.09255	3.437	24w_Up
C2cd4b	8.72295	0.708331	12w_Up
C2cd5	0.778053	0.0676969	24w_Down
C4b	2.20752	3.80336	P_Up
C920006O11Rik	2.28256	1.78691	12w_Up
C920021L13Rik	0.432462	1.24311	12w_Down
Cables1	2.39125	1.75317	12w_Up
Cacnb2	1.22921	7.56742	24w_Up
Cacng4	0.12944	0.13327	P_down
Cacng5	0.426558	0.29499	12w_Down
Cacng8	2.36488	0.158082	12w_Up
Cad	0.977736	3.34081	24w_Up
Cadm1	2.04751	2.73203	P_Up
Cadps	0.385082	0.468364	12w_Down
Calb2	0.576359	0.399572	24w_Down
Cald1	2.68296	4.10594	P_Up
Calhm2	2.94299	3.12868	12w_Up
Camk1d	2.21503	0.158098	12w_Up
Camk2b	0.926093	0.0790057	24w_Down
Camk2n2	0.340143	0.0274738	P_down
Cant1	1.30648	0.365311	24w_Down
Cap2	2.42216	1.88463	12w_Up
Capg	2.17014	3.83788	P_Up
Capn9	2.88174	2.4259	12w_Up
Caprin2	0.996908	5.30412	24w_Up
Capza1	0.685901	0.22317	24w_Down
Car11	2.3976	0.913547	12w_Up
Car2	1.90286	3.00068	24w_Up
Car4	21.9048	30.8786	P_Up
Car8	0.0332196	0.0332196	P_down
Carns1	1.02162	11.5563	24w_Up
Caskin1	1.69772	2.90954	24w_Up
Casp2	2.06245	0.886021	12w_Up
Casp7	0.560368	0.065736	24w_Down
Casp8	1.87485	5.70245	24w_Up
Casq2	9.2243	4.62712	12w_Up
Cav2	2.39905	2.75675	P_Up
Cbarp	1.64325	2.61602	24w_Up
Cbl	0.65698	0.208126	24w_Down
Cbx7	5.51127	5.97021	P_Up
Ccbl2	3.06284	0.140795	12w_Up
Ccdc107	2.22779	1.2709	12w_Up
Ccdc126	1.73157	4.46614	24w_Up
Ccdc13	2.60423	3.37786	P_Up
Ccdc130	2.14302	1.026	12w_Up
Ccdc148	2.75007	2.23558	12w_Up
Ccdc173	1.81334	0.064918	24w_Down
Ccdc177	0.0676399	0.610305	12w_Down
Ccdc190	2.15838	2.53166	P_Up
Ccdc191	2.15666	2.42995	12w_Up
Ccdc3	0.113456	0.53113	12w_Down
Ccdc34	0.535747	0.277533	24w_Down
Ccdc47	1.78481	2.35481	24w_Up
Ccdc51	0.36791	1.33851	12w_Down
Ccdc71	0.894245	2.18435	24w_Up
Ccdc74a	0.46326	0.976141	12w_Down
Ccdc80	0.330907	0.35676	P_down
Ccl19	13.1091	1	12w_Up
Ccl27a	1.50196	2.31899	24w_Up
Ccna2	0.225187	0.350662	12w_Down
Ccnb1	0.185123	0.0634022	P_down
Ccnb2	0.363225	0.295327	12w_Down
Ccnd1	0.249321	0.28009	P_down
Ccnd2	0.593488	0.29852	24w_Down
Ccnk	0.494252	0.218459	12w_Down
Ccny	0.863662	0.232366	24w_Down
Ccpg1	2.36675	5.68238	P_Up
Ccrl2	5.13035	16.2952	P_Up
Cd200	0.719981	0.483632	24w_Down
Cd248	5.78914	16.7614	P_Up
Cd24a	0.330536	0.0421584	P_down
Cd27	2.70623	2.01124	12w_Up
Cd302	2.49691	3.92036	P_Up
Cd38	0.305033	0.408842	12w_Down
Cd81	1.87923	2.07075	24w_Up
Cd82	2.86118	5.03111	P_Up
Cdc26	0.778525	0.480969	24w_Down
Cdc27	0.764865	0.0622115	24w_Down
Cdc42ep1	1.28581	3.80484	24w_Up
Cdc42ep2	0.455965	0.860148	12w_Down
Cdc42se1	0.764461	0.292351	24w_Down
Cdca3	0.0548536	0.0320519	P_down
Cdca8	0.266438	0.0493047	P_down
Cdh13	0.28151	0.0496779	P_down
Cdh20	0.379165	1.93063	12w_Down
Cdk1	0.335029	0.603023	12w_Down
Cdk2ap1	0.35834	0.289203	P_down
Cdk4	0.580869	0.470405	24w_Down
Cdk5rap1	1.75888	6.81884	24w_Up
Cdk8	0.677031	0.281548	24w_Down
Cdk9	1.25314	2.16346	24w_Up
Cdkal1	1.21631	0.037051	24w_Down
Cdkn2aip	2.45445	1.08827	12w_Up
Cdo1	0.119904	0.0751915	P_down
Cdon	1.04613	0.065724	24w_Down
Cdyl2	0.213272	0.447647	12w_Down
Cebpb	2.53956	2.25362	P_Up
Celf4	0.366899	0.262413	12w_Down
Cenpa	0.210921	0.106051	P_down
Cenpf	0.455866	0.358701	12w_Down
Cenpm	0.174292	0.0552887	P_down
Cenpt	0.674777	0.134243	24w_Down
Cenpv	0.480828	1.10343	12w_Down
Cenpw	0.418457	0.251686	12w_Down
Cep112	0.461857	0.059624	P_down
Cep170	0.720402	0.0391852	24w_Down
Cep250	1.08876	2.64719	24w_Up
Cep57l1	2.19576	2.22755	12w_Up
Cep78	1.22217	0.0918836	24w_Down
Cept1	2.4733	1.8588	12w_Up
Cfap74	3.02692	0.267484	12w_Up
Cfh	8.45356	15.2203	P_Up
Chadl	1.3232	2.21826	24w_Up
Champ1	2.23112	1.66849	12w_Up
Chchd10	2.16178	3.10752	P_Up
Chd3	0.496317	0.570164	12w_Down
Chd5	0.375478	5.87749	24w_Up
Chek2	1.98416	2.71759	24w_Up
Chic2	0.717757	0.344572	24w_Down
Chil1	2.77619	4.82641	P_Up
Chl1	0.181258	0.208498	P_down
Chm	0.594271	0.0529817	24w_Down
Chmp4b	0.387826	0.419771	P_down
Chmp6	0.559101	0.438265	24w_Down
Chp1	0.810471	0.295501	24w_Down
Chpf	1.2671	2.17169	24w_Up
Chpt1	1.83794	2.34325	24w_Up
Chrdl1	0.492742	0.0857374	12w_Down
Chst1	0.4244	1.16731	12w_Down
Chst10	1.76428	2.31131	24w_Up
Chst2	2.59906	2.72801	P_Up
Cideb	3.51929	9.03709	P_Up
Ckb	2.49676	2.58889	P_Up
Cklf	2.33358	1.61399	12w_Up
Cks1b	0.461614	0.353901	P_down
Cks2	0.296353	0.171342	P_down
Clasp2	3.1085	6.09171	P_Up
Clcc1	1.34265	2.15496	24w_Up
Clcn2	4.08389	5.49114	P_Up
Cldn10	2.05431	2.98559	P_Up
Cldn5	7.3176	19.773	P_Up
Clec3b	0.183706	1.34697	12w_Down
Clint1	0.784064	2.03338	24w_Up
Clk1	1.95251	2.381	24w_Up
Clmn	4.89802	3.73492	P_Up
Cln8	0.698384	2.00727	24w_Up
Clpb	2.67609	3.58681	P_Up
Clpx	1.26422	2.16079	24w_Up
Clstn2	1.32557	3.20503	24w_Up
Clu	3.25246	4.0682	P_Up
Cluap1	1.69913	2.8794	24w_Up
Cmc2	0.605308	0.213786	24w_Down
Cml1	1.95089	2.13225	24w_Up
Cmtm4	0.367081	0.45285	12w_Down
Cmtm5	1.58218	2.14969	24w_Up
Cnih2	0.201114	0.0902425	P_down
Cnih3	0.0700958	0.131715	P_down
Cnn2	5.0774	4.13566	12w_Up
Cnpy4	2.0182	2.07046	12w_Up
Cnr1	0.232954	0.473204	12w_Down
Cntln	0.981743	2.39577	24w_Up
Cntn1	0.128838	0.0391768	P_down
Coa5	0.490992	0.521431	12w_Down
Cobll1	4.39129	3.65934	12w_Up
Cog7	2.15321	2.21837	12w_Up
Cog8	2.07447	2.12972	P_Up
Col11a1	2.07264	0.898665	12w_Up
Col11a2	2.6505	2.19397	12w_Up
Col2a1	0.0682771	0.0682771	P_down
Col4a5	0.43161	0.234897	12w_Down
Colec12	9.05235	11.0493	P_Up
Colgalt2	0.326827	3.10478	12w_Down
Colgalt2	0.326827	3.10478	24w_Up
Copb2	1.11701	2.24405	24w_Up
Copz2	2.47043	1.82919	12w_Up
Coq4	1.66444	2.98634	24w_Up
Cox15	3.7138	4.64245	P_Up
Cox19	0.588561	0.341969	24w_Down
Cox6b2	2.74112	1.89539	12w_Up
Cox7a2l	0.540721	0.321291	24w_Down
Cp	4.09815	5.58862	12w_Up
Cpd	1.53093	2.36148	24w_Up
Cpeb1	3.45741	6.28389	P_Up
Cpeb3	3.31773	0.264566	12w_Up
Cpeb4	1.94202	2.78751	24w_Up
Cped1	8.95508	11.4293	12w_Up
Cpq	2.08259	2.07346	12w_Up
Cpsf1	1.92149	3.66138	24w_Up
Cpsf2	0.572893	0.0423965	24w_Down
Cpsf7	1.37311	2.82086	24w_Up
Cpt1a	0.652335	0.365518	24w_Down
Cradd	0.735215	2.13777	24w_Up
Crat	1.18004	2.10795	24w_Up
Creb3	1.92918	2.6655	24w_Up
Creb5	0.358442	0.0153082	P_down
Crebl2	2.37779	4.13349	P_Up
Creg1	1.55713	2.02451	24w_Up
Crip1	1.89292	2.60886	24w_Up
Cript	0.674112	0.453168	24w_Down
Crlf1	0.500152	0.186996	24w_Down
Crlf2	3.18469	5.69554	P_Up
Crls1	0.486069	0.206304	P_down
Crmp1	0.226477	0.244398	P_down
Cryab	1.82661	2.37036	24w_Up
Crym	0.0953401	0.0613419	P_down
Csf1	1.57421	3.47423	24w_Up
Csf2ra	3.42873	3.29605	P_Up
Csmd2	0.421242	0.394881	12w_Down
Csnk1e	0.471777	0.67313	12w_Down
Csnk1g2	0.490089	1.62102	12w_Down
Csnk1g3	0.498276	1.67058	12w_Down
Cspp1	1.9941	2.10679	24w_Up
Csrp2	0.359891	0.489813	P_down
Cstf2t	2.4991	1.9611	12w_Up
Ctage5	1.5768	2.05539	24w_Up
Ctbs	1.64166	4.07713	24w_Up
Ctc1	1.89949	0.0662945	24w_Down
Ctdnep1	0.40015	0.217035	P_down
Ctdspl	1.60348	0.396694	24w_Down
Cth	2.43314	2.16071	12w_Up
Ctnna2	0.449874	0.149735	P_down
Ctnnb1	0.699371	0.415582	24w_Down
Ctnnbl1	1.79108	2.20906	24w_Up
Ctsa	2.11963	2.20731	P_Up
Ctsc	0.586121	0.0747023	24w_Down
Ctsd	2.19044	2.5199	P_Up
Ctsf	2.45307	2.72879	P_Up
Ctsh	0.310515	0.959618	12w_Down
Ctss	1	11.8447	24w_Up
Ctsz	1.79292	2.41784	24w_Up
Cttnbp2nl	0.371102	0.27392	12w_Down
Ctu1	2.39931	0.147798	12w_Up
Ctxn1	0.253778	0.0460362	P_down
Cul7	0.40771	0.0585788	P_down
Cux2	2.99131	3.91909	12w_Up
Cwf19l2	2.60857	3.49438	P_Up
Cx3cl1	3.80582	6.31101	P_Up
Cxcl12	12.4939	24.7225	P_Up
Cxcl14	1.99721	3.03228	24w_Up
Cyba	2.4444	2.92722	P_Up
Cybrd1	0.202518	0.315737	12w_Down
Cycs	0.696482	0.461736	24w_Down
Cyhr1	1.59831	2.26595	24w_Up
Cyp2d22	4.76334	3.50143	P_Up
Cyp2e1	2.29416	6.20656	24w_Up
Cyp2j6	1.62541	5.03037	24w_Up
Cyp2j9	2.67889	2.55286	P_Up
Cyp2u1	3.87738	1.05366	12w_Up
Cyp46a1	2.24483	4.01459	P_Up
Cyp4f13	2.99745	3.62191	P_Up
Cyp4f14	3.75091	2.21644	12w_Up
Cyp4f15	5.06462	7.69326	P_Up
Cyp4v3	2.1121	3.13785	P_Up
Cyp51	0.436101	0.666399	12w_Down
Cyp7b1	2.14238	2.57719	P_Up
Cyr61	0.657657	0.197312	24w_Down
Cys1	2.59571	3.03813	12w_Up
Cystm1	1.89198	3.04572	24w_Up
D17H6S53E	3.58045	2.51749	12w_Up
D3Ertd751e	3.39725	2.20344	12w_Up
D630033O11Rik	1.06127	2.12624	24w_Up
D6Wsu163e	2.12129	4.01696	24w_Up
D930016D06Rik	0.751561	0.0689992	24w_Down
Daam2	1.23994	2.05174	24w_Up
Dact3	0.489798	1.94065	12w_Down
Daglb	1.87294	2.30714	24w_Up
Dalrd3	2.55572	2.36178	P_Up
Dapk2	0.0942937	0.0612095	P_down
Dapp1	0.323704	0.916748	12w_Down
Dbi	0.601645	0.420141	24w_Down
Dbndd1	0.61384	0.0740276	24w_Down
Dbt	0.961391	0.289538	24w_Down
Dbx2	2.99606	2.72339	P_Up
Dcaf10	1.06607	2.73198	24w_Up
Dcaf7	0.529999	0.290248	24w_Down
Dck	0.362545	0.428233	12w_Down
Dcp2	0.355567	0.0625989	P_down
Dctd	0.31879	0.0691632	P_down
Dcx	0.254495	0.225891	12w_Down
Dcxr	1.84859	2.86377	24w_Up
Ddah2	0.633027	0.493301	24w_Down
Ddb1	1.39082	2.20862	24w_Up
Ddb2	2.0372	5.13349	P_Up
Ddhd1	1.18614	2.17489	24w_Up
Ddhd2	2.03873	1.52526	12w_Up
Ddo	7.26412	3.6484	P_Up
Ddx25	2.19024	1.88777	12w_Up
Ddx3y	0.0272401	2.17799	12w_Down
Ddx3y	0.0272401	2.17799	24w_Up
Ddx42	0.870381	0.264952	24w_Down
Ddx46	0.62789	0.267754	24w_Down
Ddx5	2.03855	2.30126	P_Up
Ddx58	3.33075	3.50164	P_Up
Ddx60	2.02936	17.2713	24w_Up
Degs1	1.63224	2.17335	24w_Up
Dennd1a	1.67779	2.61438	24w_Up
Dennd5b	1.39593	0.0439013	24w_Down
Dennd6b	2.26622	0.916648	12w_Up
Des	7.78413	8.22276	P_Up
Dfna5	2.23494	4.18463	P_Up
Dgcr8	0.734597	0.0707697	24w_Down
Dgka	2.28182	9.70313	24w_Up
Dhcr7	0.601631	0.437743	24w_Down
Dhfr	0.441669	0.208489	12w_Down
Dhrs3	3.55479	4.08182	P_Up
Dhrs7	3.03463	1.70655	12w_Up
Dhtkd1	3.54864	2.06988	12w_Up
Dhx29	0.458698	2.0959	12w_Down
Dhx40	0.948719	2.14242	24w_Up
Diablo	0.618699	0.496247	24w_Down
Dimt1	2.24202	2.68269	P_Up
Dip2a	0.970648	0.0515275	24w_Down
Dkk3	2.22666	2.37431	P_Up
Dlc1	4.00812	8.98475	P_Up
Dleu7	0.754963	0.193879	24w_Down
Dlg1	1.74235	2.07659	24w_Up
Dlg5	1.04584	0.420843	24w_Down
Dll1	2.6061	0.151749	12w_Up
Dmd	1.22651	2.01942	24w_Up
Dnah7b	4.10007	5.48654	12w_Up
Dnaja4	2.06995	1.62723	12w_Up
Dnajb5	1.22939	3.05264	24w_Up
Dnajc12	2.00217	1.50119	12w_Up
Dnajc13	0.41443	1.08705	12w_Down
Dnajc2	0.649643	0.294862	24w_Down
Dnajc27	3.09888	0.788958	12w_Up
Dnajc28	4.40843	2.74366	12w_Up
Dnal1	1.98672	2.4726	24w_Up
Dner	0.0598351	1.20287	12w_Down
Dnm3	0.894222	0.0520867	24w_Down
Dock6	3.22467	6.41601	P_Up
Dok5	0.432996	0.479854	P_down
Dpagt1	1.3615	2.90556	24w_Up
Dpcd	0.654882	0.310372	24w_Down
Dpf3	0.430446	0.823765	12w_Down
Dph5	1.1347	0.0454784	24w_Down
Dpm1	2.17418	3.19518	P_Up
Dpp7	2.91662	1.43642	12w_Up
Dpp8	0.352812	1.22166	12w_Down
Dpy19l1	0.300276	0.271901	P_down
Dpysl3	0.218573	0.197251	P_down
Dpysl5	0.692625	0.0441847	24w_Down
Draxin	0.425184	0.306441	12w_Down
Drp2	2.08568	8.36166	P_Up
Dtl	0.393986	0.0832383	P_down
Dtnbp1	0.476143	0.646185	12w_Down
Dtx3	2.0882	2.15241	P_Up
Dtx4	0.773486	0.0612529	24w_Down
Dus3l	1.91475	2.33027	24w_Up
Dusp22	1.45584	2.69889	24w_Up
Dusp6	2.15917	2.15431	12w_Up
Dut	0.765343	0.379835	24w_Down
Dvl3	0.620654	0.0675611	24w_Down
Dxo	1.24166	2.1439	24w_Up
Dynlrb2	0.22657	0.780173	12w_Down
Dynlt1f	0.70983	0.334501	24w_Down
E130012A19Rik	0.24265	0.443689	12w_Down
E130102H24Rik	4.36621	3.64607	P_Up
E2f1	0.358031	0.0406399	P_down
E530001K10Rik	0.0897732	0.0455028	P_down
Ebf1	7.5883	4.07686	P_Up
Ece1	2.20356	8.4184	24w_Up
Ech1	1.93731	2.02634	24w_Up
Echdc2	2.29128	2.22798	P_Up
Eci1	2.01337	1.93364	12w_Up
Ecm2	3.19677	5.05459	P_Up
Ednra	2.48972	0.946525	12w_Up
Ednrb	0.178886	0.177297	P_down
Eef1a1	0.502348	0.380475	24w_Down
Eef1b2	0.499982	0.348385	P_down
Eepd1	0.223224	0.0991413	P_down
Efcab1	0.235466	0.639597	12w_Down
Efna5	2.60774	2.65748	12w_Up
Efnb3	0.333949	0.335251	12w_Down
Egfem1	0.47554	0.0576949	P_down
Egflam	5.15054	9.84771	P_Up
Egln3	0.111573	0.25427	P_down
Ehd2	2.27647	2.79026	P_Up
Eid1	0.537592	0.468575	24w_Down
Eid2	0.524347	0.0391737	24w_Down
Eif1ad	0.516314	0.216369	24w_Down
Eif2ak3	2.62869	1.67128	12w_Up
Eif2b3	1.51561	0.0851446	24w_Down
Eif2s3y	0.0171671	0.968237	12w_Down
Eif3f	0.512914	0.430617	24w_Down
Eif4a2	2.49106	2.1026	P_Up
Elavl3	0.395042	0.138106	P_down
Elk3	0.390032	1.37715	12w_Down
Elk4	0.723725	0.0575419	24w_Down
Ell	1.19062	2.10028	24w_Up
Elmo1	0.294929	0.432333	12w_Down
Eln	0.435294	0.614588	12w_Down
Elovl6	0.449417	0.65528	12w_Down
Elp2	1.54841	2.11997	24w_Up
Emc3	1.67618	2.11805	24w_Up
Emc9	2.13755	2.62245	P_Up
Emcn	10.8098	21.7818	P_Up
Emid1	0.414331	0.49098	P_down
Eml2	3.27631	8.46717	P_Up
Eml3	2.04142	2.28717	12w_Up
Eml4	0.609988	0.0572485	24w_Down
Emp3	5.89648	8.24106	P_Up
Enc1	0.635005	0.0745929	24w_Down
Eng	5.67222	3.84408	12w_Up
Enkur	0.471352	1.93199	12w_Down
Eno1	2.54942	2.65803	P_Up
Eno1b	6.17129	11.1149	P_Up
Eno2	8.50313	13.548	P_Up
Enpep	12.6675	50.2276	P_Up
Enpp4	2.85053	3.61514	P_Up
Enpp5	2.68947	3.90452	P_Up
Entpd2	2.16156	1.86939	12w_Up
Ep400	0.520636	0.264081	24w_Down
Epas1	1.26768	2.72525	24w_Up
Epb41l1	0.393959	2.1982	12w_Down
Epb41l2	0.346769	0.450807	12w_Down
Epha4	0.374634	0.492088	12w_Down
Ephx2	2.32406	0.619268	12w_Up
Ephx4	3.56071	2.91593	12w_Up
Epm2a	1.44743	5.08399	24w_Up
Eps8	1.77382	2.63199	24w_Up
Eps8l1	4.15075	9.77681	P_Up
Erdr1	2.77159	2.71135	P_Up
Erh	0.493112	0.422973	P_down
Ermard	1.62323	2.89399	24w_Up
Esam	18.9668	18.3676	P_Up
Etaa1os	1.55318	7.82388	24w_Up
Etfdh	1.49339	2.36411	24w_Up
Etohi1	3.91116	4.93593	P_Up
Eva1c	4.88558	4.1319	12w_Up
Evc2	2.52068	2.03709	12w_Up
Evi5	0.399794	0.532011	12w_Down
Ewsr1	1.42112	2.11005	24w_Up
Exd2	2.97323	4.00254	P_Up
Exoc7	1.17768	2.26387	24w_Up
Exosc4	0.746654	0.452011	24w_Down
Exosc8	0.920802	2.02476	24w_Up
Ext1	0.374932	0.359275	12w_Down
Ezh1	2.15253	0.498026	12w_Up
Ezh2	0.349418	0.584553	12w_Down
F3	2.48745	3.1703	P_Up
F8a	2.01471	2.35373	12w_Up
Fabp5	0.271188	0.395696	P_down
Fabp7	0.281839	0.217593	P_down
Fads3	3.06685	5.89224	P_Up
Fahd2a	1.66336	3.49786	24w_Up
Faim2	5.05348	4.40046	P_Up
Fam107a	2.33254	2.06774	P_Up
Fam126a	0.311132	0.275525	12w_Down
Fam129b	2.11798	0.592643	12w_Up
Fam132a	2.09859	1.11571	12w_Up
Fam134b	1.3455	3.52169	24w_Up
Fam136a	0.830054	0.36968	24w_Down
Fam13c	1.70973	2.35485	24w_Up
Fam167a	0.508343	0.15317	24w_Down
Fam171a2	0.399422	0.140579	P_down
Fam174b	4.6724	2.68699	P_Up
Fam177a	0.795464	0.488683	24w_Down
Fam184b	0.357261	2.07966	12w_Down
Fam198a	2.61066	2.85126	12w_Up
Fam20a	2.07577	2.15008	P_Up
Fam20b	0.192962	0.596685	12w_Down
Fam21	0.702043	0.329399	24w_Down
Fam210b	0.255694	0.0989806	P_down
Fam212a	2.8522	10.0035	24w_Up
Fam212b	0.0794101	0.0350098	P_down
Fam213a	2.19806	2.52758	P_Up
Fam217b	0.234272	1.4278	12w_Down
Fam221b	1.13456	6.47156	24w_Up
Fam234a	1.56882	2.63021	24w_Up
Fam49b	0.49858	0.501578	12w_Down
Fam57b	0.444512	0.369662	12w_Down
Fam60a	0.686964	0.072209	24w_Down
Fam64a	0.40417	0.084808	12w_Down
Fam69c	2.15185	2.46203	P_Up
Fam76b	0.481565	0.87478	12w_Down
Fam84a	0.168506	0.0840726	12w_Down
Fam89b	2.30665	3.55102	12w_Up
Fam92a	0.58304	0.32247	24w_Down
Fam98a	1.32399	0.0477606	24w_Down
Fance	1.47843	2.44693	24w_Up
Fancf	6.0913	0.4165	12w_Up
Farp1	2.6324	1.69404	12w_Up
Fars2	0.480751	0.756315	12w_Down
Fastkd3	0.641887	0.0578094	24w_Down
Fat1	0.447792	0.255888	P_down
Fbln1	3.47031	1.4315	12w_Up
Fbln2	0.225875	0.0878573	P_down
Fbln5	11.5284	30.3013	P_Up
Fbrs	0.883695	3.84713	24w_Up
Fbrsl1	1.84388	2.30055	24w_Up
Fbxl15	0.705224	0.306214	24w_Down
Fbxl17	0.367378	0.955405	12w_Down
Fbxo28	1.03194	0.195032	24w_Down
Fbxo34	0.485888	0.960137	12w_Down
Fbxw11	1.09942	2.61018	24w_Up
Fcgrt	1.98525	2.52498	24w_Up
Fchsd1	2.70993	1.62168	12w_Up
Fech	1.25411	2.78015	24w_Up
Fem1b	0.407409	1.24264	12w_Down
Fgf13	0.268462	0.217239	P_down
Fgfbp1	1	12.8644	24w_Up
Fgfr3	1.51935	2.15048	24w_Up
Fggy	2.98492	4.49681	P_Up
Fh1	1.59634	2.85031	24w_Up
Fhl1	0.459844	0.586977	12w_Down
Filip1l	5.36335	11.7188	P_Up
Fiz1	1.28838	0.459337	24w_Down
Fkbp14	1.94045	2.16285	24w_Up
Fkbp7	2.3098	1.89253	12w_Up
Flcn	2.74694	3.5939	P_Up
Flii	1.83627	2.50508	24w_Up
Flt3l	3.97592	2.85378	12w_Up
Flywch1	0.999676	2.3435	24w_Up
Fmnl1	2.3701	6.03823	24w_Up
Fmo1	0.350374	0.988401	12w_Down
Fmo5	3.87501	2.33401	12w_Up
Fn3k	7.59493	5.3015	12w_Up
Fn3krp	3.49854	7.48978	P_Up
Fnbp1	2.08818	2.05952	P_Up
Fnbp1l	0.378521	0.389743	12w_Down
Fndc5	0.302924	1.91833	12w_Down
Folh1	3.17913	2.10236	12w_Up
Fos	0.643854	0.129221	24w_Down
Foxf2	4.18944	10.583	P_Up
Foxk2	0.499	0.365307	12w_Down
Foxs1	10.7718	19.902	P_Up
Frmd4a	0.280135	0.434748	P_down
Frmd4b	0.350496	0.482142	12w_Down
Frmpd3	0.179853	0.0842948	12w_Down
Frzb	2.05434	2.32334	P_Up
Fscn1	0.441262	0.556834	12w_Down
Fto	0.871377	0.430279	24w_Down
Ftx	2.68499	1.5384	12w_Up
Fuca2	2.08005	0.826113	12w_Up
Fuz	2.43386	2.88331	P_Up
Fxyd1	4.16107	5.41198	P_Up
Fxyd6	0.0793284	0.0821423	P_down
Fxyd7	4.67886	5.74044	P_Up
Fyb	2.63833	6.0459	P_Up
Fyn	0.420959	0.45368	P_down
Fzd9	0.394418	1.13252	12w_Down
G0s2	1.88535	3.4648	24w_Up
G6pc3	1.97337	2.33941	24w_Up
Gaa	2.70016	3.74206	P_Up
Gabrg1	0.42546	0.565351	12w_Down
Gabrg3	2.00552	1.97283	12w_Up
Galm	2.425	1.38353	12w_Up
Galnt15	0.881289	0.0628601	24w_Down
Galnt18	1.92617	5.95465	24w_Up
Gan	0.410657	1.62003	12w_Down
Ganc	1.68537	3.74565	24w_Up
Gap43	0.13042	0.308954	P_down
Gar1	0.91736	0.235483	24w_Down
Gas6	1.81796	2.12042	24w_Up
Gas7	2.7317	1.44351	12w_Up
Gatb	1.83406	6.40478	24w_Up
Gatm	2.02319	3.29203	P_Up
Gatsl3	3.21168	5.25891	P_Up
Gca	2.38373	2.89512	12w_Up
Gcat	2.17883	2.65855	P_Up
Gcdh	1.71336	2.04301	24w_Up
Gcn1l1	0.988367	0.464611	24w_Down
Gdf10	0.115378	0.314351	P_down
Gemin2	1.16219	0.0735465	24w_Down
Gfm1	2.44816	1.46169	12w_Up
Gfra1	0.182494	0.514304	12w_Down
Gfra2	2.75003	4.40068	12w_Up
Ggact	3.44863	8.85945	P_Up
Ggct	2.27727	0.139501	12w_Up
Ggnbp2	1.39667	0.257704	24w_Down
Ggt1	8.02351	5.67708	P_Up
Ggt5	13.3667	12.6527	P_Up
Ggta1	3.2013	5.52339	P_Up
Ghr	2.82535	1.28553	12w_Up
Gimap1	3.28475	13.0531	P_Up
Gin1	1.22664	0.368357	24w_Down
Gins4	1.08671	0.487232	24w_Down
Gja1	1.71711	2.43049	24w_Up
Gja4	5.74498	5.45027	P_Up
Gjb2	1.93353	7.6872	24w_Up
Gjb6	6.1394	10.4526	P_Up
Gk	2.06624	1.88084	12w_Up
Gkap1	0.661678	0.286236	24w_Down
Glb1l	1.38493	3.28164	24w_Up
Gldc	3.4981	4.10257	P_Up
Gli1	2.34785	2.24423	P_Up
Glis3	1.22531	3.54323	24w_Up
Glrx	0.234704	0.424462	12w_Down
Glrx5	0.545028	0.400311	24w_Down
Glt8d1	1.51456	2.34936	24w_Up
Gltp	0.492289	0.497287	P_down
Glul	2.35841	2.17772	P_Up
Glyr1	1.25182	0.446595	24w_Down
Gm10020	2.56591	2.71676	P_Up
Gm10036	2.48562	3.82942	P_Up
Gm10053	2.00576	1.32483	12w_Up
Gm10073	1.58355	2.04339	24w_Up
Gm10093	8.54112	6.61349	P_Up
Gm10094	3.1363	3.0892	P_Up
Gm10116	3.55715	3.93173	P_Up
Gm10146	3.57161	8.98206	P_Up
Gm10250	3.66518	3.79412	P_Up
Gm10260	2.82742	2.0864	12w_Up
Gm10263	2.3968	5.90916	P_Up
Gm10269	2.46874	1.77894	12w_Up
Gm10320	2.27318	3.21515	P_Up
Gm10371	3.04194	1.92962	12w_Up
Gm10419	3.08694	1.94267	12w_Up
Gm10561	4.54458	2.97858	P_Up
Gm10644	6.25171	0.371375	12w_Up
Gm10762	0.24486	0.0384037	P_down
Gm10827	4.32297	6.34282	P_Up
Gm11273	3.40662	6.94165	P_Up
Gm11681	6.00486	6.40014	P_Up
Gm11808	2.1795	2.44144	P_Up
Gm11992	1.48481	3.31295	24w_Up
Gm12166	3.1268	6.76988	P_Up
Gm12355	0.730489	5.19527	24w_Up
Gm12728	2.35247	7.1748	24w_Up
Gm12758	1.85587	16.5184	24w_Up
Gm13031	2.68098	2.24204	12w_Up
Gm13075	3.04281	9.77953	24w_Up
Gm13293	2.29517	1.21592	12w_Up
Gm13305	4.63854	5.29855	12w_Up
Gm13594	0.717167	10.5058	24w_Up
Gm13861	16.795	18.1581	P_Up
Gm14019	1.641	16.06	24w_Up
Gm14305	1.70827	2.39777	24w_Up
Gm14964	1.95852	3.076	24w_Up
Gm15417	0.936718	0.432119	24w_Down
Gm15446	2.73579	1.74249	12w_Up
Gm15860	0.433039	0.596259	12w_Down
Gm15972	1.71796	12.3176	24w_Up
Gm16008	1.74601	6.87805	24w_Up
Gm16052	2.49646	9.3897	24w_Up
Gm16287	3.07037	10.5591	24w_Up
Gm16381	2.12727	12.1237	24w_Up
Gm16586	2.22426	1.00179	12w_Up
Gm16740	0.453974	0.466328	12w_Down
Gm17430	1	18.8848	24w_Up
Gm17541	3.14447	1.20274	12w_Up
Gm17597	2.85399	4.06791	12w_Up
Gm17619	0.241069	0.441403	12w_Down
Gm17750	0.751223	0.475511	24w_Down
Gm2000	1.99509	2.59003	24w_Up
Gm20383	0.267793	3.79081	12w_Down
Gm2061	0.389924	1.43994	12w_Down
Gm20721	2.18667	4.57983	24w_Up
Gm20939	1.04896	9.47174	24w_Up
Gm21814	0.391862	8.76358	24w_Up
Gm21887	2.25269	2.08653	12w_Up
Gm21988	2.67008	2.41896	12w_Up
Gm2415	0.8775	0.0705939	24w_Down
Gm2449	0.780782	14.8702	24w_Up
Gm26526	1.55862	3.60526	24w_Up
Gm26533	0.779376	8.63936	24w_Up
Gm26601	5.06281	2.6134	12w_Up
Gm26604	0.232351	0.377484	12w_Down
Gm26610	5.14949	5.30567	12w_Up
Gm26664	2.5481	1.14588	12w_Up
Gm26699	2.13553	1.59188	12w_Up
Gm26721	2.31011	3.67327	12w_Up
Gm26772	2.2422	9.72031	24w_Up
Gm26867	2.44879	10.4585	24w_Up
Gm28424	2.58624	6.66313	12w_Up
Gm28873	1.50815	9.8734	24w_Up
Gm29375	1.15551	14.3832	24w_Up
Gm29417	2.92526	16.5277	24w_Up
Gm42418	1.80954	3.46979	24w_Up
Gm42715	2.68137	2.35823	12w_Up
Gm42726	7.48525	21.4468	P_Up
Gm43154	0.345491	0.0857819	P_down
Gm43263	2.55308	10.4303	24w_Up
Gm43477	2.29729	2.81239	P_Up
Gm43536	7.34745	18.2532	P_Up
Gm43796	6.28915	22.3496	P_Up
Gm44257	0.418607	1.24298	12w_Down
Gm4491	6.79151	13.4626	P_Up
Gm4631	5.32529	10.1866	P_Up
Gm4673	3.00688	1.50933	12w_Up
Gm4707	1.89304	5.26505	24w_Up
Gm4723	2.47455	4.5019	P_Up
Gm4950	4.75385	6.91275	P_Up
Gm5424	23.9613	21.6689	P_Up
Gm5900	1.02207	0.0519849	24w_Down
Gm5914	0.404339	0.609189	12w_Down
Gm6133	1.8399	2.59474	24w_Up
Gm6483	2.46085	2.04323	P_Up
Gm6563	2.65897	2.63284	P_Up
Gm7293	8.86566	21.4631	P_Up
Gm8730	2.14916	2.06011	P_Up
Gm8797	5.50568	5.73789	P_Up
Gm8973	1	11.2185	24w_Up
Gm9008	3.2259	10.4323	24w_Up
Gm9484	2.12342	6.52834	24w_Up
Gm9493	2.30741	2.52912	P_Up
Gm9774	5.39549	2.94192	12w_Up
Gm9803	4.16383	7.25244	P_Up
Gm9843	2.3903	3.40707	P_Up
Gm9885	0.137518	0.06593	P_down
Gm9945	9.70722	7.63727	P_Up
Gm996	9.68444	8.61941	12w_Up
Gna12	0.546236	0.218002	24w_Down
Gnai1	0.338956	0.17115	12w_Down
Gnaq	0.767149	0.373654	24w_Down
Gnb2l1	0.509875	0.379712	24w_Down
Gng10	6.89254	6.73085	P_Up
Gng11	3.31685	5.4154	P_Up
Gng2	0.590576	0.274687	24w_Down
Gng3	0.166888	0.0170821	P_down
Golga5	1.16052	2.39208	24w_Up
Golm1	0.418734	0.360034	12w_Down
Gosr1	2.15958	2.65682	12w_Up
Gpatch4	1.02907	0.0641178	24w_Down
Gpc1	0.324558	0.675909	12w_Down
Gpc4	0.56239	0.0791576	24w_Down
Gpc5	3.79195	4.77307	P_Up
Gpd1	6.83232	1.83234	12w_Up
Gper1	3.70727	2.85907	12w_Up
Gpi1	1.72823	2.07997	24w_Up
Gpld1	7.32575	5.47814	P_Up
Gpm6a	2.33528	3.10589	P_Up
Gpn3	1.17431	3.13761	24w_Up
Gpr108	2.0414	1.74575	12w_Up
Gpr146	2.36202	1.87109	12w_Up
Gpr153	0.681418	0.0460057	24w_Down
Gpr155	2.41489	0.158922	12w_Up
Gpr17	0.220033	0.0637898	P_down
Gpr173	1.17781	0.0763113	24w_Down
Gpr37	10.2712	8.35018	P_Up
Gpr37l1	4.41021	5.77732	P_Up
Gpr45	0.81912	0.0787162	24w_Down
Gprasp2	1.50082	3.22926	24w_Up
Gprc5b	2.40882	3.21809	P_Up
Gprc5c	8.76244	8.69071	P_Up
Gpt	3.34117	5.58161	P_Up
Gpx3	0.145785	0.0440263	P_down
Gpx7	0.477044	0.315037	P_down
Gramd1b	2.14148	0.77909	12w_Up
Gramd1c	1.49727	8.61409	24w_Up
Grb10	0.378829	0.657587	12w_Down
Grb14	0.716098	5.86526	24w_Up
Grb2	0.455015	0.748054	12w_Down
Grcc10	1.94154	2.09102	24w_Up
Grhl1	2.30064	2.34772	P_Up
Gria1	2.034	1.88475	12w_Up
Gria3	0.255202	0.0892274	12w_Down
Grifin	0.459733	11.4614	24w_Up
Grin2b	4.72311	5.48844	P_Up
Grina	2.14485	2.92103	P_Up
Grm5	0.141867	0.0461006	P_down
Gsg1l	0.0995966	0.0537437	P_down
Gskip	1.34385	0.409319	24w_Down
Gsn	4.50488	5.67992	P_Up
Gsta4	1.99891	3.17457	24w_Up
Gstk1	1.59006	3.20317	24w_Up
Gstm1	3.46089	5.01368	P_Up
Gstm5	1.75743	2.273	24w_Up
Gstm6	2.49143	1.9845	12w_Up
Gstm7	2.01594	2.08686	P_Up
Gstp1	3.89503	4.22252	P_Up
Gstt2	3.48203	7.44904	P_Up
Gtf2h5	0.692792	0.393641	24w_Down
Gtf2ird1	0.651784	2.89902	24w_Up
Gtf3a	0.985369	0.389706	24w_Down
Gtf3c1	0.635523	0.444229	24w_Down
Gtpbp6	1.78612	2.66925	24w_Up
Gucy1b3	3.55025	2.09473	12w_Up
Gyg	1.19993	2.1775	24w_Up
Gys1	2.0836	0.702048	12w_Up
Gzmm	1.89839	13.5938	24w_Up
H1f0	0.507914	0.4225	24w_Down
H1fx	0.311002	0.395958	P_down
H2-D1	4.21695	6.60203	P_Up
H2-K1	3.04324	2.78817	P_Up
H2-M3	0.927899	6.91054	24w_Up
H2afy2	0.323003	0.852268	12w_Down
H2afz	0.437586	0.304505	P_down
H3f3a	0.56458	0.472719	24w_Down
Hacd1	0.608399	0.412598	24w_Down
Hacl1	2.42731	3.60139	P_Up
Hadhb	2.12451	2.23796	P_Up
Haghl	1.44832	2.39376	24w_Up
Has2	0.0892024	0.0892024	12w_Down
Hba-a1	0.132875	1.4582	12w_Down
Hba-a2	0.110166	0.56507	12w_Down
Hbb-bs	0.102297	0.514326	12w_Down
Hbegf	0.303215	0.847871	12w_Down
Hbp1	1.62179	2.20053	24w_Up
Hbs1l	0.596652	0.338405	24w_Down
Hcfc2	0.960705	2.96609	24w_Up
Hdac8	1.70218	2.61031	24w_Up
Hddc2	0.381838	0.614252	12w_Down
Hdgf	0.574329	0.430232	24w_Down
Hdhd3	2.58809	4.98201	P_Up
Hectd2	0.357659	0.0466895	P_down
Heg1	0.471683	0.0761591	24w_Down
Hells	0.241009	0.0778797	12w_Down
Herc3	2.38742	1.0942	12w_Up
Herc6	2.66006	2.70014	12w_Up
Hexb	3.94147	3.12652	P_Up
Hexdc	1.40234	3.33886	24w_Up
Heyl	2.69114	5.1889	P_Up
Hgsnat	2.52979	3.14724	P_Up
Hhip	1.73339	6.72359	24w_Up
Hic1	9.02946	16.0798	P_Up
Higd1b	7.06146	11.0281	P_Up
Hilpda	1.01229	0.467282	24w_Down
Hip1r	2.59164	2.7957	12w_Up
Hipk3	2.03905	1.02785	12w_Up
Hira	0.440809	0.48371	12w_Down
Hist1h1c	3.75836	6.01506	P_Up
Hist1h2al	2.80642	9.14547	24w_Up
Hist1h2ap	0.227621	0.142971	P_down
Hist1h2bc	2.93461	2.47162	P_Up
Hist1h2be	4.87885	8.39086	P_Up
Hist1h4h	32.9714	20.3527	P_Up
Hist1h4i	4.42884	5.25759	P_Up
Hist2h2aa1	3.42798	4.37976	12w_Up
Hist2h2be	3.49426	2.45712	12w_Up
Hist2h3c1	3.72094	3.03714	12w_Up
Hist2h3c2	4.42816	4.04001	P_Up
Hist2h4	2.6416	2.16658	12w_Up
Hist3h2a	2.00357	1.42577	12w_Up
Hk1	2.44464	1.5318	12w_Up
Hmcn2	5.84831	0.315511	12w_Up
Hmgb2	0.474613	0.70681	12w_Down
Hmgb3	0.36359	0.140413	P_down
Hmgcll1	2.53326	1.13967	12w_Up
Hmgcr	0.549201	0.270476	24w_Down
Hmgcs1	0.451697	0.654219	12w_Down
Hmgn1	0.540588	0.492815	24w_Down
Hn1	0.463544	0.286571	P_down
Hn1l	0.623026	0.0399568	24w_Down
Hnmt	4.33531	14.1289	P_Up
Hnrnpa1	0.497972	0.279562	P_down
Hnrnpab	0.452212	0.29551	P_down
Hnrnph3	1.49625	2.00512	24w_Up
Hopxos	2.97566	2.47974	12w_Up
Hpcal1	2.83464	1.49222	12w_Up
Hprt	2.19321	1.3529	12w_Up
Hps5	1.55284	3.68022	24w_Up
Hras	0.618539	0.314841	24w_Down
Hrct1	12.6483	13.0421	P_Up
Hrsp12	1.91533	2.35788	24w_Up
Hs2st1	0.314911	0.412371	P_down
Hsd11b1	4.73066	25.9577	P_Up
Hsd17b11	2.34396	2.92495	12w_Up
Hsf2	1.599	2.91838	24w_Up
Hspa14	0.953445	2.04926	24w_Up
Hspa1a	16.7538	16.2894	P_Up
Hspa2	1.95373	2.68228	24w_Up
Hspb1	19.0742	26.6079	P_Up
Hspb11	0.567171	0.459782	24w_Down
Hspb2	9.8645	4.6738	12w_Up
Hspb8	2.5628	2.11962	P_Up
Htra1	2.68811	3.03137	P_Up
Icmt	0.681131	3.67768	24w_Up
Icosl	3.6847	7.05378	P_Up
Id1	0.369239	0.418849	P_down
Id3	0.172097	0.362338	P_down
Id4	2.42539	2.48534	P_Up
Idh2	2.05476	2.19159	P_Up
Idh3g	1.82441	2.46423	24w_Up
Idua	2.90651	4.58569	P_Up
Ier3	3.40714	2.15771	12w_Up
Ier5l	0.273937	1.29939	12w_Down
Iffo1	0.967584	3.55411	24w_Up
Ifi27	10.0066	8.54967	P_Up
Ifi30	2.91966	2.53248	12w_Up
Ifi35	8.1125	10.1746	P_Up
Ifit1	10.1378	3.72701	12w_Up
Ifit2	3.52667	6.07816	P_Up
Ifit3	26.3594	21.9034	P_Up
Ifit3b	20.876	23.0971	P_Up
Ifitm1	15.0009	23.8467	P_Up
Ifitm3	2.00178	2.38609	P_Up
Ifnar2	4.28404	2.51129	P_Up
Ifngr1	2.65304	4.16679	P_Up
Ifngr2	0.473387	0.453906	P_down
Igf2	1.50727	5.68697	24w_Up
Igf2bp3	2.11845	1.3719	12w_Up
Igfbp2	0.0162587	0.0781566	P_down
Igfbp4	0.0723842	0.0237504	P_down
Igfbp5	0.0801653	0.0135514	P_down
Igfbp7	9.70375	11.6121	P_Up
Igfbpl1	0.715329	0.262032	24w_Down
Igsf11	2.02415	2.58404	P_Up
Igtp	4.3121	4.09554	12w_Up
Ikbkb	1.59069	2.34034	24w_Up
Ikzf2	2.55576	2.17007	12w_Up
Ikzf4	0.985292	2.39205	24w_Up
Il10rb	3.34191	3.19588	P_Up
Il17rc	2.18285	1.42855	12w_Up
Il17rd	1.33733	0.0740366	24w_Down
Il2	4.57568	6.58245	P_Up
Il34	10.5829	15.4707	P_Up
Il6st	0.581419	0.430604	24w_Down
Ilvbl	2.19121	2.05089	12w_Up
Impact	2.84056	3.26135	P_Up
Impad1	0.554532	0.419977	24w_Down
Inf2	2.06767	4.22489	24w_Up
Ing5	2.94983	5.72856	P_Up
Inhba	3.00978	3.45293	12w_Up
Inip	0.890618	0.0424804	24w_Down
Inpp4a	2.43576	3.48694	P_Up
Inpp4b	4.93849	3.24763	12w_Up
Inpp5a	2.55995	1.79942	12w_Up
Inpp5b	2.18613	1.44631	12w_Up
Invs	2.09697	2.43539	12w_Up
Ip6k1	1.68861	2.33427	24w_Up
Ipmk	0.851351	0.0798134	24w_Down
Ipo11	0.292076	0.270046	12w_Down
Iqck	2.14619	0.362974	12w_Up
Iqsec1	2.78737	1.95459	12w_Up
Irak2	2.72732	3.10036	12w_Up
Irf1	2.77356	4.05617	P_Up
Irf3	1.27362	2.41399	24w_Up
Irf9	2.66869	2.642	12w_Up
Irgm1	6.86485	1.52522	12w_Up
Irs2	0.390018	1.85996	12w_Down
Isg15	1.24885	4.52152	24w_Up
Isg20l2	0.806363	0.475493	24w_Down
Islr	9.44481	11.5754	P_Up
Isoc1	0.39549	0.52487	12w_Down
Isoc2b	2.78468	4.66598	P_Up
Ist1	1.29518	2.18143	24w_Up
Isyna1	3.02076	2.29487	12w_Up
Itga1	0.940355	4.75105	24w_Up
Itga7	3.16623	0.268172	12w_Up
Itih3	6.56041	8.22828	P_Up
Itm2a	2.06033	3.06392	P_Up
Itm2b	1.96996	2.21641	24w_Up
Itm2c	1.84427	2.76485	24w_Up
Itpa	0.470201	0.420447	P_down
Itpr1	3.16983	4.09692	12w_Up
Itsn1	0.521044	0.303255	24w_Down
Itsn2	2.67894	2.44804	12w_Up
Ivd	1.34063	2.3373	24w_Up
Iws1	0.834716	0.0480876	24w_Down
Izumo4	2.69315	3.92804	P_Up
Jade1	0.731506	0.0803774	24w_Down
Jag1	3.83579	4.15723	P_Up
Jakmip1	2.15416	1.9004	12w_Up
Jmjd8	1.97041	2.27792	24w_Up
Josd1	0.493583	1.48028	12w_Down
Josd2	2.46402	1.94476	12w_Up
Jpx	2.14616	0.0852191	12w_Up
Jpx	2.14616	0.0852191	24w_Down
Jrkl	1.83811	4.42828	24w_Up
Junos	0.509173	5.37435	24w_Up
Jup	2.19847	0.835893	12w_Up
Kalrn	0.69096	2.08491	24w_Up
Kank1	0.863147	3.0637	24w_Up
Katnal2	2.13748	3.64842	P_Up
Katnb1	1.09525	2.4711	24w_Up
Kazn	0.486225	0.473574	12w_Down
Kbtbd2	0.848038	0.0634035	24w_Down
Kcnd3	0.346777	0.611842	12w_Down
Kcne1l	0.523468	0.356689	24w_Down
Kcnh7	0.385341	0.0558811	P_down
Kcnip1	0.596799	0.323063	24w_Down
Kcnj8	15.5668	23.7034	P_Up
Kcnk1	0.288261	0.261666	12w_Down
Kcnmb4	0.175998	0.030125	P_down
Kcnq1ot1	0.496409	0.903861	12w_Down
Kcnq3	0.2856	0.0871963	P_down
Kcns3	2.21043	9.07124	24w_Up
Kcp	2.63367	1.62893	12w_Up
Kctd12	0.360018	0.445832	12w_Down
Kctd18	1.08847	2.53109	24w_Up
Kctd2	0.896306	0.0721301	24w_Down
Kctd4	3.59677	3.03234	P_Up
Kctd5	0.458806	0.41013	P_down
Kdelc2	0.613251	0.0758272	24w_Down
Kdelr2	1.24601	2.26866	24w_Up
Kdelr3	0.45751	0.255367	12w_Down
Kdm1a	0.470612	0.37364	12w_Down
Kdm5d	0.0797176	3.03859	12w_Down
Kdsr	2.25906	2.08623	12w_Up
Khdrbs1	0.882528	0.486201	24w_Down
Khdrbs2	0.278942	0.063206	P_down
Khk	2.08245	2.6466	P_Up
Kif1bp	1.59873	2.26419	24w_Up
Kif1c	0.376522	1.39099	12w_Down
Kif21b	0.258566	0.0605791	P_down
Kif22	0.387919	0.372711	12w_Down
Kif2a	0.823267	0.189174	24w_Down
Kif3c	0.332571	0.28789	12w_Down
Kifc2	3.11932	3.18694	12w_Up
Klf10	0.607023	0.0614413	24w_Down
Klf13	0.380808	0.398705	P_down
Klf4	0.40994	0.227327	12w_Down
Klhdc1	1.75631	2.9553	24w_Up
Klhdc9	1.38486	7.22624	24w_Up
Klhl25	0.35572	0.643281	12w_Down
Klhl8	2.27749	2.5459	P_Up
Klhl9	1.04511	2.02502	24w_Up
Kmt2d	2.47361	2.20724	P_Up
Knstrn	0.0622819	0.047302	P_down
Kpnb1	0.703982	0.44921	24w_Down
Kptn	1.48132	3.1559	24w_Up
Krt1	0.358269	0.0498574	P_down
L2hgdh	2.0117	0.084544	12w_Up
L2hgdh	2.0117	0.084544	24w_Down
Lace1	5.24795	3.46613	P_Up
Lactb2	3.36112	1.91038	12w_Up
Lama2	1.44476	2.06348	24w_Up
Lamp2	2.28575	3.34579	P_Up
Lamtor3	2.10206	2.62297	P_Up
Laptm4a	1.69668	2.11378	24w_Up
Laptm4b	2.22711	3.16341	P_Up
Larp1b	0.444596	0.408801	12w_Down
Larp4b	0.605987	0.288172	24w_Down
Lats2	2.22683	0.281633	12w_Up
Lbr	0.693535	0.0651693	24w_Down
Lcat	3.00168	3.6068	P_Up
Ldb2	1.38231	2.63256	24w_Up
Ldhb	1.95016	2.59104	24w_Up
Ldlrap1	4.00973	6.90965	12w_Up
Leng8	2.77351	3.05307	P_Up
Leng9	0.950635	2.32204	24w_Up
Leprot	0.504724	0.387016	24w_Down
Letm1	0.926555	2.34577	24w_Up
Letm2	2.4197	2.04988	12w_Up
Lgals1	2.1738	1.93177	12w_Up
Lgals3bp	12.5073	8.45318	P_Up
Lgals4	5.77205	1.48391	12w_Up
Lgals8	2.62721	2.54049	12w_Up
Lgi1	11.5856	17.6123	P_Up
Lgi4	8.26025	7.19253	P_Up
Lgr4	3.82144	4.02952	P_Up
Lhfpl3	0.0814663	0.0456641	P_down
Lhx9	0.333172	0.0232509	P_down
Lif	1.79739	14.5094	24w_Up
Lifr	1.27996	2.15377	24w_Up
Lig1	0.474281	0.272302	12w_Down
Lima1	2.20756	2.09142	P_Up
Limd2	0.438695	0.410417	P_down
Lims2	0.239508	0.524936	12w_Down
Lingo4	2.15129	7.3193	24w_Up
Lipe	3.09435	5.60274	P_Up
Litaf	0.499397	0.294138	P_down
Lix1	2.13863	1.43543	12w_Up
Llph	0.726835	0.361949	24w_Down
Lman2l	2.29572	1.92684	12w_Up
Lmbrd1	1.9142	2.82129	24w_Up
Lmcd1	2.55299	1.5056	12w_Up
Lmf2	1.27563	3.08537	24w_Up
Lmna	2.27624	3.24517	P_Up
Lmo3	0.52118	0.0663185	24w_Down
Lmo4	0.182339	0.493642	P_down
Lockd	0.128202	0.0892551	P_down
Lonp2	1.16068	2.5461	24w_Up
Loxl2	3.5205	6.42268	12w_Up
Lpcat2	9.11233	9.61105	P_Up
Lrch3	0.917807	2.40754	24w_Up
Lrig1	0.927649	0.459259	24w_Down
Lrp1b	0.492391	0.174444	P_down
Lrp8	0.292924	0.209902	P_down
Lrrc51	2.04996	1.54136	12w_Up
Lrrc58	1.5175	2.05678	24w_Up
Lrrc8a	1.70615	2.81406	24w_Up
Lrrfip1	0.923608	0.0822386	24w_Down
Lrrn1	1.74388	2.7455	24w_Up
Lrrn2	0.0868128	0.0868128	P_down
Lrrtm2	2.51509	1.22404	12w_Up
Lsamp	2.00712	2.19305	P_Up
Lsm1	0.592219	0.207888	24w_Down
Lsm10	0.911678	0.468492	24w_Down
Lsm2	0.436319	0.553108	12w_Down
Lsm5	0.487289	0.320647	P_down
Lsm6	0.467764	0.317579	P_down
Lss	0.513306	0.038676	24w_Down
Lta4h	2.01592	1.19972	12w_Up
Ltbp1	0.0829852	0.782767	12w_Down
Luzp1	0.415702	0.711322	12w_Down
Luzp2	1.40663	2.60731	24w_Up
Lxn	0.458347	0.730284	12w_Down
Ly6a	5.34321	23.0585	P_Up
Ly6c1	9.0758	17.7129	P_Up
Ly6h	0.0722263	0.0300023	P_down
Lynx1	3.37174	2.59015	12w_Up
Lypd1	0.0900674	0.0684045	P_down
Lztfl1	1.31957	2.21707	24w_Up
Lztr1	1.55715	2.57471	24w_Up
M6pr	1.47716	2.54378	24w_Up
Macrod1	3.04892	3.81588	P_Up
Mafk	3.4734	0.276057	12w_Up
Magee1	1.06543	2.9032	24w_Up
Magi3	4.38861	2.6512	12w_Up
Mamdc2	0.327359	1.40882	12w_Down
Man2c1	2.10317	2.1234	12w_Up
Mansc1	1.39095	4.99497	24w_Up
Map1b	0.964982	0.352865	24w_Down
Map2k4	0.426714	0.449593	12w_Down
Map3k1	2.3817	1.75808	12w_Up
Map3k10	0.497742	0.681738	12w_Down
Map3k4	0.556089	0.0624811	24w_Down
Map4k4	0.526629	0.444412	24w_Down
Map7	2.50441	2.47594	12w_Up
Mapk1ip1	2.28637	2.04891	12w_Up
Mapk8ip3	1.55783	3.30759	24w_Up
Mapkap1	0.764899	0.419394	24w_Down
Mapkapk2	0.43479	0.856903	12w_Down
Mapre2	1.31367	2.01052	24w_Up
2023-03-01	0.346307	0.0444604	P_down
2023-03-09	0.416152	0.784175	12w_Down
Marcks	0.241653	0.169207	P_down
Marcksl1	0.227825	0.162461	P_down
Marf1	2.8825	2.42663	P_Up
Mark4	0.444791	0.60713	12w_Down
Mars2	2.77215	1.08964	12w_Up
Mat2a	2.50743	1.92968	12w_Up
Mat2b	1.94143	2.23941	24w_Up
Matk	0.227286	0.0728721	P_down
Matn4	0.718596	0.0456903	24w_Down
Mbd3	0.475055	0.494664	P_down
Mboat2	0.69504	0.11795	24w_Down
Mbp	2.4845	2.11192	12w_Up
Mccc2	1.74265	2.98499	24w_Up
Mcm5	0.494375	0.0858124	P_down
Mcrs1	0.724082	0.344374	24w_Down
Mdn1	2.04914	2.24994	12w_Up
Me2	0.818915	0.0882212	24w_Down
Me3	2.85154	6.10612	P_Up
Mecr	0.841538	2.60015	24w_Up
Med13	0.583624	0.195038	24w_Down
Med13l	0.585451	0.0441064	24w_Down
Med24	2.31456	2.34836	12w_Up
Mef2c	2.76153	5.22919	P_Up
Meg3	0.404008	0.390403	12w_Down
Meis2	0.0263261	0.0101245	P_down
Mertk	2.30171	1.78613	12w_Up
Metrn	1.34098	2.82563	24w_Up
Mettl20	4.53325	3.10215	12w_Up
Mettl21a	1.71745	2.82194	24w_Up
Mettl7a1	2.29092	3.49047	P_Up
Mettl8	1.30931	3.01906	24w_Up
Mettl9	0.437959	0.349663	P_down
Mex3a	0.335357	0.394567	P_down
Mfap1b	3.4757	2.49092	P_Up
Mfap2	2.01833	1.02263	12w_Up
Mfap3l	2.16016	2.49607	P_Up
Mfge8	2.36692	2.86634	P_Up
Mfn1	2.90323	2.49816	P_Up
Mfsd10	1.47194	2.49051	24w_Up
Mfsd8	0.895168	0.0864435	24w_Down
Mgat3	0.439864	1.33298	12w_Down
Mgat4b	0.419847	0.197058	P_down
Mgme1	2.40108	1.30417	12w_Up
Mgp	21.0599	17.016	P_Up
Mgrn1	1.09305	2.05183	24w_Up
Miat	0.523901	0.0603336	24w_Down
Mib2	1.76386	2.71394	24w_Up
Mical2	2.76605	3.21154	12w_Up
Mid1	1.77067	2.84993	24w_Up
Midn	0.577907	0.360262	24w_Down
Mina	2.71732	2.30966	12w_Up
Mink1	2.01675	1.72532	12w_Up
Minpp1	1.45856	2.28925	24w_Up
Mipol1	2.14034	1.88086	12w_Up
Mir143hg	8.12722	11.5181	P_Up
Mis18a	0.461416	0.797052	12w_Down
Mkrn3	0.598531	0.0744621	24w_Down
Mlc1	1.84906	2.05094	24w_Up
Mlh3	2.22866	1.39825	12w_Up
Mllt1	0.46934	0.698611	12w_Down
Mllt11	0.461663	0.279304	P_down
Mlxipl	4.08164	4.12706	12w_Up
Mmd	0.48257	0.530653	12w_Down
Mn1	0.581478	0.0770514	24w_Down
Mns1	1.65068	4.87668	24w_Up
Mob1a	0.356475	0.219797	P_down
Mob3b	3.48254	2.28319	12w_Up
Mogat1	5.61032	4.52092	12w_Up
Mon1a	2.68263	2.98852	12w_Up
Morf4l2	0.764589	0.415693	24w_Down
Morn2	0.747014	2.16523	24w_Up
Morn5	3.07769	1.7544	12w_Up
Mpped2	0.290712	0.30356	P_down
Mpst	0.709464	0.47482	24w_Down
Mpv17l	2.26224	2.57759	12w_Up
Mroh1	3.0082	2.0436	12w_Up
Mroh7	7.01655	19.7913	P_Up
Mrpl54	0.743326	0.449557	24w_Down
Mrps18b	1.56728	2.1976	24w_Up
Mrps22	2.13856	1.75472	12w_Up
Mrps5	0.857763	0.292143	24w_Down
Mrps6	0.64294	0.359017	24w_Down
Mrps7	0.748444	0.45062	24w_Down
Mrps9	1.35172	2.03441	24w_Up
Msrb3	0.577413	6.73691	24w_Up
Msx2	0.33255	4.47475	12w_Down
Mt1	3.5618	4.83746	P_Up
Mt2	3.08747	3.56377	P_Up
Mtch1	0.466187	0.592922	12w_Down
Mterf1b	4.52343	1.33249	12w_Up
Mterf2	2.47586	1.84225	12w_Up
Mtf1	0.536071	0.0414841	24w_Down
Mtfp1	3.03528	3.82294	P_Up
Mtfr1	2.03255	1.14869	12w_Up
Mtg2	1.26827	2.37326	24w_Up
Mthfs	3.24758	1.22453	12w_Up
Mtif3	1.28435	3.6904	24w_Up
Mtm1	2.03405	0.624539	12w_Up
Mtmr11	1.64374	2.74542	24w_Up
Mto1	1.664	2.86404	24w_Up
Mtus1	2.09153	4.02152	P_Up
Mustn1	3.46524	3.81766	P_Up
Mvd	0.451029	0.482428	P_down
Mvk	0.338672	0.75153	12w_Down
Mxra8	2.31927	1.35998	12w_Up
Myadm	2.75846	3.82187	P_Up
Mycl	0.15281	0.37732	12w_Down
Mycn	1.46776	0.159609	24w_Down
Myh10	0.313173	0.0322285	P_down
Myh11	12.7806	12.7961	P_Up
Myh14	2.3148	3.28223	P_Up
Myh9	2.10529	5.12529	24w_Up
Mylk	5.23943	6.88698	P_Up
Myo1b	5.39819	5.47421	P_Up
Myo1c	4.25922	14.4012	P_Up
Myom3	0.16358	0.0640175	P_down
N6amt1	0.391545	0.865432	12w_Down
Naa30	0.363969	0.531181	12w_Down
Naaa	2.1514	3.09933	P_Up
Naf1	0.250218	0.655509	12w_Down
Naga	2.22849	2.52771	12w_Up
Naglu	2.2897	1.72133	12w_Up
Nagpa	1.56497	2.35439	24w_Up
Nanos3	0.586578	0.0704354	24w_Down
Nap1l5	3.88079	7.27398	P_Up
Naprt	1.3171	2.06157	24w_Up
Nasp	0.509947	0.160258	24w_Down
Nat14	2.06494	1.83154	12w_Up
Nat6	0.955332	0.286402	24w_Down
Nat8l	0.223659	1.12617	12w_Down
Natd1	0.232121	0.0444528	P_down
Nav1	0.218894	0.167059	P_down
Nbl1	6.49173	5.77989	P_Up
Nbr1	1.00521	0.342379	24w_Down
Ncald	0.278658	0.482937	12w_Down
Ncan	0.230317	0.143932	P_down
Ncapd3	0.46391	0.915007	12w_Down
Ncdn	2.08441	2.09808	12w_Up
Ncoa4	0.827731	6.18787	24w_Up
Ndor1	1.34037	4.59702	24w_Up
Ndufa4l2	11.7204	11.9855	P_Up
Ndufs1	1.92225	2.59109	24w_Up
Neat1	8.67324	7.83525	P_Up
Necab3	0.518882	0.456838	24w_Down
Nedd4l	0.494323	0.330377	12w_Down
Nek6	0.688458	0.333398	24w_Down
Nes	1.821	2.65988	24w_Up
Neu1	1.4669	3.02992	24w_Up
Neurl4	2.08235	0.901282	12w_Up
Neurod1	0.497917	0.247065	P_down
Neurod2	0.849641	0.0592107	24w_Down
Nf2	0.817391	0.0712037	24w_Down
Nfib	0.505104	0.254692	24w_Down
Nfix	0.529312	0.333085	24w_Down
Ngef	2.29578	2.58511	P_Up
Nhp2	0.489523	0.417154	P_down
Nifk	0.885175	0.268355	24w_Down
Nkd1	0.420654	0.544169	12w_Down
Nlgn2	0.921213	0.448473	24w_Down
Nmb	0.341679	0.183572	12w_Down
Nme2	2.4776	2.84769	12w_Up
Nme3	14.0234	11.5059	P_Up
Nmrk1	2.16521	2.61008	P_Up
Nnat	2.25026	1.74691	12w_Up
Noct	1.47018	3.01462	24w_Up
Nodal	9.49309	5.42465	12w_Up
Nog	0.0672626	0.0672626	P_down
Nol12	0.65359	0.242588	24w_Down
Nol3	6.80471	8.18775	P_Up
Notch2	3.35749	3.56209	P_Up
Npm3	0.54725	0.162887	24w_Down
Npr2	3.64121	3.38163	12w_Up
Nprl2	1.83672	2.57128	24w_Up
Nptn	3.96728	4.36355	P_Up
Nqo1	1.25918	4.66501	24w_Up
Nr1d1	1.71778	5.61728	24w_Up
Nr1d2	1.5099	2.82806	24w_Up
Nr1h3	3.44658	2.13884	12w_Up
Nrarp	0.59736	0.466241	24w_Down
Nrde2	1.7062	3.83706	24w_Up
Nrep	0.531768	0.0232214	24w_Down
Nrg2	1.41427	5.82626	24w_Up
Nrgn	4.43903	2.16908	12w_Up
Nrp2	0.39722	0.528474	12w_Down
Nsd1	0.790279	0.109216	24w_Down
Nsdhl	0.376909	0.701124	12w_Down
Nsfl1c	1.32102	2.02161	24w_Up
Nsg2	0.199409	0.0757303	P_down
Nsun4	2.17512	0.476921	12w_Up
Nsun5	2.11569	2.23164	12w_Up
Nt5c3	1.01092	0.351947	24w_Down
Nt5dc2	0.432069	0.292841	P_down
Ntan1	0.571816	0.421715	24w_Down
Ntm	3.02548	6.27763	P_Up
Ntng1	0.209463	0.0885495	P_down
Ntpcr	0.476216	0.938718	12w_Down
Ntrk3	0.252638	0.716341	12w_Down
Nts	5.66878	10.6904	P_Up
Ntsr2	7.20951	7.95029	P_Up
Nubp2	1.18865	2.37366	24w_Up
Nudt13	1.30566	3.87177	24w_Up
Nudt3	0.362829	0.329106	P_down
Numbl	0.933695	0.183683	24w_Down
Nupr1	4.28543	9.8134	P_Up
Nusap1	0.159933	0.407934	12w_Down
Nutf2	2.11416	2.73049	P_Up
Nutf2-ps1	1.37595	8.47552	24w_Up
Nxt1	0.695314	0.137135	24w_Down
Nyap1	0.672344	0.0787379	24w_Down
Oasl2	12.8071	5.71574	P_Up
Odc1	0.46878	0.929346	12w_Down
Ogfod3	1.29458	3.0519	24w_Up
Ola1	0.749235	0.179307	24w_Down
Olig1	0.0579465	0.00358591	P_down
Olig2	0.07413	0.0109474	P_down
Oma1	2.20658	1.62109	12w_Up
Omg	3.47033	4.54446	P_Up
Opcml	0.440554	0.244919	12w_Down
Opn1sw	0.451293	0.0649207	P_down
Orai3	1.83718	2.08432	24w_Up
Os9	2.038	3.35762	P_Up
Ostm1	1.96341	3.82759	24w_Up
Otud4	0.328554	2.49159	12w_Down
Otulin	0.377237	0.0317873	P_down
P2rx6	2.99127	4.83386	P_Up
P2ry14	24.9263	25.0427	P_Up
P4ha3	0.143353	0.039879	P_down
PISD	2.1514	3.9928	P_Up
Padi2	3.89421	7.20095	P_Up
Pafah1b3	0.508501	0.36679	24w_Down
Paip1	2.58325	1.44877	12w_Up
Palm	0.813632	0.158558	24w_Down
Pank2	0.622194	0.429698	24w_Down
Pank3	0.385525	0.232229	12w_Down
Panx1	0.449411	0.0740055	24w_Down
Papola	1.12598	0.458724	24w_Down
Paqr4	0.468442	0.393649	P_down
Paqr6	1.79286	2.31886	24w_Up
Pard6g	0.588344	0.294814	24w_Down
Parp12	2.37811	1.46931	12w_Up
Parp8	2.2173	2.77503	P_Up
Pawr	3.38699	4.44017	P_Up
Pbk	0.235204	0.0388839	P_down
Pbld2	3.41444	10.54	24w_Up
Pbrm1	0.50027	0.430704	24w_Down
Pcdh1	3.097	2.40927	12w_Up
Pcdh11x	0.392688	0.0642031	P_down
Pcdh15	0.130239	0.316402	12w_Down
Pcdh17	0.37179	0.280292	P_down
Pcdh7	0.103145	0.407871	12w_Down
Pcdh9	2.05511	2.12084	P_Up
Pcf11	2.38776	1.36568	12w_Up
Pcolce	4.60847	13.1021	P_Up
Pcsk4	2.57724	5.99781	P_Up
Pcsk6	2.51304	3.63114	P_Up
Pdcd6ip	1.23044	2.5818	24w_Up
Pde10a	0.683711	0.0357359	24w_Down
Pde1a	3.79142	1.90102	12w_Up
Pde1b	0.123018	0.171571	P_down
Pde1c	1.524	2.62794	24w_Up
Pde4d	1.23503	2.8695	24w_Up
Pde8b	5.35519	6.73868	P_Up
Pdgfa	2.87781	1.81343	12w_Up
Pdgfc	0.193688	0.3338	12w_Down
Pdgfra	0.0627302	0.0302916	P_down
Pdgfrb	1.24592	2.20143	24w_Up
Pdgfrl	0.549332	0.041987	24w_Down
Pdlim3	0.314094	0.344939	P_down
Pdyn	0.0759217	0.0759217	P_down
Pdzrn3	0.629392	0.0443559	24w_Down
Pea15a	0.442952	0.314535	P_down
Pear1	5.72678	25.684	P_Up
Pecam1	9.01906	16.7688	P_Up
Per3	1.1451	2.00813	24w_Up
Perp	8.94147	20.8265	P_Up
Pex1	1.07208	0.0799265	24w_Down
Pex5	2.04036	1.55666	12w_Up
Pex6	1.7594	3.56881	24w_Up
Pfas	1.57543	2.51596	24w_Up
Pfkfb2	2.29158	2.19809	12w_Up
Pfkl	2.51197	2.64256	P_Up
Pfkm	2.06065	2.33367	P_Up
Pfkp	4.42706	6.91562	P_Up
Pfn2	0.595083	0.444801	24w_Down
Pgbd5	1.80841	5.15744	24w_Up
Pgf	0.322737	0.402046	12w_Down
Pgk1	2.8659	6.76293	P_Up
Pgk1-rs7	1.42415	10.8204	24w_Up
Pgm2	2.00124	3.31837	P_Up
Pgs1	0.490272	0.189366	P_down
Phactr2	2.67551	3.8739	P_Up
Phf1	2.57134	3.32784	P_Up
Phf21b	0.45879	1.52857	12w_Down
Phkb	0.695498	0.394883	24w_Down
Phkg1	2.30721	2.56706	P_Up
Phlda3	0.495687	0.182154	12w_Down
Phldb2	1.95972	4.99311	24w_Up
Phlpp2	0.506678	0.0804034	24w_Down
Phyh	2.04076	2.11101	P_Up
Phykpl	2.7061	1.34051	12w_Up
Pi4k2a	0.731716	0.0478806	24w_Down
Pianp	2.21603	2.1137	12w_Up
Pick1	1.60736	2.16968	24w_Up
Pigk	2.31215	3.17576	P_Up
Pigo	0.887803	3.26912	24w_Up
Pigz	4.53225	3.8272	12w_Up
Pim1	2.62909	2.8974	12w_Up
Pinx1	0.806447	0.0476918	24w_Down
Pir	3.17054	3.3366	P_Up
Pitpna	0.450848	0.352424	P_down
Pitpnc1	2.03198	1.69881	12w_Up
Pitpnm1	2.59068	1.38199	12w_Up
Pkd1	1.81276	2.74991	24w_Up
Pknox1	0.333539	1.10903	12w_Down
Pkp2	2.2903	1.88137	12w_Up
Pla2g7	2.16385	2.93692	P_Up
Plagl1	0.895125	0.0403423	24w_Down
Plat	1.09734	3.22774	24w_Up
Plcb3	2.40887	2.20292	12w_Up
Plcd1	3.51631	7.26086	P_Up
Plcd4	2.41664	2.63452	P_Up
Pld1	1.04673	2.34485	24w_Up
Plec	0.394991	1.56211	12w_Down
Plekha1	2.31267	2.73504	P_Up
Plekha2	3.32861	0.301889	12w_Up
Plekha3	0.610156	0.0716982	24w_Down
Plekha7	1.59578	4.94734	24w_Up
Plekhb1	2.33709	2.50099	P_Up
Plekhf2	0.709489	0.263879	24w_Down
Plekho2	2.36444	1.32789	12w_Up
Plin3	2.48255	1.86248	12w_Up
Pllp	0.272514	0.342572	12w_Down
Plp2	2.23537	0.480138	12w_Up
Plpp1	0.336356	0.897	12w_Down
Plpp3	1.77604	2.37668	24w_Up
Plpp4	0.0864049	0.0864049	P_down
Plppr1	0.189338	0.0687751	P_down
Plppr3	0.506068	0.0812069	24w_Down
Pls3	2.13599	2.4942	P_Up
Plscr1	2.32541	2.54038	P_Up
Pltp	2.73631	6.69879	P_Up
Plxdc1	7.07475	10.2754	P_Up
Pmf1	0.692383	0.0333585	24w_Down
Pnmal1	0.556397	0.0862165	24w_Down
Pnpla6	2.63027	2.6057	12w_Up
Pnpla7	3.19835	4.04771	P_Up
Pnpt1	2.08218	1.27177	12w_Up
Poc1b	0.351051	0.0511816	P_down
Podxl2	0.478929	0.466143	P_down
Pola2	1.71492	3.90931	24w_Up
Polr1b	4.70383	1.95787	12w_Up
Polr3a	0.936485	4.55851	24w_Up
Polrmt	2.38651	1.61994	12w_Up
Pomgnt2	2.10852	1.65309	12w_Up
Popdc2	2.81221	15.4711	24w_Up
Por	1.61205	2.4215	24w_Up
Porcn	2.18196	1.1784	12w_Up
Ppargc1a	0.406927	0.494625	12w_Down
Ppcs	0.443432	0.413689	12w_Down
Ppfibp2	2.19497	3.47022	P_Up
Ppic	0.252592	0.300963	12w_Down
Ppih	0.860271	0.118781	24w_Down
Ppm1a	0.403673	0.576248	12w_Down
Ppm1k	2.31871	1.97564	12w_Up
Ppm1l	0.406135	0.234282	12w_Down
Ppox	2.06563	2.14496	P_Up
Ppp1r12b	1.4744	4.0932	24w_Up
Ppp1r14a	9.20764	15.4713	P_Up
Ppp1r14b	0.407113	0.30871	P_down
Ppp1r14c	0.360931	0.221323	P_down
Ppp1r1a	0.194813	0.0589195	P_down
Ppp1r1b	13.5543	12.9695	P_Up
Ppp1r21	0.657105	0.0582685	24w_Down
Ppp1r3g	0.129761	0.0718652	P_down
Ppp2r2b	0.470418	0.603077	12w_Down
Ppp2r5d	0.65691	0.144233	24w_Down
Ppp6r1	0.345603	5.65774	24w_Up
Pptc7	2.06477	1.25453	12w_Up
Ppwd1	0.944692	0.0724978	24w_Down
Pqlc1	0.926955	0.0707852	24w_Down
Prc1	0.38744	0.0882147	P_down
Prdx3	2.21472	1.97699	12w_Up
Prdx6b	4.5133	15.6086	P_Up
Prelid1	0.4895	0.307083	P_down
Prelp	4.14879	2.68908	P_Up
Prkar1b	2.3125	1.53843	12w_Up
Prkcz	0.861896	0.0795511	24w_Down
Prkra	0.728939	0.457582	24w_Down
Prkrir	0.542855	0.391445	24w_Down
Prodh	4.66942	6.52482	P_Up
Pros1	3.47331	2.87048	12w_Up
Prpf8	0.95687	2.12073	24w_Up
Prr18	0.228585	0.0623193	P_down
Prr36	0.370336	0.402912	12w_Down
Prr7	0.441488	0.818644	12w_Down
Prrt1	5.32288	5.926	P_Up
Prrx1	0.307782	0.75538	12w_Down
Prrx2	0.299106	0.465421	12w_Down
Prss23	2.9366	3.59066	P_Up
Prune2	5.57934	7.34711	P_Up
Psap	2.09378	2.3906	P_Up
Psmb8	8.1866	4.52051	P_Up
Psmb9	5.56124	6.03546	12w_Up
Psme2b	4.35003	6.9819	P_Up
Psmg3	1.0278	0.465869	24w_Down
Ptbp3	0.776149	0.0603073	24w_Down
Ptchd4	0.244772	0.208568	12w_Down
Ptgds	12.0947	8.6771	P_Up
Ptger1	1.14819	9.935	24w_Up
Ptgfrn	0.26092	0.381698	12w_Down
Ptgr2	1.54351	2.29087	24w_Up
Pth1r	4.3169	9.89642	P_Up
Ptk2	1.53629	2.14811	24w_Up
Ptp4a2	0.457541	0.306319	P_down
Ptpn11	0.698397	0.0272339	24w_Down
Ptpn5	0.772305	0.0878894	24w_Down
Ptpn9	0.914665	0.247797	24w_Down
Ptprb	30.1578	153.574	P_Up
Ptprd	0.404697	0.0441354	P_down
Ptprf	0.416249	0.939316	12w_Down
Ptrf	4.14036	3.59817	P_Up
Pttg1	1.55405	2.82241	24w_Up
Purb	0.438029	0.672843	12w_Down
Pus3	2.2083	0.982227	12w_Up
Pwwp2a	0.805194	0.252308	24w_Down
Pxdc1	0.230008	0.260682	12w_Down
Pygb	1.87756	2.19091	24w_Up
Pygl	1.56237	3.60239	24w_Up
Pygm	4.34725	11.1318	P_Up
Pyroxd1	2.16094	1.48783	12w_Up
Pyroxd2	2.12738	4.78325	24w_Up
Qars	1.20426	2.59463	24w_Up
Qk	0.56995	0.447568	24w_Down
Qpct	0.3426	0.338604	12w_Down
Qtrt1	2.86552	2.30842	12w_Up
RP23-207N5.5	2.46857	2.70935	12w_Up
RP23-235M8.7	4.09681	9.11601	P_Up
RP23-474J16.2	0.381691	4.86285	24w_Up
RP23-4H17.3	2.05028	1.08258	12w_Up
RP23-60P18.10	2.10822	0.539477	12w_Up
RP24-136L4.6	4.53545	10.1314	P_Up
Rab26os	2.35544	1.83179	12w_Up
Rab31	0.4285	1.2733	12w_Down
Rab33a	0.18655	0.0786178	P_down
Rab3ip	0.655097	0.413559	24w_Down
Rab42	3.92309	6.43345	12w_Up
Rabac1	2.01954	2.29995	P_Up
Rabgef1	2.55096	0.110311	12w_Up
Rac3	0.479063	0.448921	P_down
Racgap1	0.343527	0.384884	12w_Down
Rad9a	1.85433	3.59608	24w_Up
Rad9b	2.90181	2.61732	12w_Up
Rala	0.455218	0.51849	12w_Down
Ralgapa2	0.070928	0.070928	P_down
Ralgapb	1.25978	3.12318	24w_Up
Ralgps2	0.330264	0.221641	P_down
Raly	0.713487	0.46899	24w_Down
Ramp2	1.80446	2.36624	24w_Up
Ran	0.677224	0.419785	24w_Down
Ranbp3l	3.02567	0.2371	12w_Up
Rangap1	0.668106	0.459815	24w_Down
Rap2a	0.313782	0.320484	P_down
Rap2b	0.366625	0.590987	12w_Down
Rap2c	0.361744	0.0644419	P_down
Rarg	2.91662	0.44475	12w_Up
Rarres2	1.76353	3.29485	24w_Up
Rasgrp1	1.56528	3.04766	24w_Up
Rasgrp2	2.17212	2.84926	P_Up
Rbm15b	0.305316	0.711285	12w_Down
Rbm24	0.349923	0.575981	12w_Down
Rbm3	0.241361	0.396848	P_down
Rbm45	2.21164	1.46727	12w_Up
Rbm8a2	5.60242	7.06742	P_Up
Rbms1	5.23476	6.04167	P_Up
Rbp1	0.134516	0.356379	12w_Down
Rbpms	7.04991	3.26804	12w_Up
Rbpms2	2.52908	2.88646	12w_Up
Rcan2	8.26859	14.2026	P_Up
Rcc1	0.437711	0.75841	12w_Down
Rcn3	3.12022	2.48598	P_Up
Rcor1	0.451462	0.616371	12w_Down
Rcor2	0.298142	0.244827	12w_Down
Rcsd1	6.99059	9.50221	P_Up
Rdh12	3.502	5.42291	P_Up
Rdm1	2.66562	2.56015	P_Up
Recql	2.19404	0.65011	12w_Up
Reep1	0.404755	0.710459	12w_Down
Reep2	0.31661	0.359414	12w_Down
Rem1	9.06859	12.3036	P_Up
Renbp	8.59479	6.87807	P_Up
Rerg	0.285944	1.06965	12w_Down
Retsat	3.70101	4.39691	P_Up
Rfc5	0.448563	0.287133	12w_Down
Rftn1	3.00523	9.04798	12w_Up
Rfwd2	0.431727	1.09781	12w_Down
Rgl1	1.44151	3.29413	24w_Up
Rgl3	3.5319	2.70167	12w_Up
Rgmb	2.15819	2.99991	P_Up
Rgs10	1.48224	4.51393	24w_Up
Rgs12	0.469398	0.520967	12w_Down
Rgs17	0.349678	0.298616	12w_Down
Rgs4	14.5738	12.2714	P_Up
Rgs5	1.58215	2.3659	24w_Up
Rhbdd1	1.50664	3.82907	24w_Up
Rhbdl2	3.78599	3.83379	P_Up
Rhno1	0.667281	0.282401	24w_Down
Rhoq	0.275755	0.188154	P_down
Rhot1	1.19618	2.33575	24w_Up
Ribc2	0.977123	8.81428	24w_Up
Ring1	2.63659	2.28792	P_Up
Rint1	0.838979	0.329367	24w_Down
Rlbp1	0.644183	0.494111	24w_Down
Rmdn1	2.48391	4.1208	P_Up
Rmnd5a	0.620997	0.061533	24w_Down
Rnaseh1	0.569198	2.48392	24w_Up
Rnaseh2b	0.368194	0.686929	12w_Down
Rnaset2a	4.32717	4.78355	P_Up
Rnaset2b	4.04347	4.98322	P_Up
Rnf10	0.797835	0.399709	24w_Down
Rnf11	1.02002	0.462618	24w_Down
Rnf13	2.07925	2.82882	P_Up
Rnf157	0.296229	0.567258	12w_Down
Rnf165	0.457846	0.483526	12w_Down
Rnf213	3.45601	2.90543	12w_Up
Rnf220	0.496134	0.171894	P_down
Rnf24	1.10888	0.191843	24w_Down
Rnf38	0.36469	1.72675	12w_Down
Rnf43	2.14871	8.39619	24w_Up
Rnmtl1	1.45401	0.0827409	24w_Down
Rnps1	0.558119	0.468684	24w_Down
[truncated: 716 more rows]

## Sheet: NPC
gene	12w/P5	24w/P5	state
0610010F05Rik	1.23048	2.07334	24w_Up
0610040J01Rik	0.0796606	0.309396	P_down
1110002L01Rik	2.14401	3.79691	P_Up		The colors of the genes match the colors in the heat map in Figure 1E.
1110008L16Rik	1.6471	2.99253	24w_Up
1110065P20Rik	0.379928	0.489616	P_down
1500015O10Rik	0.0783101	0.306108	12w_Down
1600014C10Rik	1.95172	3.7494	24w_Up
1700008J07Rik	1.1527	0.154314	24w_Down
1700025G04Rik	0.442374	0.519788	12w_Down
1700030K09Rik	2.86071	1.9056	12w_Up
1700049G17Rik	1.04456	3.41062	24w_Up
1700086L19Rik	0.133482	0.208704	12w_Down
1700123O20Rik	1.02399	0.359415	24w_Down
1810010H24Rik	0.328178	0.237977	12w_Down
1810037I17Rik	0.536267	0.44905	24w_Down
2010015M23Rik	2.29414	4.61436	P_Up
2210008F06Rik	0.352702	4.2993	12w_Down
2210008F06Rik	0.352702	4.2993	24w_Up
2210013O21Rik	1.0554	0.406769	24w_Down
2300009A05Rik	1.34486	2.29459	24w_Up
2310009B15Rik	0.428816	0.467604	P_down
2310015A10Rik	0.270465	0.0662611	P_down
2310069G16Rik	0.333005	1.03428	12w_Down
2410004B18Rik	0.687737	0.416421	24w_Down
2410004P03Rik	0.226782	2.57798	12w_Down
2410018L13Rik	0.618976	0.0832003	24w_Down
2410022M11Rik	0.325898	2.44383	12w_Down
2510009E07Rik	0.398392	1.11828	12w_Down
2610008E11Rik	1.52839	2.95396	24w_Up
2610524H06Rik	0.734331	0.390047	24w_Down
2700038G22Rik	2.15657	2.49153	P_Up
2810402E24Rik	1.23094	0.0627492	24w_Down
2900060B14Rik	0.545578	0.0857862	24w_Down
3110035E14Rik	0.171971	0.384923	P_down
3110039M20Rik.1	2.16688	2.1919	P_Up
3110040N11Rik	1.76643	3.0573	24w_Up
3110082J24Rik	0.369606	0.224139	P_down
4930452B06Rik	2.5896	3.10469	12w_Up
4930579G24Rik	1.56712	2.1774	24w_Up
4931414P19Rik	2.88677	3.26813	P_Up
4933404O12Rik	1.65058	2.31094	24w_Up
4933427E11Rik	1.60721	8.99962	24w_Up
5033430I15Rik	4.57347	6.26903	P_Up
5330434G04Rik	0.190232	1.51748	12w_Down
5430403G16Rik	3.16331	1.77127	12w_Up
5430416N02Rik	1.17696	0.269176	24w_Down
5430416O09Rik	2.585	11.102	P_Up
5730409E04Rik	3.29419	1.9297	12w_Up
6330403K07Rik	2.09937	0.999222	12w_Up
6330416G13Rik	1.46909	2.80603	24w_Up
9130011E15Rik	1.58185	7.83399	24w_Up
9130023H24Rik	2.62995	5.03411	P_Up
9430037G07Rik	2.7229	1.09283	12w_Up
9930012K11Rik	1.84377	7.75773	24w_Up
A230050P20Rik	3.85873	2.75904	P_Up
A330069E16Rik	3.9886	2.3736	12w_Up
A730017C20Rik	0.584514	0.345207	24w_Down
AI413582	0.376386	0.667262	12w_Down
AI464131	0.273131	0.231845	12w_Down
AI480526	2.19207	1.79998	12w_Up
AU041133	1.38796	3.56379	24w_Up
AY036118	1.36716	4.81973	24w_Up
Aagab	1.60247	3.23199	24w_Up
Aars2	1.40812	4.58397	24w_Up
Abat	0.415313	0.65551	12w_Down
Abca1	0.67621	0.268739	24w_Down
Abca2	0.551156	0.0875433	24w_Down
Abcc5	2.05446	1.21831	12w_Up
Abcc9	4.89684	8.29828	P_Up
Abcd1	2.15174	1.92747	12w_Up
Abcf3	1.64264	2.61024	24w_Up
Abhd14b	2.08933	3.99155	P_Up
Abhd17a	0.543845	0.433166	24w_Down
Abhd3	0.596668	0.0775018	24w_Down
Abtb1	3.51727	6.99709	P_Up
Acaa2	0.5479	0.0293171	24w_Down
Acadl	0.423972	0.719777	12w_Down
Acadsb	1.4839	2.14805	24w_Up
Ace2	9.55257	23.0286	P_Up
Ackr3	7.05662	8.00865	P_Up
Aco1	1.45411	2.12759	24w_Up
Acot1	0.410393	0.490104	P_down
Acot8	1.38117	2.59822	24w_Up
Acsbg1	0.428863	0.511893	12w_Down
Acsl1	2.1023	4.87706	P_Up
Acta2	11.2661	15.9506	P_Up
Actr3b	0.362866	0.291824	P_down
Acvr2b	2.02684	1.3123	12w_Up
Adap2	10.9415	11.8379	P_Up
Adap2os	6.41415	11.2567	P_Up
Adck2	2.81501	2.43328	12w_Up
Adck3	2.8621	5.69592	P_Up
Adcyap1r1	0.445517	0.320758	P_down
Adgrb1	0.41816	0.162234	P_down
Adgrb2	0.118462	0.27255	12w_Down
Adgrb3	0.275495	0.443759	12w_Down
Adgrl2	0.12154	0.408418	12w_Down
Adgrl3	0.439306	0.400806	12w_Down
Adhfe1	0.393497	1.39537	12w_Down
Ado	2.13125	1.42807	12w_Up
Adora1	0.154813	0.200498	12w_Down
Adora2a	3.71058	6.15261	P_Up
Adora2b	0.0688999	0.0688999	P_down
Adra2c	0.0425456	0.201385	12w_Down
Adrb1	0.323633	1.2612	12w_Down
Adsl	1.63078	2.57317	24w_Up
Adss	1.55945	2.01412	24w_Up
Afap1l2	2.34324	3.07123	P_Up
Agk	2.00367	1.32577	12w_Up
Agpat3	0.440877	0.379983	P_down
Agrn	0.331628	0.147337	P_down
Ahcy	2.5417	2.09469	12w_Up
Ahcyl2	0.459552	1.0548	12w_Down
Ahnak	1.73598	4.77277	24w_Up
Aim2	2.26543	1.69343	12w_Up
Ak1	0.862269	0.0715602	24w_Down
Akap1	1.76245	2.67537	24w_Up
Akap10	1.9072	4.48672	24w_Up
Akap12	0.688641	3.54681	24w_Up
Akr1b10	0.294363	0.319813	12w_Down
Akt1	0.434803	0.892688	12w_Down
Aldh18a1	2.67543	4.65209	P_Up
Aldh1l1	0.0569296	0.036232	P_down
Aldh2	2.0115	2.12061	P_Up
Aldoc	0.437308	0.349883	P_down
Alg6	1.65774	2.98887	24w_Up
Alkbh2	1.3661	0.223118	24w_Down
Alkbh3	0.606499	0.161191	24w_Down
Amot	0.556738	0.1513	24w_Down
Amotl2	3.71625	5.37487	P_Up
Ampd3	0.367833	0.502794	12w_Down
Amt	2.02375	2.03424	12w_Up
Amz1	0.456067	0.494847	12w_Down
Anapc2	1.86428	2.00102	24w_Up
Angpt1	0.379713	0.268592	12w_Down
Angptl4	0.169672	0.30487	P_down
Ank3	0.371845	0.356195	12w_Down
Ankle1	1.43491	2.11252	24w_Up
Ankrd45	1.81631	2.67173	24w_Up
Ankrd9	0.28433	0.958042	12w_Down
Anks1	1.80639	3.77671	24w_Up
Anks1b	0.272556	0.049523	P_down
Ankzf1	2.6499	0.957392	12w_Up
Anln	0.915881	2.29131	24w_Up
Ano1	4.88915	8.0653	P_Up
Ano8	1.17129	2.7287	24w_Up
Antxr1	0.116038	0.0834561	P_down
Anxa4	2.65815	1.22656	12w_Up
Anxa5	2.92473	4.07369	P_Up
Ap3b1	1.12358	2.3954	24w_Up
Ap3b2	2.77148	2.1685	12w_Up
Ap3s1	0.635076	0.470385	24w_Down
Ap5m1	2.13902	1.97886	12w_Up
Apba3	2.01366	2.14296	12w_Up
Apc2	0.477205	0.308508	P_down
Api5	1.44344	2.38956	24w_Up
Apitd1	1.05537	0.399964	24w_Down
Apobec3	2.47196	1.8977	12w_Up
Apoe	0.497064	0.407323	P_down
Apold1	2.05289	4.33884	24w_Up
Apoo-ps	4.51711	5.46824	P_Up
App	1.77001	2.19471	24w_Up
Aqp11	0.23669	1.48268	12w_Down
Aqp4	0.0223423	0.0261029	P_down
Arhgap1	1.62793	2.54435	24w_Up
Arhgap20	0.380114	0.0683278	P_down
Arhgap21	0.547271	0.245007	24w_Down
Arhgap29	2.76742	14.3993	P_Up
Arhgap31	0.373792	0.219251	P_down
Arhgdib	3.43606	5.86854	P_Up
Arhgef10l	1.35834	3.79117	24w_Up
Arhgef17	0.951071	3.14521	24w_Up
Arhgef2	2.32367	2.77986	P_Up
Arhgef26	0.40262	0.124929	P_down
Arhgef4	0.194758	0.554822	12w_Down
Arhgef40	0.973982	2.78199	24w_Up
Arl14ep	1.7983	2.51357	24w_Up
Arl4a	0.499499	0.220043	P_down
Arl4c	1.75237	2.2794	24w_Up
Arl5c	1.57214	4.88789	24w_Up
Arl8a	0.471515	0.546376	12w_Down
Armcx1	2.93228	2.75193	P_Up
Arnt2	0.406261	1.20256	12w_Down
Arrdc2	2.50436	1.29313	12w_Up
Arrdc3	2.55873	3.92825	P_Up
Art3	11.7567	25.116	P_Up
Arv1	1.50949	3.34487	24w_Up
Arxes1	0.169225	0.0960047	P_down
Arxes2	0.392682	0.10532	P_down
As3mt	2.89353	0.933814	12w_Up
Asap2	0.746116	2.42559	24w_Up
Asic1	0.275792	0.638598	12w_Down
Asns	5.14222	12.7703	P_Up
Aspn	14.1612	20.8403	P_Up
Asxl3	2.4462	2.07129	12w_Up
Atg16l2	2.53893	2.1039	12w_Up
Atg4a	2.17563	1.45304	12w_Up
Athl1	1.50786	2.56117	24w_Up
Atic	2.48648	1.64091	12w_Up
Atl1	2.06019	1.44015	12w_Up
Atp11a	0.766185	0.0639899	24w_Down
Atp13a5	12.0747	25.8587	P_Up
Atp1a3	1.30178	4.69179	24w_Up
Atp1b1	0.467116	0.229513	P_down
Atp2a3	5.58254	12.3971	P_Up
Atp2b2	2.50121	1.84659	12w_Up
Atp6v0c	3.12971	9.95431	P_Up
Atp6v1h	2.18321	3.23406	P_Up
Atp8a1	0.256795	0.0585419	P_down
Atxn1	2.87231	2.81961	12w_Up
Atxn2l	1.40741	3.2304	24w_Up
Atxn3	2.01025	3.28229	P_Up
Atxn7	0.388673	0.363435	12w_Down
B230312C02Rik	2.90349	3.4414	P_Up
B230369F24Rik	4.26302	3.75824	12w_Up
B2m	2.01692	2.25531	P_Up
B3galnt2	2.23948	1.00246	12w_Up
B3galt1	0.463154	0.656612	12w_Down
B3galt2	3.89647	2.51484	12w_Up
B3galt5	1.06078	9.70543	24w_Up
B3gat1	0.41279	0.183475	P_down
B3gat2	0.0662014	0.0334652	P_down
B3gat3	0.701858	0.28575	24w_Down
B4galt2	0.364179	0.439096	12w_Down
B4galt4	0.652705	0.283272	24w_Down
B4galt7	2.11182	1.04033	12w_Up
B930036N10Rik	0.24918	0.721025	12w_Down
BC002059	2.8823	1.34299	12w_Up
BC003331	1.42866	2.26183	24w_Up
BC025920	2.29436	2.72754	P_Up
BC028528	3.77822	9.60765	P_Up
BC030336	1.10971	0.0869605	24w_Down
BC034090	2.4021	3.3088	P_Up
BC037039	0.429434	2.71386	12w_Down
BC037039	0.429434	2.71386	24w_Up
BC048403	2.37004	10.5359	P_Up
BC068281	2.37201	0.852989	12w_Up
Bach2	0.584982	0.146206	24w_Down
Bag5	1.13692	2.06146	24w_Up
Bahcc1	0.486227	2.66686	12w_Down
Bahcc1	0.486227	2.66686	24w_Up
Bak1	0.399003	0.601453	12w_Down
Bard1	2.11769	1.92682	12w_Up
Batf3	0.162421	0.479971	12w_Down
Bbc3	2.27808	1.38642	12w_Up
Bbs2	2.21494	1.39229	12w_Up
Bbs5	2.09713	1.80384	12w_Up
Bcam	6.80837	13.3767	P_Up
Bcan	0.0539114	0.174371	P_down
Bcas3	2.50129	4.57037	P_Up
Bckdha	2.10267	2.2811	P_Up
Bcl2	0.511995	0.270932	24w_Down
Bcl2l12	0.773951	0.449154	24w_Down
Bcl6b	1.0052	4.83234	24w_Up
Bcl7c	0.538331	0.451415	24w_Down
Bdnf	0.297039	1.62394	12w_Down
Bgn	1.83788	2.99309	24w_Up
Bhlhe22	0.303693	0.907895	12w_Down
Bhlhe40	0.164067	0.322219	12w_Down
Bloc1s1	2.66793	3.10763	P_Up
Bmp1	0.478818	0.253586	12w_Down
Bmp7	0.108252	0.195276	12w_Down
Bmyc	0.748083	0.454945	24w_Down
Bnip3	1.55269	2.20992	24w_Up
Bpgm	0.773504	0.440762	24w_Down
Brf2	2.43543	1.81932	12w_Up
Brip1os	1.02854	0.239264	24w_Down
Bst2	4.23862	0.283608	12w_Up
Btg3	2.42931	3.01465	P_Up
Bub1b	1.14787	2.15159	24w_Up
C1galt1c1	1.26432	2.5651	24w_Up
C1ql1	0.144852	0.124638	P_down
C1qtnf4	0.250277	0.343589	12w_Down
C1qtnf6	0.550471	0.0511633	24w_Down
C230035I16Rik	2.2265	3.31768	P_Up
C330021F23Rik	3.63939	0.278605	12w_Up
Cachd1	0.483823	0.159623	12w_Down
Cacna2d1	3.14214	6.92237	P_Up
Cacnb3	0.546272	0.083476	24w_Down
Cacng4	0.120716	0.15611	P_down
Cacng5	0.57264	0.055297	24w_Down
Cadm2	0.142311	0.127463	P_down
Cadps	0.195407	0.365024	12w_Down
Calb2	0.71154	0.351543	24w_Down
Calcoco1	1.86742	2.77138	24w_Up
Cald1	1.98312	2.77436	24w_Up
Camk2d	0.273438	0.391263	12w_Down
Camk2n1	0.212567	0.139071	P_down
Cap1	2.57662	2.09358	12w_Up
Car2	0.163814	0.328513	P_down
Car4	22.9676	48.9418	P_Up
Car8	0.0935245	0.0412867	P_down
Cars	1.74964	2.43627	24w_Up
Casd1	2.37577	1.88564	12w_Up
Casp2	2.50901	1.07927	12w_Up
Casq2	12.2653	22.6988	P_Up
Catsperg1	0.889255	12.9545	24w_Up
Cav1	0.175134	0.310635	12w_Down
Cav2	0.568206	0.145767	24w_Down
Cbfa2t2	1.73124	3.52741	24w_Up
Cbfa2t3	2.17754	1.00479	12w_Up
Cbr3	0.404983	0.343721	12w_Down
Cbwd1	2.09469	1.5074	12w_Up
Cbx2	2.24854	1.14771	12w_Up
Cbx3	2.02978	2.42085	P_Up
Cbx7	4.66846	4.58914	P_Up
Ccar2	2.2546	1.35442	12w_Up
Ccbl2	0.919671	2.07877	24w_Up
Ccdc117	2.39657	0.641854	12w_Up
Ccdc126	2.21663	0.572254	12w_Up
Ccdc149	1.17708	3.73149	24w_Up
Ccdc15	2.0758	1.03835	12w_Up
Ccdc73	2.68582	6.67232	24w_Up
Ccdc74a	0.47083	0.551597	12w_Down
Ccdc80	0.130478	0.158221	P_down
Ccnc	1.78102	2.27137	24w_Up
Ccnd2	1.85174	2.06463	24w_Up
Ccne2	2.00736	1.49327	12w_Up
Ccng2	1.85817	2.19433	24w_Up
Ccpg1	2.55409	3.04692	P_Up
Cd151	1.53798	2.31105	24w_Up
Cd1d1	2.15033	1.39749	12w_Up
Cd248	3.17469	11.4139	P_Up
Cd24a	0.299499	0.372127	P_down
Cd27	2.00555	1.9789	12w_Up
Cd2bp2	1.66554	2.06771	24w_Up
Cdc42ep1	0.327992	0.646585	12w_Down
Cdc45	1.83556	2.07701	24w_Up
Cdc6	2.2184	2.74663	P_Up
Cdh13	0.108613	0.0455821	P_down
Cdk14	0.516224	0.0567252	24w_Down
Cdk6	2.22434	2.8355	P_Up
Cdkn1a	2.14595	5.39549	P_Up
Cdkn1b	1.86296	2.94918	24w_Up
Cdkn2aip	1.99345	2.93151	24w_Up
Cdo1	0.046373	0.0141311	P_down
Cdon	0.226066	0.422891	12w_Down
Cebpb	1.285	3.61251	24w_Up
Celf4	0.413579	0.446273	12w_Down
Celrr	0.310611	1.9159	12w_Down
Celsr3	2.78187	1.44878	12w_Up
Cenpw	0.530967	0.486999	24w_Down
Cep112	0.431886	0.984362	12w_Down
Cep41	2.07141	1.96321	12w_Up
Cep55	1.59346	2.26996	24w_Up
Cep57l1	2.30353	1.67118	12w_Up
Cep95	1.8727	3.55213	24w_Up
Cept1	2.18978	1.57554	12w_Up
Cers4	1.40543	2.36027	24w_Up
Cers5	2.02477	1.88791	12w_Up
Cfap161	1.13706	7.41806	24w_Up
Chac1	5.12985	11.2146	P_Up
Chadl	0.304635	1.13592	12w_Down
Chchd10	0.20414	0.363341	12w_Down
Chd3os	2.22169	1.02995	12w_Up
Chga	3.04501	2.78975	P_Up
Chgb	2.26057	3.30337	P_Up
Chl1	0.248436	0.324766	12w_Down
Chmp4b	0.527314	0.45186	24w_Down
Chn1	0.802531	0.469644	24w_Down
Chpt1	0.628333	0.297893	24w_Down
Chrd	1.16778	6.66477	24w_Up
Chrdl1	0.349117	0.0889216	P_down
Chst1	0.055318	0.267753	12w_Down
Chst2	0.334174	0.259493	P_down
Chsy1	0.407161	1.21461	12w_Down
Ciart	1.14989	2.65716	24w_Up
Cib1	0.711009	0.303168	24w_Down
Cirh1a	1.75161	2.7359	24w_Up
Ckap4	0.971298	0.366831	24w_Down
Cks1brt	6.35058	12.1557	P_Up
Clasp2	1.62739	2.93067	24w_Up
Clcn6	0.447722	0.0583427	P_down
Cldn11	4.1913	1.38943	12w_Up
Cldn5	11.734	15.0142	P_Up
Cln6	0.76627	0.153311	24w_Down
Clpb	2.3215	2.23579	P_Up
Clstn3	1.64483	4.58962	24w_Up
Clvs1	2.42408	1.92951	12w_Up
Cml1	0.544284	0.0468889	24w_Down
Cnih2	0.649928	0.321237	24w_Down
Cnih3	0.280664	0.606354	12w_Down
Cnn2	3.48845	6.81383	P_Up
Cnot4	0.706946	0.161106	24w_Down
Cntd1	2.05073	5.37485	24w_Up
Cntn1	0.0538709	0.0538709	P_down
Cntnap2	0.284087	0.169702	P_down
Cog3	1.70551	2.19122	24w_Up
Cog4	0.982807	2.06781	24w_Up
Cog6	2.19879	0.994673	12w_Up
Cog7	1.70993	2.41407	24w_Up
Colec12	4.51259	16.6478	P_Up
Copg2	2.11235	3.3171	P_Up
Copz2	2.02419	0.280757	12w_Up
Coq10a	0.939374	2.21955	24w_Up
Coro1c	2.42767	3.15225	P_Up
Cox15	2.45075	5.23695	P_Up
Cox18	0.901787	0.18718	24w_Down
Cox4i2	3.40962	6.1106	P_Up
Cp	2.87718	10.0436	P_Up
Cpe	0.702925	0.482142	24w_Down
Cplx2	2.56716	2.23189	P_Up
Cpne2	0.267312	0.393085	P_down
Cpox	1.90657	2.81455	24w_Up
Cpsf3	1.743	2.38893	24w_Up
Cpsf3l	1.15997	2.12222	24w_Up
Cpsf7	1.11775	2.07325	24w_Up
Cpt1a	0.351461	0.36844	12w_Down
Crbn	2.81616	3.29318	P_Up
Creb5	0.137781	0.0416935	P_down
Crebzf	1.40019	2.63485	24w_Up
Crim1	2.19894	4.35835	24w_Up
Crip1	2.3993	3.67844	P_Up
Crlf1	0.1915	0.262682	12w_Down
Crmp1	2.10015	1.94816	12w_Up
Crnkl1	2.42966	3.10502	P_Up
Csdc2	0.272878	0.469415	12w_Down
Csmd1	0.148825	0.0858388	P_down
Csnk2a1	1.95137	2.35918	24w_Up
Cspg5	0.100913	0.102625	P_down
Cst3	0.392017	0.362529	P_down
Ctage5	1.65692	2.15132	24w_Up
Ctdnep1	0.654067	0.374192	24w_Down
Ctla2a	3.88381	7.55782	P_Up
Ctnnbip1	0.44291	0.324064	P_down
Ctnnbl1	1.62585	2.02828	24w_Up
Ctps	1.67308	2.1982	24w_Up
Ctsh	0.766776	5.82121	24w_Up
Cttnbp2nl	0.4621	0.919593	12w_Down
Cul2	1.93853	2.71845	24w_Up
Cul3	0.697068	0.166965	24w_Down
Cul4a	1.7942	2.20682	24w_Up
Cul4b	2.45381	0.567949	12w_Up
Cxcl12	5.48652	6.8384	P_Up
Cxcl14	0.132357	0.163917	P_down
Cxcr4	1.46825	3.13326	24w_Up
Cyb5r1	2.02454	2.30799	P_Up
Cybrd1	0.0572384	0.0572384	P_down
Cyp1b1	0.267346	0.176307	P_down
Cyp20a1	1.45617	2.39848	24w_Up
Cyp2d22	3.76319	3.31679	12w_Up
Cyp39a1	2.05974	1.5898	12w_Up
Cyr61	0.346823	0.213056	12w_Down
Cyth3	1.47525	2.48772	24w_Up
D030055H07Rik	4.59681	9.14265	P_Up
D16Ertd472e	1.62279	3.19337	24w_Up
D3Ertd751e	2.41401	1.58128	12w_Up
D430041D05Rik	0.287879	0.68714	12w_Down
D6Wsu163e	2.46666	0.841511	12w_Up
D8Ertd82e	2.46991	1.65449	12w_Up
D930015E06Rik	1.06767	2.58558	24w_Up
Dab1	0.585583	0.206286	24w_Down
Dag1	0.425309	0.302769	P_down
Dalrd3	2.45228	1.92926	12w_Up
Dars	1.93068	2.04299	24w_Up
Dbi	0.341244	0.278182	P_down
Dbn1	1.99961	2.38585	24w_Up
Dbndd1	1.30638	0.117963	24w_Down
Dbr1	1.96378	2.29754	24w_Up
Dcaf17	3.07381	2.66916	P_Up
Dcaf4	2.16131	1.27175	12w_Up
Dclk1	0.451426	0.351055	P_down
Ddah1	0.372405	0.450104	P_down
Ddb1	1.85518	2.43959	24w_Up
Ddhd1	0.341659	0.570675	12w_Down
Ddit4	2.12557	2.12367	P_Up
Ddit4l	2.21491	3.0892	P_Up
Ddo	3.65903	4.26631	P_Up
Ddr2	0.927694	2.29523	24w_Up
Ddx27	1.1387	2.05231	24w_Up
Ddx3y	0.0329796	2.22118	12w_Down
Ddx3y	0.0329796	2.22118	24w_Up
Ddx58	3.44055	7.97241	P_Up
Depdc1b	0.911362	2.44527	24w_Up
Des	4.25675	9.47834	P_Up
Dexi	0.445999	0.621973	12w_Down
Dhcr24	0.548386	0.0908951	24w_Down
Dhrs3	2.41899	2.7357	P_Up
Dhrs7	1.12196	2.63319	24w_Up
Dhx40	2.02797	0.717064	12w_Up
Diaph3	0.481461	1.2481	12w_Down
Dimt1	2.0903	1.40636	12w_Up
Dio2	0.332031	0.19569	P_down
Dis3l	1.4075	3.16518	24w_Up
Dixdc1	1.87533	0.111904	24w_Down
Dlat	1.15175	2.10622	24w_Up
Dlc1	4.47189	10.4082	P_Up
Dleu7	0.612168	0.206319	24w_Down
Dll1	3.13081	1.89653	12w_Up
Dll3	1.98638	2.98558	24w_Up
Dmtf1	1.76422	2.42394	24w_Up
Dnaaf5	3.07278	2.08731	12w_Up
Dnajb5	2.06327	3.37679	P_Up
Dnajc11	1.26276	2.16583	24w_Up
Dnajc12	2.34391	2.3227	12w_Up
Dnajc19	0.659767	0.44701	24w_Down
Dnajc27	1.94538	2.72595	24w_Up
Dnase2a	0.870671	2.53441	24w_Up
Dner	0.408562	0.461802	12w_Down
Dnm3	0.302587	0.420282	12w_Down
Dnmt3a	0.789947	0.202103	24w_Down
Dock3	0.482161	0.854392	12w_Down
Dock6	3.9365	10.8501	P_Up
Dok5	0.460647	0.117541	P_down
Dpf3	0.332135	0.254049	12w_Down
Dpysl2	2.16698	1.66951	12w_Up
Dpysl4	0.191533	0.037072	P_down
Dtna	0.868852	0.280954	24w_Down
Dusp15	0.299778	0.17498	12w_Down
Dusp16	0.62412	0.0810884	24w_Down
Dusp23	1.36933	2.14671	24w_Up
Dusp4	2.28988	3.17804	P_Up
Dync1i2	1.61288	2.06731	24w_Up
Dync2li1	1.27474	2.46418	24w_Up
Dynlt1c	3.17727	2.32894	P_Up
Dyrk3	1.79961	2.9511	24w_Up
E2f3	1.06513	0.0715681	24w_Down
E2f7	0.933547	0.0723223	24w_Down
Ebf1	2.7152	4.0201	P_Up
Ece1	1.51884	7.43945	24w_Up
Eci2	0.679288	0.435162	24w_Down
Ecm2	6.28303	8.49094	P_Up
Ect2	1.9393	2.31745	24w_Up
Edc4	1.37199	2.31707	24w_Up
Ednra	1.55892	4.26119	24w_Up
Ednrb	0.0631226	0.0615156	P_down
Eepd1	0.331186	0.167207	P_down
Efhc1	1.23338	8.65204	24w_Up
Efhd1	0.353439	0.389359	12w_Down
Efhd2	1.62357	2.37234	24w_Up
Efna2	0.763143	0.179394	24w_Down
Efna5	1.93827	4.82062	24w_Up
Efnb1	1.84974	2.11049	24w_Up
Egflam	3.22387	10.8425	P_Up
Egln3	0.286999	0.084273	P_down
Ehbp1	1.06991	0.403464	24w_Down
Ehd2	2.92574	5.46653	P_Up
Ehd3	1.81401	2.20626	24w_Up
Eid1	0.840798	0.449944	24w_Down
Eif2ak2	0.748454	0.0893723	24w_Down
Eif2s3x	2.27212	1.27233	12w_Up
Eif2s3y	0.0235405	0.934185	12w_Down
Eif3c	1.25169	2.07496	24w_Up
Eif4a2	2.45885	2.25821	P_Up
Eif4b	1.59628	2.54723	24w_Up
Eif4e3	2.72956	1.50736	12w_Up
Eif4ebp1	1.07705	3.31827	24w_Up
Elavl2	2.0534	1.60912	12w_Up
Elavl4	2.92707	2.75236	P_Up
Elk1	1.39466	2.17886	24w_Up
Elmo1	0.381615	0.261507	12w_Down
Elovl5	0.492205	0.251343	P_down
Elovl6	0.435876	0.226211	P_down
Elp3	1.86009	2.53039	24w_Up
Emcn	5.32373	12.2879	P_Up
Eme2	2.77632	7.17897	24w_Up
Emid1	0.0806873	0.077438	P_down
Eml2	3.35304	0.548911	12w_Up
Emp1	1.29055	0.0925797	24w_Down
Emp2	0.352983	0.342863	P_down
Emp3	3.32678	6.00211	P_Up
Endod1	1.18617	3.34236	24w_Up
Eng	3.69044	3.09052	12w_Up
Enho	0.237246	0.466264	12w_Down
Eno1b	2.17855	1.72493	12w_Up
Enpp2	0.139365	0.0671948	P_down
Enpp4	2.45207	1.98705	12w_Up
Entpd2	0.351726	0.65692	12w_Down
Eomes	2.55798	2.57307	P_Up
Epas1	1.64095	3.01294	24w_Up
Epcam	3.75429	3.32591	12w_Up
Epdr1	0.425514	0.419029	12w_Down
Epha5	0.319566	0.163435	P_down
Epha7	0.739611	0.0835789	24w_Down
Ephb1	0.475608	0.435837	12w_Down
Ephx1	1.54397	4.37343	24w_Up
Ephx3	2.73692	12.6544	P_Up
Ephx4	4.08841	4.52286	P_Up
Eprs	1.18596	2.27972	24w_Up
Eral1	2.2491	3.70814	P_Up
Ergic1	0.836809	0.340378	24w_Down
Esam	8.27694	8.73441	P_Up
Esyt1	3.01147	7.09881	P_Up
Etv4	0.0659971	0.0134849	P_down
Etv5	0.244418	0.252809	P_down
Eva1a	0.26965	0.0354366	P_down
Eva1b	2.11382	4.87892	P_Up
Evi5	0.623667	0.457674	24w_Down
Ewsr1	2.06301	1.68198	12w_Up
Exd2	1.8249	3.08776	24w_Up
Exoc8	0.92521	2.39536	24w_Up
Ext1	0.280036	0.584349	12w_Down
Ezh1	2.53333	1.70826	12w_Up
Fabp5	0.344811	0.381011	P_down
Fabp7	0.135567	0.0891444	P_down
Fads2	0.452795	0.0371964	P_down
Fads3	3.0581	10.956	P_Up
Fam129b	2.06373	3.10117	12w_Up
Fam132a	2.51075	0.858288	12w_Up
Fam13b	2.72426	1.09227	12w_Up
Fam149a	0.304188	0.658451	12w_Down
Fam167a	0.39037	0.153643	P_down
Fam174b	2.01458	2.10408	P_Up
Fam177a	0.826249	0.401808	24w_Down
Fam181b	0.152034	0.118157	P_down
Fam19a5	0.36125	0.811245	12w_Down
Fam20c	0.356497	1.23807	12w_Down
Fam210b	0.666588	0.290693	24w_Down
Fam212b	0.155994	0.0985856	P_down
Fam221a	3.55656	2.8829	12w_Up
Fam229b	0.826583	0.289818	24w_Down
Fam49b	0.473768	0.467988	P_down
Fam53c	1.43778	2.14785	24w_Up
Fam89b	4.03349	12.2034	P_Up
Fancf	6.95632	9.01063	P_Up
Farp1	0.490949	0.957892	12w_Down
Fasn	0.454217	0.578989	12w_Down
Fat1	0.385432	0.21611	P_down
Fbln1	2.05143	0.881533	12w_Up
Fbln2	0.0949767	0.0248182	P_down
Fbxl12	1.11119	2.63473	24w_Up
Fbxl16	2.35997	2.04041	12w_Up
Fbxo28	1.576	2.25184	24w_Up
Fbxo3	2.4026	1.78372	12w_Up
Fbxo30	1.5484	2.14442	24w_Up
Fbxo32	2.7345	3.39782	12w_Up
Fbxw10	1.19493	10.1975	24w_Up
Fbxw5	1.12429	0.434164	24w_Down
Fcgrt	2.74832	6.80337	P_Up
Fech	1.28072	2.09325	24w_Up
Fgd4	1.579	2.12175	24w_Up
Fgd6	0.431614	0.0898677	P_down
Fgfr2	0.113842	0.370055	12w_Down
Fgfr3	0.19798	0.337655	P_down
Fgfrl1	0.196826	0.157955	12w_Down
Fhl1	0.472869	0.226187	P_down
Fignl1	2.26257	2.04786	P_Up
Filip1l	6.68772	7.39518	P_Up
Fjx1	0.200513	0.194477	P_down
Fkbp7	1.97218	2.73003	24w_Up
Fkrp	0.731152	0.0572019	24w_Down
Flad1	1.74901	0.108794	24w_Down
Fmnl2	0.510264	0.23545	24w_Down
Fmnl3	2.18337	0.849062	12w_Up
Fn3krp	3.60806	1.55802	12w_Up
Fndc3b	0.333722	1.46882	12w_Down
Fos	0.513279	0.247054	24w_Down
Foxc1	1.92102	6.63788	24w_Up
Foxd1	1.68403	8.57027	24w_Up
Foxf2	4.58977	9.74359	P_Up
Foxp4	4.23984	3.30196	12w_Up
Foxred1	1.27025	2.50611	24w_Up
Foxs1	4.69126	8.14062	P_Up
Frmd6	0.540984	3.70682	24w_Up
Frs3	2.01871	1.45458	12w_Up
Frzb	0.380736	0.195017	12w_Down
Ftx	2.34841	1.60945	12w_Up
Fut9	0.569492	0.387535	24w_Down
Fuz	2.3567	1.96585	12w_Up
Fxyd1	1.68891	3.04125	24w_Up
Fxyd6	0.574425	0.413027	24w_Down
Fyb	4.27364	0.703252	12w_Up
Fyco1	1.36693	0.072919	24w_Down
Fzd9	0.152251	0.527462	12w_Down
G730003C15Rik	1.06344	3.90904	24w_Up
Gabbr1	0.273448	0.359036	P_down
Gabpb1	2.00157	1.10949	12w_Up
Gabrb1	0.220229	0.135551	P_down
Gadd45a	2.4139	2.0296	12w_Up
Gadd45g	2.48043	2.39845	P_Up
Gal3st3	2.21158	0.889767	12w_Up
Galnt16	0.466029	0.40814	12w_Down
Gan	0.406544	1.11785	12w_Down
Gap43	0.376841	0.353966	12w_Down
Gareml	0.237966	0.602869	12w_Down
Gas1	0.346083	0.270922	P_down
Gas6	0.462034	0.208672	12w_Down
Gas7	0.714269	2.61868	24w_Up
Gca	4.43307	2.07954	12w_Up
Gdap1	2.79058	2.27753	P_Up
Gdap1l1	2.62476	1.85725	12w_Up
Gdf10	0.0855049	0.0377513	P_down
Gdpd2	0.151514	0.201603	12w_Down
Gfap	0.609157	0.368887	24w_Down
Gfra2	4.15578	5.72939	P_Up
Ggcx	2.49109	1.57119	12w_Up
Ggt1	8.62533	25.012	P_Up
Ggt5	6.81664	16.4918	P_Up
Ghdc	1.00647	5.11014	24w_Up
Gigyf1	1.34581	2.61144	24w_Up
Gins2	1.0716	0.361998	24w_Down
Gipr	0.769009	15.9996	24w_Up
Gja1	0.368945	0.429541	P_down
Gja4	6.98469	16.4395	P_Up
Gjc1	0.400212	0.711878	12w_Down
Gli3	0.356268	0.265716	12w_Down
Glrx	0.686671	0.499756	24w_Down
Glrx5	0.632468	0.480075	24w_Down
Glud1	0.364879	0.470703	P_down
Gm10020	3.76527	3.7676	P_Up
Gm10036	4.84702	9.73429	P_Up
Gm10053	2.44771	3.67358	P_Up
Gm10073	2.0938	3.02535	P_Up
Gm10076	1.93056	2.13872	24w_Up
Gm10093	24.4617	7.74221	P_Up
Gm10094	2.94732	5.30663	P_Up
Gm10110	1.59287	7.61891	24w_Up
Gm10116	4.06013	4.00668	P_Up
Gm10146	4.00435	4.08081	P_Up
Gm10184	3.25891	8.32928	P_Up
Gm10250	3.14684	4.42888	P_Up
Gm10260	4.46601	7.61608	P_Up
Gm10263	4.51089	13.2568	P_Up
Gm10269	4.42045	8.78756	P_Up
Gm10273	2.58012	8.37166	P_Up
Gm10282	3.98292	6.52818	P_Up
Gm10320	2.43067	5.40396	P_Up
Gm10561	5.35031	3.24162	P_Up
Gm10709	3.36381	5.48676	P_Up
Gm10762	0.402744	0.114777	P_down
Gm11273	3.52505	7.96735	P_Up
Gm11627	0.296785	0.0825792	P_down
Gm11808	4.15568	6.93691	P_Up
Gm12166	3.4132	7.05736	P_Up
Gm12184	2.52853	5.32115	P_Up
Gm12355	4.7463	5.27072	P_Up
Gm13861	22.67	11.7106	P_Up
Gm14091	1.76628	0.0416534	24w_Down
Gm14306	3.53918	7.80329	P_Up
Gm14322	2.04158	3.68309	P_Up
Gm14419	1.6117	4.19635	24w_Up
Gm14964	2.55861	4.06047	P_Up
Gm15013	4.21224	9.45679	P_Up
Gm16380	0.591367	7.1533	24w_Up
Gm16381	1.46386	7.83468	24w_Up
Gm17275	1.51306	2.98352	24w_Up
Gm17541	5.72412	12.9929	P_Up
Gm17669	2.49996	6.20984	P_Up
Gm18025	3.09981	5.05667	P_Up
Gm19412	0.115676	0.254762	12w_Down
Gm2000	3.69895	6.58797	P_Up
Gm20721	2.64078	1.89423	12w_Up
Gm26735	3.53985	1.43983	12w_Up
Gm26890	0.690562	0.0398311	24w_Down
Gm26910	1.27292	5.22278	24w_Up
Gm26916	3.44366	15.0869	P_Up
Gm26917	1.83051	2.14829	24w_Up
Gm2a	0.371225	0.502602	12w_Down
Gm3604	3.17568	4.97151	12w_Up
Gm42418	1.50885	3.41468	24w_Up
Gm42715	2.64988	0.743716	12w_Up
Gm42726	2.23461	8.85165	24w_Up
Gm42851	2.83486	1.27547	12w_Up
Gm43137	1.56682	8.16889	24w_Up
Gm43796	3.72991	13.041	P_Up
Gm4707	1.92064	6.11515	24w_Up
Gm4723	2.15613	1.89441	12w_Up
Gm4799	2.05238	7.4604	P_Up
Gm4950	4.06803	7.84054	P_Up
Gm5093	3.28742	6.14483	P_Up
Gm5141	2.7167	1.48341	12w_Up
Gm5145	1.88467	6.67465	24w_Up
Gm5160	3.56281	7.04058	P_Up
Gm5239	1.82794	3.82634	24w_Up
Gm5426	3.98904	9.0828	P_Up
Gm5611	3.00895	4.10807	P_Up
Gm5786	2.28302	3.3966	12w_Up
Gm5900	1.146	0.0319545	24w_Down
Gm5914	0.404344	0.672167	12w_Down
Gm6133	5.14769	11.9954	P_Up
Gm6169	2.07368	13.8744	24w_Up
Gm6563	3.3269	2.40964	P_Up
Gm6576	1.47814	6.48725	24w_Up
Gm6594	25.0857	1	12w_Up
Gm6793	8.37353	9.35667	P_Up
Gm7293	1.67651	8.34328	24w_Up
Gm7808	3.5603	10.6876	P_Up
Gm7879	3.57525	2.90817	P_Up
Gm8186	2.41193	2.72932	P_Up
Gm8394	3.45138	6.44797	P_Up
Gm8730	4.57928	8.16868	P_Up
Gm8773	4.07386	9.75284	P_Up
Gm8797	5.07047	8.57423	P_Up
Gm8994	1.70611	11.9064	24w_Up
Gm9008	3.88892	4.71454	12w_Up
Gm9493	4.66676	7.39212	P_Up
Gm9755	1.23551	6.15996	24w_Up
Gm9774	5.22708	8.92125	P_Up
Gm9803	3.53387	6.665	P_Up
Gm9843	3.42747	5.71796	P_Up
Gm9844	5.00713	8.63559	P_Up
Gm9945	10.4759	11.6736	P_Up
Gna12	0.523403	0.224029	24w_Down
Gnai1	0.497459	0.657138	12w_Down
Gnai2	0.494417	0.493069	P_down
Gnb4	1.45926	2.30872	24w_Up
Gng10	3.81395	4.39542	P_Up
Gng11	3.49336	5.8095	P_Up
Gng12	0.376593	0.3265	P_down
Gng3	0.497249	0.205291	P_down
Gnpda1	2.03329	2.20992	12w_Up
Gnpnat1	1.25785	2.3391	24w_Up
Golga2	1.69281	2.24147	24w_Up
Golga5	1.93706	3.52046	24w_Up
Golph3l	2.63578	1.89079	12w_Up
Gopc	1.25747	2.91864	24w_Up
Gorasp2	0.805001	0.492956	24w_Down
Gosr1	1.19182	2.95457	24w_Up
Gpatch2l	2.2481	4.61954	P_Up
Gpc3	3.93307	7.32154	P_Up
Gpc5	0.259799	0.221357	12w_Down
Gpc6	0.492232	0.377124	12w_Down
Gpd1	4.88113	6.26773	P_Up
Gper1	3.80625	10.084	P_Up
Gpkow	2.36754	1.96066	12w_Up
Gpr108	1.54256	3.45509	24w_Up
Gpr17	0.0992187	0.540335	12w_Down
Gprasp2	2.34605	1.96819	12w_Up
Gprc5c	3.72468	7.90727	P_Up
Gpsm1	1.36345	2.31071	24w_Up
Gpsm3	3.07658	8.27177	P_Up
Gpt2	1.26971	2.19072	24w_Up
Gpx1	0.70547	0.471563	24w_Down
Gpx3	0.185015	0.0308966	P_down
Gpx7	0.834839	0.371249	24w_Down
Gramd3	0.326796	0.168162	P_down
Grb10	0.129796	0.371746	12w_Down
Grcc10	2.33835	2.42071	P_Up
Grin2b	2.76549	2.83831	P_Up
Grin3a	0.13012	0.578216	12w_Down
Grm3	0.182772	0.904371	12w_Down
Grm5	0.027889	0.027889	P_down
Gsdmd	1.87929	5.5768	24w_Up
Gse1	1.82065	2.20728	24w_Up
Gsg1l	0.0772234	0.0772234	P_down
Gsn	2.63188	5.60197	P_Up
Gstp1	2.58132	2.51262	P_Up
Gstt1	1.2809	2.78133	24w_Up
Gtf2a1	1.96623	3.3112	24w_Up
Gtpbp1	0.945591	0.150612	24w_Down
Gtpbp10	2.35116	2.31839	P_Up
Gucy1a3	2.33953	5.25774	P_Up
Gucy1b3	2.32214	4.60671	P_Up
Gyg	0.823221	0.192853	24w_Down
H2-D1	3.09959	2.79866	P_Up
H2-K1	1.70013	2.74057	24w_Up
H2-Q4	3.19948	4.72019	P_Up
Hacd1	0.469829	0.415315	P_down
Hapln1	0.200157	0.0554873	P_down
Harbi1	2.83229	1.74634	12w_Up
Hba-a1	0.0569073	1.02312	12w_Down
Hba-a2	0.12783	1.29974	12w_Down
Hbb-bs	0.0868993	1.17849	12w_Down
Hbegf	0.262372	0.613249	12w_Down
Hdac4	0.727712	0.208895	24w_Down
Hdac5	2.38557	1.39047	12w_Up
Hddc2	0.301175	0.435427	P_down
Hectd3	2.60622	0.880131	12w_Up
Hepacam	0.357427	0.314033	P_down
Herc3	2.30822	1.32823	12w_Up
Herpud1	2.09569	3.68657	P_Up
Hes1	0.496497	0.595694	12w_Down
Hes5	0.356134	0.218905	P_down
Hexim1	0.940454	0.161859	24w_Down
Hey1	0.316038	0.204631	P_down
Heyl	2.95926	6.77135	P_Up
Hic1	9.86499	11.3181	P_Up
Higd1b	6.54702	8.82055	P_Up
Hip1	0.462854	1.17642	12w_Down
Hist1h1b	0.390678	0.998961	12w_Down
Hist1h1c	2.71142	4.77843	P_Up
Hist1h1e	1.14932	4.40437	24w_Up
Hist1h2ac	1.95534	7.94667	24w_Up
Hist1h2ae	1.17918	3.90646	24w_Up
Hist1h2af	2.79431	12.2075	P_Up
Hist1h2ai	4.95868	7.638	24w_Up
Hist1h2ak	2.04947	5.40971	P_Up
Hist1h2al	1.9387	6.32125	24w_Up
Hist1h2be	3.15456	3.5059	P_Up
Hist1h3e	2.17443	7.87107	24w_Up
Hist1h3f	0.53671	10.7144	24w_Up
Hist1h4c	5.0497	17.397	P_Up
Hist1h4f	2.10968	17.1929	24w_Up
Hist1h4h	3.42308	10.4333	P_Up
Hist2h2ac	1.33375	6.55157	24w_Up
Hmga1	3.72871	3.42557	P_Up
Hmga1-rs1	6.32466	14.6161	P_Up
Hmgcs1	0.571647	0.491646	24w_Down
Hnrnph2	1.9389	2.05896	24w_Up
Hnrnph3	1.9694	2.03985	24w_Up
Hnrnpll	2.1097	1.55789	12w_Up
Hnrnpu	2.48175	2.18425	P_Up
Hpca	1.23032	3.02853	24w_Up
Hprt	2.06908	1.76835	12w_Up
Hps5	1.80708	2.80902	24w_Up
Hras	0.532927	0.447164	24w_Down
Hrct1	6.57401	3.67503	P_Up
Hrk	0.954691	2.7823	24w_Up
Hs2st1	0.352025	0.514476	12w_Down
Hs6st1	0.422564	1.48151	12w_Down
Hsd11b1	0.275968	0.089888	P_down
Hsd17b11	3.90609	3.41325	12w_Up
Hsf2	2.21683	2.72933	P_Up
Hspa1a	9.54772	30.3588	P_Up
Hspa2	1.42985	4.58835	24w_Up
Hspa5	1.73976	2.14602	24w_Up
Hspb1	24.992	34.6787	P_Up
Hspb2	5.67144	13.1015	P_Up
Hspb8	1.17601	0.145207	24w_Down
Hsph1	2.74371	2.32209	P_Up
Htra1	0.30958	0.243098	P_down
Htra3	0.224951	0.381435	12w_Down
Hyou1	2.09168	2.23582	12w_Up
Hypk	2.18265	1.94928	12w_Up
Iars	1.58227	2.95623	24w_Up
Ice2	1.48997	3.87161	24w_Up
Id1	0.291363	0.355548	P_down
Id3	0.0475327	0.114817	P_down
Ifi27	7.9414	5.69905	P_Up
Ifi30	2.0898	1.88655	12w_Up
Ifi35	6.4087	8.86413	P_Up
Ifit2	2.77629	3.78684	P_Up
Ifitm1	7.33665	13.2693	P_Up
Ifitm10	0.152864	0.082619	P_down
Ifitm3	2.58507	2.81642	P_Up
Ifnar2	2.31549	3.09932	P_Up
Ift46	1.50906	2.00885	24w_Up
Igdcc3	2.38408	1.57959	12w_Up
Igdcc4	0.433322	1.30125	12w_Down
Igfbp2	0.0197579	0.00549935	P_down
Igfbp4	0.0453114	0.0270516	P_down
Igfbp5	0.405683	0.253219	12w_Down
Igfbp7	10.3125	16.5578	P_Up
Iglon5	0.850705	0.148521	24w_Down
Igsf8	2.25408	1.95152	12w_Up
Igsf9	3.92847	3.73602	P_Up
Ikbkb	1.91054	2.41236	24w_Up
Ikbkg	1.73813	3.18396	24w_Up
Il11ra1	0.871325	0.453627	24w_Down
Il17d	0.196708	0.0655261	P_down
Il2	6.3312	9.88645	P_Up
Il34	9.01318	19.9746	P_Up
Impact	1.26163	2.32333	24w_Up
Ing3	1.88166	2.27385	24w_Up
Ing5	1.84744	6.12162	24w_Up
Inpp5a	1.3949	6.27957	24w_Up
Inpp5b	2.23311	1.77671	12w_Up
Inppl1	1.62083	2.12423	24w_Up
Insm1	1.56857	2.23987	24w_Up
Ints4	2.38157	2.46595	P_Up
Ipo9	1.60298	2.13812	24w_Up
Iqgap3	0.449743	0.881208	12w_Down
Irf2bpl	0.408922	0.518401	12w_Down
Irf9	2.62103	0.201953	12w_Up
Irgm1	6.21338	8.23653	P_Up
Isca1	3.33695	3.84234	P_Up
Islr	3.20341	5.49978	P_Up
Islr2	2.29006	1.46726	12w_Up
Isoc1	0.522811	0.491963	24w_Down
Isoc2a	2.41967	3.5036	P_Up
Itga6	0.29599	0.139752	P_down
Itgav	0.490041	0.694727	12w_Down
Itgb8	0.30579	0.225209	P_down
Itm2a	2.64985	4.48099	P_Up
Itpk1	2.08175	1.60465	12w_Up
Itpkb	0.429987	0.879898	12w_Down
Itpr1	2.65241	1.06639	12w_Up
Itpr2	0.27548	1.46266	12w_Down
Jam2	0.39198	0.343953	P_down
Jam3	1.84237	2.25981	24w_Up
Josd1	1.66015	2.06099	24w_Up
Jpx	1.73373	0.100854	24w_Down
Jrkl	2.29569	1.90385	12w_Up
Jup	1.74695	3.87417	24w_Up
Kbtbd11	0.457576	0.166798	P_down
Kcna2	0.135646	0.678827	12w_Down
Kcnd2	0.0894331	0.0894331	P_down
Kcnd3	0.286213	0.494187	12w_Down
Kcnip1	0.0650539	0.0650539	P_down
Kcnj10	0.603895	0.370737	24w_Down
Kcnj8	10.9869	15.8202	P_Up
Kcnk2	0.283208	0.0194719	P_down
Kcnmb4	0.172804	0.0934942	P_down
Kctd10	1.68568	2.59507	24w_Up
Kctd12	0.310254	0.392082	12w_Down
Kdm1b	2.45314	5.32868	P_Up
Kif11	1.14454	2.07406	24w_Up
Kif1c	0.328075	0.736033	12w_Down
Kif20a	1.68045	2.60016	24w_Up
Kif5a	2.53656	2.53878	12w_Up
Kifc1	1.93368	3.0291	24w_Up
Kifc5b	1.83026	4.14835	24w_Up
Klf11	2.28543	2.20453	12w_Up
Klf2	1.29479	6.63249	24w_Up
Klhdc8b	1.11614	2.75872	24w_Up
Klhl23	0.420141	1.08922	12w_Down
Klhl24	2.48252	1.30148	12w_Up
Klhl5	0.519161	0.238155	24w_Down
Klhl7	2.79555	3.11833	P_Up
Klhl8	2.20961	1.43345	12w_Up
Kpna2	2.59429	4.30757	P_Up
Krba1	2.14382	0.947859	12w_Up
L3mbtl3	1.3159	0.0904913	24w_Down
Lamtor3	2.54031	2.06559	P_Up
Lancl2	2.08542	1.14624	12w_Up
Lao1	2.27433	1.38395	12w_Up
Larp1b	0.406055	0.178807	P_down
Lars	1.12169	2.88418	24w_Up
Lats2	1.67364	3.64639	24w_Up
Lbr	2.2219	2.55066	P_Up
Lcat	0.296012	0.43565	12w_Down
Lcmt2	1.39155	4.15807	24w_Up
Ldha	0.525787	0.481132	24w_Down
Ldlr	0.453009	1.41738	12w_Down
Letm2	2.20206	1.29578	12w_Up
Lfng	0.386403	0.393434	P_down
Lgals8	2.016	1.26624	12w_Up
Lgi1	15.7391	14.7321	P_Up
Lhfpl3	0.0509427	0.0509427	P_down
Lhx9	0.229429	0.626477	12w_Down
Lima1	3.5188	3.2304	P_Up
Limch1	0.194919	0.0167326	P_down
Limd1	1.08458	2.4806	24w_Up
Lin7a	2.78241	2.81485	12w_Up
Lipe	2.74151	2.64438	12w_Up
Lix1	2.40915	1.62584	12w_Up
Lman2l	2.65162	0.948711	12w_Up
Lmbr1	1.48958	3.69378	24w_Up
Lmna	2.52039	3.67763	P_Up
Lmo1	0.923948	2.93423	24w_Up
Lmo3	0.496529	0.961403	12w_Down
Lmo4	0.379053	0.34216	P_down
Loxl3	2.14546	1.48508	12w_Up
Lpl	0.454671	1.16804	12w_Down
Lrfn4	0.781479	0.290246	24w_Down
Lrig1	0.348357	0.259252	P_down
Lrp1	0.532522	0.345122	24w_Down
Lrp11	2.30668	3.21626	P_Up
Lrp1b	0.0716898	0.0464652	P_down
Lrpprc	1.34092	3.24021	24w_Up
Lrrc1	0.896015	0.202382	24w_Down
Lrrc16a	0.434543	0.710471	12w_Down
Lrrc16b	1.66115	2.41713	24w_Up
Lrrc4b	0.305956	0.429683	P_down
Lrrc4c	0.373805	0.191031	12w_Down
Lrrc58	2.17269	3.09855	P_Up
Lrrn1	1.83867	2.05473	24w_Up
Lrrn3	2.2249	1.37802	12w_Up
Lrrtm4	4.07561	4.12147	P_Up
Lsamp	0.416035	0.612512	12w_Down
Lss	0.322537	0.0844833	P_down
Lta4h	2.08506	2.18019	P_Up
Ltbp4	0.399898	1.17653	12w_Down
Ltbr	0.730245	0.0778532	24w_Down
Luzp2	0.270351	0.213775	P_down
Lxn	0.192174	0.363304	P_down
Ly6a	10.0616	10.9853	P_Up
Ly6c1	11.1391	24.258	P_Up
Ly6h	0.451519	0.195638	P_down
Lyrm4	0.80534	0.467592	24w_Down
Lysmd4	2.12133	0.590454	12w_Up
Lztr1	2.14017	2.95864	P_Up
Lzts1	1.56912	2.07813	24w_Up
Macrod1	2.01661	2.85408	12w_Up
Magt1	0.68793	0.444662	24w_Down
Map10	1.39279	5.00627	24w_Up
Map1a	0.977013	2.51127	24w_Up
Map2k7	1.79203	2.18136	24w_Up
Map3k4	1.14245	0.0856082	24w_Down
Mapk11	1.78417	2.80356	24w_Up
2023-03-01	0.3647	0.225549	12w_Down
2023-03-08	2.00474	1.36033	12w_Up
Marf1	2.80756	2.87519	P_Up
Mars	1.67807	2.77167	24w_Up
Mars2	2.12476	2.10183	12w_Up
Matn4	0.149356	0.054012	P_down
Matr3	1.64902	2.24994	24w_Up
Mbd4	2.00507	1.72531	12w_Up
Mboat1	2.12878	4.92303	24w_Up
Mbp	1.7025	2.12056	24w_Up
Mcam	2.51887	7.23068	P_Up
Mccc2	1.44416	2.16513	24w_Up
Mcm2	2.27322	2.08265	P_Up
Mcm3	2.24461	1.67641	12w_Up
Mcm4	2.48804	1.67733	12w_Up
Mcm5	2.05443	1.85895	12w_Up
Mcm6	2.3445	1.84861	12w_Up
Mcm7	2.36591	2.41881	P_Up
Mcm8	1.31316	3.03098	24w_Up
Mdga2	0.208838	0.378058	12w_Down
Me1	0.253062	0.173178	P_down
Me3	1.54101	3.37116	24w_Up
Med12	0.349426	0.4123	12w_Down
Med21	0.839152	0.477295	24w_Down
Med23	1.24479	3.83024	24w_Up
Med24	1.93882	2.5723	24w_Up
Med9os	2.27837	1.78019	12w_Up
Mef2c	2.0934	1.37276	12w_Up
Meg3	0.585335	0.031956	24w_Down
Meis2	0.0903279	0.0180107	P_down
Metrn	0.483851	0.467189	12w_Down
Metrnl	0.242608	0.112685	P_down
Mettl15	1.23565	2.45511	24w_Up
Mettl7a1	1.77091	2.73684	24w_Up
Mex3c	0.892417	0.04735	24w_Down
Mfap1a	1.90271	2.08991	24w_Up
Mfap1b	2.82962	3.40077	P_Up
Mfap3	0.919881	0.141347	24w_Down
Mfhas1	0.33644	0.513958	12w_Down
Mfng	1.71809	2.48884	24w_Up
Mfsd2a	0.25106	0.0873781	P_down
Mgat5b	0.492495	0.0783312	24w_Down
Mgme1	2.06817	0.817512	12w_Up
Mgp	13.0136	19.7992	P_Up
Mgst1	0.356519	0.117893	P_down
Mib1	0.400516	0.814712	12w_Down
Mical2	2.69033	1.78838	12w_Up
Mical3	0.446508	1.541	12w_Down
Mid1	2.15429	4.07929	P_Up
Mif4gd	0.660345	0.467547	24w_Down
Minpp1	1.3006	2.02935	24w_Up
Mir143hg	5.49821	13.5572	P_Up
Mks1	2.44956	2.64807	12w_Up
Mlc1	0.291959	0.254775	P_down
Mlxipl	3.21786	1.02943	12w_Up
Mmp16	0.707216	2.0199	24w_Up
Mn1	3.00367	7.4839	P_Up
Mob3b	2.34761	1.32614	12w_Up
Mocs2	0.573946	0.497105	24w_Down
Mon1a	2.62639	0.157779	12w_Up
Mospd2	0.37313	0.304292	12w_Down
Mpp3	2.44645	1.4999	12w_Up
Mpp6	0.661877	0.498338	24w_Down
Mpped2	0.413339	0.259151	P_down
Mras	0.435006	0.449869	P_down
Mroh1	1.25743	4.42068	24w_Up
Mrpl51	0.6824	0.479103	24w_Down
Mrps6	0.407745	0.397303	P_down
Msantd4	2.06415	2.07225	12w_Up
Msh2	2.61094	1.1647	12w_Up
Msmo1	0.431394	0.554384	12w_Down
Mt3	0.311379	0.317773	P_down
Mta2	1.50402	2.29533	24w_Up
Mthfd2	1.62698	2.70781	24w_Up
Mtif3	2.67692	3.43666	P_Up
Mtmr1	0.807451	3.61646	24w_Up
Mtmr6	2.26276	2.59535	P_Up
Mto1	1.79503	3.41701	24w_Up
Mtor	0.498822	0.415528	12w_Down
Mtrr	2.10031	1.6916	12w_Up
Mttp	2.13158	2.70929	P_Up
Mtus1	1.4646	2.41152	24w_Up
Mut	1.89287	2.49706	24w_Up
Mvk	0.477588	0.371943	P_down
Mxi1	0.763236	0.344951	24w_Down
Mxra7	1.8211	3.24949	24w_Up
Mxra8	1.9012	4.00244	24w_Up
Myadm	1.92238	3.8598	24w_Up
Mybbp1a	1.54125	2.17441	24w_Up
Mycn	2.10273	2.25789	P_Up
Myd88	2.20113	3.38193	12w_Up
Myh9	2.66479	3.42449	P_Up
Myl6b	1.74728	2.28053	24w_Up
Mylk	6.11878	11.9506	P_Up
Myo1b	2.85608	4.44925	P_Up
Myo1c	4.55537	11.1213	P_Up
Nacc2	0.316203	0.374635	P_down
Nanp	2.40785	9.90809	P_Up
Nap1l3	2.01655	5.66963	24w_Up
Narfl	2.00106	1.5797	12w_Up
Nars	1.54436	2.53772	24w_Up
Nav2	0.358928	0.36078	P_down
Nbea	0.806928	0.0822885	24w_Down
Nbl1	3.74469	4.73744	P_Up
Nbr1	1.14928	2.23547	24w_Up
Ncan	0.235314	0.178532	P_down
Ncapd2	1.00409	2.07462	24w_Up
Ncoa1	1.43631	2.01526	24w_Up
Ncoa3	2.46045	1.16848	12w_Up
Ndc80	1.66431	2.12209	24w_Up
Ndufa4l2	9.04706	13.9688	P_Up
Neat1	2.34954	1.96164	12w_Up
Nebl	0.229914	0.212745	12w_Down
Necab2	0.287236	1.05646	12w_Down
Necap2	0.633781	0.443512	24w_Down
Nek6	0.414361	0.199605	P_down
Nelfb	1.68081	2.83546	24w_Up
Neto2	0.413237	0.287166	P_down
Neurod4	3.43815	1.83453	12w_Up
Nfasc	0.576088	2.39088	24w_Up
Ngef	0.369229	0.072586	P_down
Nim1k	0.337155	0.350106	P_down
Nkain4	0.441229	0.586245	12w_Down
Nkd1	0.349457	0.320556	P_down
Nkx2-2	0.0705892	0.0705892	P_down
Nlgn2	0.379819	0.542981	12w_Down
Nlgn3	0.804387	0.394855	24w_Down
Nmb	0.395715	0.355274	12w_Down
Nme2	3.48613	5.61003	P_Up
Nme3	2.82096	3.74405	12w_Up
Nmnat3	1.1369	6.58978	24w_Up
Nmt1	2.25333	2.06063	P_Up
Nnat	2.07188	1.4086	12w_Up
Noa1	2.10291	2.25522	P_Up
Nodal	8.71143	20.9253	P_Up
Nol10	2.13969	0.78897	12w_Up
Nol11	1.00367	2.05127	24w_Up
Nol4	2.64711	2.39687	P_Up
Nom1	1.18637	0.234388	24w_Down
Notch3	1.31051	3.87973	24w_Up
Npas3	0.196999	0.278219	P_down
Nptn	3.51841	2.16666	P_Up
Nr1h3	5.33606	3.9893	P_Up
Nr2f2	1.66172	2.33153	24w_Up
Nrcam	0.27511	0.170791	P_down
Nrip2	6.18475	14.0543	P_Up
Nrip3	1.50838	4.27303	24w_Up
Nrsn1	2.14109	2.73205	12w_Up
Nrxn3	0.428083	0.563761	12w_Down
Nt5c	0.856099	0.381046	24w_Down
Nt5c2	2.04026	3.16469	P_Up
Nt5c3b	0.862228	0.437106	24w_Down
Nt5m	0.713719	0.396742	24w_Down
Ntrk3	0.057515	0.057515	P_down
Nts	3.69327	13.5872	P_Up
Nuak2	2.10434	4.93377	24w_Up
Nub1	2.02439	2.50632	P_Up
Nudcd1	1.84943	2.60511	24w_Up
Nudt11	0.59156	0.0794331	24w_Down
Nudt16l1	1.03996	0.317357	24w_Down
Numa1	1.01637	2.04648	24w_Up
Numbl	2.4231	2.04158	12w_Up
Nup133	2.56416	2.88099	P_Up
Nup54	2.54054	1.89672	12w_Up
Nupr1	4.09109	9.04496	P_Up
Nutf2	2.95112	3.4254	P_Up
Nyap1	1.33328	0.107798	24w_Down
Obfc1	2.426	1.36234	12w_Up
Olfm2	5.02174	4.27935	P_Up
Olig1	0.019038	0.00603637	P_down
Olig2	0.0323688	0.0356001	P_down
Opcml	0.187985	0.100255	P_down
Orc3	2.1885	1.36073	12w_Up
Ormdl2	0.966611	0.242648	24w_Down
Os9	1.53425	2.22514	24w_Up
Osbpl11	1.15466	2.68577	24w_Up
Osbpl9	2.13912	2.27763	P_Up
Otud1	2.38963	3.65369	12w_Up
Ovca2	0.721843	4.09933	24w_Up
Oxr1	2.11989	1.58514	12w_Up
P2rx7	0.593998	3.12976	24w_Up
P2ry14	14.6205	25.5769	P_Up
PISD	1.78753	2.80377	24w_Up
Pacsin2	0.888689	0.480718	24w_Down
Padi2	2.15634	6.13138	P_Up
Pag1	0.497571	0.229005	12w_Down
Paip1	1.9559	2.54023	24w_Up
Pak3	1.89037	2.42614	24w_Up
Pald1	2.4458	3.83	P_Up
Palld	0.306603	0.524418	12w_Down
Pank3	0.431194	1.33738	12w_Down
Pank4	3.56777	3.17814	P_Up
Papd4	2.25936	2.03959	12w_Up
Paqr4	0.388099	0.153431	P_down
Paqr7	0.244193	0.769346	12w_Down
Parp14	1.24806	8.76198	24w_Up
Parp9	3.23901	3.63322	P_Up
Parpbp	1.69378	0.125472	24w_Down
Pars2	2.25979	0.89766	12w_Up
Parvb	2.33033	1.41761	12w_Up
Pbxip1	0.43738	0.51315	12w_Down
Pcdh11x	0.412579	0.676412	12w_Down
Pcdh17	0.203716	0.026633	P_down
Pcdh18	1.38769	3.36543	24w_Up
Pcdh7	0.0809343	0.0561066	P_down
Pcdh8	3.43725	3.47109	P_Up
Pcdhb4	2.39942	9.73813	24w_Up
Pcdhb7	2.82798	4.86927	P_Up
Pcdhb9	1.49124	5.48262	24w_Up
Pced1a	2.45307	0.217813	12w_Up
Pck2	2.54014	3.33781	P_Up
Pcna	2.25004	1.66642	12w_Up
Pcna-ps2	4.28049	6.45722	P_Up
Pcnx	0.498007	0.40545	12w_Down
Pcolce	5.32916	8.25089	P_Up
Pcp4l1	4.45711	7.67267	P_Up
Pcyox1l	2.08778	0.958763	12w_Up
Pcyt1a	0.717275	0.1686	24w_Down
Pdcd7	1.5398	2.19043	24w_Up
Pde10a	0.187289	0.273031	12w_Down
Pde1b	0.346422	0.599979	12w_Down
Pde2a	3.85013	4.32099	P_Up
Pde4c	6.36916	16.6597	P_Up
Pde4d	2.12834	1.78192	12w_Up
Pde8b	2.9264	4.26578	P_Up
Pdgfra	0.0506677	0.0796392	P_down
Pdgfrb	3.02622	4.08564	P_Up
Pdia6	2.02396	2.18258	P_Up
Pdlim1	1.46538	2.30945	24w_Up
Pdlim2	3.42934	2.3182	12w_Up
Pdlim3	0.132599	0.0256847	P_down
Pdzd2	2.3855	1.66542	12w_Up
Pdzrn3	0.270235	0.0886218	P_down
Pea15a	0.300683	0.286511	P_down
Pear1	6.15579	12.7654	P_Up
Pecam1	2.48109	5.65107	24w_Up
Pecr	1.23809	2.42313	24w_Up
Peg10	3.15089	4.64504	12w_Up
Peg12	0.520847	0.0643653	24w_Down
Perp	11.9211	21.9483	P_Up
Pex11a	0.905935	0.0667229	24w_Down
Pex5	2.40823	2.30792	P_Up
Pfkfb3	0.240761	0.673697	12w_Down
Pgk1	2.34107	2.9012	P_Up
Pgp	0.824235	0.473249	24w_Down
Phldb2	2.14854	5.37796	P_Up
Phxr4	0.593789	0.346682	24w_Down
Phykpl	1.92241	6.17855	24w_Up
Pi4kb	2.24142	2.29838	12w_Up
Pianp	2.10384	1.35178	12w_Up
Pibf1	1.3585	0.109299	24w_Down
Pif1	1.179	0.0416525	24w_Down
Pigo	1.74186	4.09772	24w_Up
Pim1	2.36177	2.06665	P_Up
Pip4k2b	0.497636	0.293505	12w_Down
Pipox	1.24997	3.78108	24w_Up
Pitpnc1	2.00661	1.54189	12w_Up
Pkib	2.73307	2.29042	12w_Up
Pkp4	0.507802	2.34602	24w_Up
Pla1a	6.33735	17.2204	P_Up
Pla2g12a	0.448938	0.633414	12w_Down
Pla2g3	0.126105	0.0537842	P_down
Pla2g7	0.304291	0.13078	P_down
Plcd1	2.91938	1.67305	12w_Up
Plcl1	1.68052	4.51417	24w_Up
Plekhb1	0.496113	0.309937	12w_Down
Plekhg1	0.338263	0.0751618	P_down
Plekhh3	1.52858	2.98003	24w_Up
Plin2	2.24281	3.19069	P_Up
Plin3	1.7555	3.18106	24w_Up
Pllp	0.20553	0.0369187	P_down
Plp1	1.94967	2.72271	24w_Up
Plp2	2.68031	2.48254	P_Up
Plpp4	0.153155	0.0569177	P_down
Plscr3	1.52224	2.64974	24w_Up
Plxdc1	5.07039	13.7809	P_Up
Plxdc2	2.11894	3.77419	P_Up
Plxnb1	0.43404	0.340611	P_down
Pmm1	0.503333	0.48447	24w_Down
Pnkd	0.540996	0.439588	24w_Down
Pnpla2	1.54393	2.56674	24w_Up
Pnpt1	2.097	2.40318	12w_Up
Polk	2.06536	0.66327	12w_Up
Polr3f	1.28425	2.66741	24w_Up
Pomc	1.31159	3.7547	24w_Up
Pomgnt2	2.00136	0.824448	12w_Up
Pon2	0.459743	0.446758	P_down
Por	1.58577	2.70316	24w_Up
Pot1a	2.56571	1.49714	12w_Up
Ppargc1a	0.170602	0.279286	12w_Down
Ppic	0.432594	0.122167	P_down
Ppip5k1	1.10798	2.25356	24w_Up
Ppm1a	0.48597	0.765502	12w_Down
Ppm1j	6.14328	12.8093	P_Up
Ppm1k	2.06054	2.30903	12w_Up
Ppp1r14a	2.97206	9.20368	P_Up
Ppp1r1a	0.148267	0.0995633	P_down
Ppp1r3c	0.426253	0.298	12w_Down
Ppp2r3d	2.12757	1.81641	12w_Up
Pramef8	2.13209	1.28244	12w_Up
Prdm4	1.9826	0.089708	24w_Down
Prdm8	1.16834	0.101868	24w_Down
Prdx6	0.464044	0.609238	12w_Down
Prex1	0.258668	0.119487	P_down
Prkacb	1.4419	2.27372	24w_Up
Prkar1a	1.80232	2.2537	24w_Up
Prkar1b	2.88531	4.27055	P_Up
Prkcb	0.782162	0.225191	24w_Down
Prkd1	2.17336	1.92309	12w_Up
Prmt8	0.302722	0.371592	12w_Down
Prorsd1	1.23918	2.48372	24w_Up
Pros1	3.00598	2.68793	12w_Up
Prpf18	1.9433	3.15647	24w_Up
Prpf3	1.53709	2.4467	24w_Up
Prr18	0.249917	0.330339	12w_Down
Prr5	0.468278	0.0556724	P_down
Prr7	0.468846	0.207966	P_down
Prrt1	3.4168	1.35288	12w_Up
Prrx1	0.195331	0.0745311	P_down
Prss23	2.5517	3.88254	P_Up
Psen1	1.39698	2.20067	24w_Up
Psmb8	3.50114	7.41801	P_Up
Psmb9	2.0556	6.0234	24w_Up
Psme2b	5.4444	8.35173	P_Up
Psme4	0.730968	0.137399	24w_Down
Ptcd3	2.09619	1.20117	12w_Up
Ptchd4	0.0612641	0.0612641	P_down
Ptdss1	0.984728	0.407846	24w_Down
Ptgds	2.0655	1.20538	12w_Up
Ptgfrn	0.0671218	0.0671218	P_down
Ptgr2	1.85162	3.10028	24w_Up
Pth1r	5.78089	10.6387	P_Up
Ptn	0.191099	0.255357	P_down
Ptp4a1	2.01611	1.7824	12w_Up
Ptp4a2	0.605952	0.454103	24w_Down
Ptpn13	1.74732	3.53168	24w_Up
Ptprb	16.0916	52.5983	P_Up
Ptprd	0.383302	0.17766	P_down
Ptprf	0.150173	0.131853	P_down
Ptprs	0.870664	0.486097	24w_Down
Ptprt	0.13237	0.0844405	P_down
Ptprz1	0.252062	0.285328	P_down
Ptrf	3.0752	10.7731	P_Up
Purg	0.911073	0.0829559	24w_Down
Pus1	2.18975	1.57473	12w_Up
Pwp1	1.45511	2.12138	24w_Up
Pycr1	2.17244	3.74783	P_Up
Qk	0.245272	0.18876	P_down
Qpct	0.189991	0.463551	12w_Down
Qtrt1	1.59199	2.28063	24w_Up
Qtrtd1	2.48682	1.09383	12w_Up
RP24-492L15.6	0.99212	5.81084	24w_Up
Rab33a	0.36066	0.567244	12w_Down
Rab3d	1.80602	2.94832	24w_Up
Rab3gap1	1.0571	3.16858	24w_Up
Rab4a	0.347165	0.816724	12w_Down
Rab4b	4.89717	1.49436	12w_Up
Rab9	0.62335	0.378164	24w_Down
Rabl2	1.10349	0.267091	24w_Down
Rac3	0.816923	0.366446	24w_Down
Rad52	1.35216	2.37755	24w_Up
Rad9b	2.91565	2.48414	12w_Up
Ralgapa2	0.441961	0.275044	12w_Down
Ralgps2	0.451305	0.420909	12w_Down
Ramp1	0.116498	0.0583875	P_down
Rap1gap	0.145023	0.500707	12w_Down
Rapgef4	2.25893	8.49691	P_Up
Rapgef5	2.09875	10.4717	24w_Up
Rarres2	2.75074	4.28798	P_Up
Rasa2	0.436933	0.156674	P_down
Rasgef1b	2.33742	1.67243	12w_Up
Rasgrp2	2.22191	2.86726	P_Up
Rasl11b	0.387585	1.77362	12w_Down
Rasl12	2.5918	2.8035	12w_Up
Raver1	1.02031	0.289768	24w_Down
Rbm24	1.17161	2.83045	24w_Up
Rbm3	0.365605	0.769495	12w_Down
Rbm4	2.85119	3.41047	12w_Up
Rbm43	2.11165	1.27864	12w_Up
Rbm45	5.88036	1.55406	12w_Up
Rbm8a2	5.42622	10.6252	P_Up
Rbms3	1.62448	3.43233	24w_Up
Rbp1	0.245008	0.426951	12w_Down
Rbpms	7.42949	12.5235	P_Up
Rcan2	6.56294	12.5995	P_Up
Rcbtb1	1.72347	2.38447	24w_Up
Rcn3	2.02737	2.52249	P_Up
Rcsd1	7.0565	10.9549	P_Up
Rdh5	2.39156	1.19482	12w_Up
Reep3	0.481407	0.576475	12w_Down
Relb	2.87568	3.95033	12w_Up
Rem1	10.619	8.11599	P_Up
Renbp	3.34205	2.72196	12w_Up
Reps1	0.392059	0.947626	12w_Down
Resp18	0.0756678	0.0756678	P_down
Rest	0.367535	0.129114	P_down
Rev3l	0.417218	1.46957	12w_Down
Rffl	2.3597	3.66926	P_Up
Rftn1	1.69209	7.35444	24w_Up
Rfx4	0.136081	0.525598	12w_Down
Rgcc	0.143197	0.129687	P_down
Rgmb	2.01813	0.960648	12w_Up
Rgs10	0.904033	0.0839681	24w_Down
Rgs16	2.2671	0.853277	12w_Up
Rgs4	13.101	15.9417	P_Up
Rgs5	4.06911	5.75518	P_Up
Rhbdd1	2.02542	2.60473	12w_Up
Rhbdf1	0.160486	0.286432	12w_Down
Rhbdl2	3.69569	2.33661	12w_Up
Rhcg	0.10168	0.0705913	P_down
Rhoc	0.387254	0.663759	12w_Down
Rhoq	0.319803	0.495074	12w_Down
Ric1	1.70334	3.61722	24w_Up
Ric3	1.70051	2.23408	24w_Up
Riiad1	0.492741	0.336079	12w_Down
Ripk1	2.45742	0.671977	12w_Up
Rlbp1	0.318171	0.406523	P_down
Rmdn3	1.10036	2.11478	24w_Up
Rmnd5a	1.02407	0.0756124	24w_Down
Rnaset2a	2.96092	6.11373	P_Up
Rnaset2b	3.55722	5.99319	P_Up
Rnf123	1.94924	2.87897	24w_Up
Rnf14	1.36647	0.373671	24w_Down
Rnf157	0.435797	0.348784	12w_Down
Rnf24	0.500228	0.0814	24w_Down
Rorb	0.473416	0.474144	P_down
Rpgr	2.0595	0.727387	12w_Up
Rpia	2.00394	1.25148	12w_Up
Rpl10-ps3	4.10733	6.87635	P_Up
Rpl13-ps3	4.68714	8.71602	P_Up
Rpl13a-ps1	2.97874	6.16266	P_Up
Rpl15	2.23429	2.34882	P_Up
Rpl23a-ps3	3.99031	6.16117	P_Up
Rpl27-ps3	3.70538	6.83072	P_Up
Rpl36-ps3	3.76488	6.55158	P_Up
Rpl6l	4.75929	7.04634	P_Up
Rpl7a-ps3	2.81827	8.8649	P_Up
Rpl7a-ps5	6.89536	10.6489	P_Up
Rpl9-ps6	4.32747	6.84458	P_Up
Rps12-ps3	2.31021	3.93524	P_Up
Rps18-ps3	5.44338	10.2492	P_Up
Rps19bp1	0.785965	0.471231	24w_Down
Rps2-ps6	3.59227	6.67569	P_Up
Rps26-ps1	3.65275	6.40367	P_Up
Rps27rt	5.50231	8.60597	P_Up
Rps6kc1	1.41909	0.101431	24w_Down
Rpusd4	2.41268	0.656929	12w_Up
Rrad	8.16561	7.51965	P_Up
Rragd	0.49739	0.794357	12w_Down
Rrbp1	0.365495	0.379603	P_down
Rsph1	0.574278	4.63913	24w_Up
Rsph10b	1.49396	5.45319	24w_Up
Rsph3a	3.08453	5.81456	P_Up
S100a1	0.450187	0.294149	P_down
S100a13	0.417268	0.365546	P_down
S100a16	0.477765	0.638352	12w_Down
S100a4	0.356891	0.365463	12w_Down
S100a6	0.338173	0.377746	P_down
S100b	0.106756	0.189438	P_down
S1pr1	0.284319	0.594893	12w_Down
S1pr3	3.62426	5.44333	P_Up
Saa1	4.24677	13.7283	P_Up
Saa2	2.79895	10.3174	P_Up
Saal1	1.33727	2.00749	24w_Up
Safb	1.85435	2.29461	24w_Up
Sag	5.05601	6.4975	P_Up
Sall3	0.0780188	0.0249974	P_down
Sars	1.81716	2.12677	24w_Up
Sash1	0.323951	0.308951	12w_Down
Sc5d	0.402929	0.432668	12w_Down
Scd1	0.120669	0.040797	P_down
Scd2	0.280242	0.253726	P_down
Scrg1	0.125968	0.0727946	P_down
Scrn3	3.52364	2.88658	P_Up
Sdc3	0.59069	0.468032	24w_Down
Sdccag8	1.45745	2.82433	24w_Up
Sebox	4.47177	11.6818	P_Up
Sec23a	1.64075	2.51465	24w_Up
Sec24b	0.849271	2.49629	24w_Up
Sel1l3	2.29713	2.20256	12w_Up
Selenbp1	2.18507	1.41611	12w_Up
Sema3e	6.11759	7.28713	P_Up
Sema6a	0.290355	0.149684	P_down
Sema6d	0.359043	0.291232	P_down
Senp8	1.15759	2.86045	24w_Up
Sepsecs	1.08983	3.77835	24w_Up
2023-09-01	2.50198	1.81536	12w_Up
2023-09-04	6.45533	11.9198	P_Up
2023-09-06	0.444452	1.25086	12w_Down
2023-09-09	0.485204	0.65729	12w_Down
Serinc2	0.469726	1.28168	12w_Down
Serinc3	3.62165	6.2489	P_Up
Serpine2	0.0898454	0.17712	P_down
Serpinf1	0.0608677	0.0421464	P_down
Serping1	2.12181	1.16881	12w_Up
Serpini1	4.03324	6.23643	P_Up
Sesn1	1.6123	2.17295	24w_Up
Sesn2	2.62472	7.40224	P_Up
Setd4	2.3965	1.37607	12w_Up
Sez6	2.36163	5.96712	P_Up
Sez6l	0.328586	0.0431296	P_down
Sf3b3	2.32156	3.1834	P_Up
Sfxn1	0.500269	0.465825	24w_Down
Sfxn4	1.2354	3.13327	24w_Up
Sh2b3	0.831376	3.95936	24w_Up
Sh3gl3	0.493738	0.465129	12w_Down
Sharpin	1.03275	2.21406	24w_Up
Shb	0.44074	0.260592	12w_Down
Shisa2	2.93917	1.58977	12w_Up
Shisa8	0.401524	0.232706	12w_Down
Shmt2	1.52215	2.30326	24w_Up
Sik1	2.57182	5.32109	P_Up
Sipa1l1	0.498052	1.14618	12w_Down
Sirpa	0.416239	0.751462	12w_Down
Skida1	1.42901	4.65125	24w_Up
Skiv2l2	1.97684	2.09552	24w_Up
Slc13a5	0.262494	0.785325	12w_Down
Slc14a1	0.289669	0.0587625	P_down
Slc15a2	0.397124	0.0891144	P_down
Slc16a2	0.46369	0.389088	12w_Down
Slc19a1	3.83156	6.39293	P_Up
Slc1a2	0.418643	0.443692	P_down
Slc1a4	0.32571	0.295757	P_down
Slc22a17	0.67982	0.446958	24w_Down
Slc22a23	0.11204	0.0760682	P_down
Slc22a5	2.91704	7.0748	P_Up
Slc22a8	6.35	30.0179	P_Up
Slc24a5	2.02742	2.08738	P_Up
Slc25a1	0.437167	0.409106	12w_Down
Slc25a12	1.23115	0.0587224	24w_Down
Slc25a18	0.843753	0.367227	24w_Down
Slc25a23	0.49388	0.556888	12w_Down
Slc25a38	0.999756	2.44378	24w_Up
Slc27a4	0.45619	0.807872	12w_Down
Slc29a4	0.339655	0.231699	P_down
Slc2a3	2.91876	0.176527	12w_Up
Slc2a4	2.13375	2.51436	12w_Up
Slc30a4	0.810962	0.168623	24w_Down
Slc33a1	1.59218	3.28888	24w_Up
Slc35f1	0.332859	0.177087	P_down
Slc35f2	1.24386	7.61506	24w_Up
Slc38a11	6.64928	10.5301	P_Up
Slc38a3	0.122182	0.371765	12w_Down
Slc38a6	3.0524	2.14881	12w_Up
Slc38a7	2.64416	2.84015	P_Up
Slc39a12	0.22488	0.322465	12w_Down
Slc39a14	0.399535	0.974532	12w_Down
Slc3a2	1.03663	2.15364	24w_Up
Slc4a1ap	1.32894	2.46972	24w_Up
Slc4a4	0.103327	0.0416505	P_down
Slc6a1	0.425976	0.444951	P_down
Slc6a11	0.266847	0.128081	P_down
Slc6a20a	29.7517	49.4256	P_Up
Slc6a9	0.225994	0.732342	12w_Down
Slc7a10	0.141002	0.109934	P_down
Slc7a11	0.269243	0.267232	12w_Down
Slc9a3r1	0.2739	0.506019	12w_Down
Slc9a3r2	2.9281	2.77668	12w_Up
Slc9a8	1.0168	2.55843	24w_Up
Slco1c1	0.159042	0.229563	P_down
Slit2	0.351051	0.0557435	P_down
Smap2	0.471486	0.745753	12w_Down
Smarcd1	1.68856	2.09643	24w_Up
Smarcd2	2.05391	1.60971	12w_Up
Smco4	1.79056	2.05133	24w_Up
Smg6	1.07486	2.2288	24w_Up
Smim18	2.25142	2.17516	12w_Up
Smo	0.45323	0.315836	P_down
Smox	0.679757	0.288412	24w_Down
Smpd3	2.85241	2.93338	P_Up
Smyd5	2.41228	0.290768	12w_Up
Snap25	2.03116	0.926473	12w_Up
Sncaip	1.82475	2.46369	24w_Up
Sncg	5.88201	7.6765	P_Up
Snhg12	1.11378	0.381306	24w_Down
Snx13	0.70006	2.43994	24w_Up
Snx18	1.20377	2.68386	24w_Up
Snx2	1.40411	2.07123	24w_Up
Snx3	0.640777	0.460049	24w_Down
Snx32	0.956214	0.247031	24w_Down
Snx7	0.874565	2.57552	24w_Up
Socs2	0.201161	0.0196052	P_down
Sod3	13.4508	16.4593	P_Up
Soga1	1.34819	4.2169	24w_Up
Sorbs1	2.01824	1.22888	12w_Up
Sorcs2	0.256525	0.0674471	P_down
Sord	2.15746	1.96514	12w_Up
Sorl1	0.60224	0.0670758	24w_Down
Sowaha	5.49551	11.0986	P_Up
Sowahc	0.636642	0.0766028	24w_Down
Sox10	0.0847022	0.0591311	P_down
Sp5	0.0762088	0.0762088	P_down
Spa17	1.00419	3.4592	24w_Up
Spata24	0.493914	0.923253	12w_Down
Spats2	0.662951	0.362657	24w_Down
Spats2l	0.169983	0.0648273	P_down
Spns2	1.56738	5.66695	24w_Up
Spock2	0.449602	1.08402	12w_Down
Spon1	0.117972	0.159896	12w_Down
Spop	1.70614	2.13554	24w_Up
Spred1	0.405577	0.459116	12w_Down
Spry1	0.315374	0.784982	12w_Down
Spsb2	2.14235	0.500421	12w_Up
Spsb4	0.21616	0.259995	P_down
Sqrdl	1.54408	3.51967	24w_Up
Sqstm1	2.13124	2.27465	P_Up
Srfbp1	2.14748	1.99139	12w_Up
Srrm4	2.26239	3.5168	P_Up
St6galnac5	0.40072	0.744819	12w_Down
Stard10	2.05711	1.40033	12w_Up
Stard4	0.522297	0.212633	24w_Down
Stat1	2.5537	1.70197	12w_Up
Stat2	3.03352	3.47837	P_Up
Stat3	0.430064	0.422147	12w_Down
Stil	0.579886	0.0860683	24w_Down
Stk35	1.34631	0.116121	24w_Down
Stk40	0.312972	0.670407	12w_Down
Stoml1	0.996657	2.01629	24w_Up
Stox2	0.44235	0.649859	12w_Down
Strn	1.33329	0.115076	24w_Down
Stt3a	1.91828	2.05796	24w_Up
Stxbp3	1.34694	3.41219	24w_Up
Sulf2	0.370804	0.358529	12w_Down
Sult1a1	5.04529	11.5979	P_Up
Sun1	2.09011	2.4141	P_Up
Sv2c	0.535117	0.0625389	24w_Down
Sybu	0.438405	0.58156	12w_Down
Syde1	1.39947	3.5937	24w_Up
Sympk	1.87189	3.33653	24w_Up
Syn1	1.11898	2.38125	24w_Up
Syn2	2.21273	2.0439	P_Up
Syp	2.8403	1.82754	12w_Up
Syt11	0.499097	0.438543	P_down
Syvn1	1.18672	0.0948724	24w_Down
Tac2	0.227984	0.262709	P_down
Tagln	3.07563	7.40591	P_Up
Tap2	1.35141	5.61086	24w_Up
Tapbpl	1.58977	3.15115	24w_Up
Tapt1	1.20511	3.03053	24w_Up
Tars	1.94192	2.62613	24w_Up
Tbc1d12	0.461024	0.220832	12w_Down
Tbc1d17	2.48584	1.86536	12w_Up
Tbc1d8	3.26316	3.17224	12w_Up
Tbcd	2.04973	0.889815	12w_Up
Tbck	2.04899	1.23774	12w_Up
Tbl3	1.62449	2.05257	24w_Up
Tbx3	3.55975	11.078	P_Up
Tbx3os1	10.2953	34.6111	P_Up
Tbx6	3.79727	13.7745	P_Up
Tbxa2r	4.23928	9.62059	P_Up
Tcf19	1.05708	0.498223	24w_Down
Tcp11l2	2.07694	2.16708	12w_Up
Tekt1	1.64439	3.40415	24w_Up
Tenm4	0.262828	0.197291	P_down
Tesc	0.11688	0.0894431	P_down
Tfap2c	0.845244	0.179023	24w_Down
Tfap4	2.09585	3.37329	P_Up
Tfip11	2.63717	2.95837	P_Up
Tfpi	2.87806	9.19385	P_Up
Tfpt	1.06149	0.339872	24w_Down
Tfrc	1.18055	2.38689	24w_Up
Tgds	1.34394	2.71619	24w_Up
Tgfb1	2.36916	3.46285	12w_Up
Tgfb2	0.354887	0.0884742	P_down
Tgm2	1.83395	13.112	24w_Up
Thbs3	0.335365	0.406623	12w_Down
Thoc6	2.06334	1.36959	12w_Up
Thumpd1	1.53874	2.35701	24w_Up
Tigd3	1.78144	4.18109	24w_Up
Timeless	2.01871	2.17968	P_Up
Timmdc1	1.61302	2.89782	24w_Up
Timp2	0.404448	0.383844	12w_Down
Timp3	0.403923	0.518433	12w_Down
Timp4	0.168563	0.199708	P_down
Tinagl1	7.68226	13.9993	P_Up
Tirap	0.747253	2.70047	24w_Up
Tlcd1	0.283862	0.150563	P_down
Tln2	0.33612	0.0769428	P_down
Tm4sf1	5.29312	10.5736	P_Up
Tm7sf2	0.211641	0.0545501	P_down
Tmco6	1.69868	5.41147	24w_Up
Tmem100	0.267108	0.464342	P_down
Tmem121	0.682574	0.461593	24w_Down
Tmem129	1.06873	0.257777	24w_Down
Tmem136	2.25037	1.42942	12w_Up
Tmem143	3.16257	3.75649	P_Up
Tmem158	0.64121	0.258653	24w_Down
Tmem161b	2.64838	1.30879	12w_Up
Tmem167b	1.95521	2.17946	24w_Up
Tmem176a	0.118453	0.48983	12w_Down
Tmem176b	0.360744	0.268873	P_down
Tmem184c	1.37168	2.10798	24w_Up
Tmem194	1.48494	3.37506	24w_Up
Tmem198b	0.582637	0.0516786	24w_Down
Tmem200b	2.66954	11.3562	P_Up
Tmem204	4.40132	12.2646	P_Up
Tmem212	0.314075	2.64077	12w_Down
Tmem229a	0.409341	0.549455	12w_Down
Tmem245	0.98523	2.19299	24w_Up
Tmem263	1.6048	2.36879	24w_Up
Tmem39a	2.1137	1.65752	12w_Up
Tmem44	0.389071	0.455399	12w_Down
Tmem45a	4.11365	8.16138	P_Up
Tmem50b	0.402032	0.228553	P_down
Tmem59l	2.77762	0.882972	12w_Up
Tmem67	2.30662	1.63022	12w_Up
Tmem68	2.35648	1.67137	12w_Up
Tmem86a	2.62803	1.81905	12w_Up
Tmod3	2.77188	2.63225	P_Up
Tmtc4	2.49335	3.16654	P_Up
Tnc	0.0674045	0.132835	P_down
Tnfaip6	0.34629	0.0642639	P_down
Tnfrsf19	0.164917	0.210249	P_down
Tnip2	1.12117	4.91657	24w_Up
Tnpo2	2.01094	2.07345	12w_Up
Tnr	0.154095	0.0727112	P_down
Tns1	1.44493	3.1069	24w_Up
Tns2	2.89941	9.12454	P_Up
Tns3	0.457896	0.467342	12w_Down
Tnxb	2.4968	5.40081	P_Up
Tob1	2.04431	0.840993	12w_Up
Tomm6	3.03157	3.80895	P_Up
Tpbg	0.147407	0.0278092	P_down
Tpm2	4.51266	3.98907	P_Up
Tpm3-rs7	3.64088	3.60542	P_Up
Tpst2	1.1568	0.316569	24w_Down
Traf3	0.311909	0.975675	12w_Down
Traf4	0.482956	0.430811	P_down
Traip	1.40919	0.284904	24w_Down
Trappc12	2.29617	2.03277	P_Up
Trappc9	2.08597	0.740163	12w_Up
Trib1	0.38271	0.0824941	P_down
Trib2	0.377837	0.393374	P_down
Tril	0.209942	0.333869	P_down
Trim23	2.05474	2.45324	12w_Up
Trim35	1.71246	2.69006	24w_Up
Trim9	0.118616	0.0874671	P_down
Trmo	2.6059	1.34461	12w_Up
Trmt2b	2.16263	0.857355	12w_Up
Trmu	1.28637	0.154877	24w_Down
Trnt1	1.42781	2.05485	24w_Up
Trp53cor1	4.6645	12.0927	P_Up
Trpc3	2.89858	11.0449	P_Up
Trpc4	2.99618	9.89981	P_Up
Trpc4ap	1.74718	2.26595	24w_Up
Tsc2	0.445123	1.45824	12w_Down
Tsc22d4	0.383015	0.338896	P_down
Tsix	5.48021	1.48456	12w_Up
Tsnax	1.78821	2.07879	24w_Up
Tspan13	0.527776	0.419022	24w_Down
Tspan5	0.720163	0.283468	24w_Down
Tspan7	0.480986	0.551327	12w_Down
Tspan9	0.200091	0.03992	P_down
Tspo	2.8968	2.09839	12w_Up
Tspyl1	2.59164	2.25759	P_Up
Tspyl2	2.16564	2.29021	P_Up
Tspyl4	2.40507	1.57527	12w_Up
Tst	0.374229	0.256388	P_down
Ttc27	2.12842	2.75061	12w_Up
Ttc30a1	3.02577	3.3444	12w_Up
Ttc33	2.75954	2.34781	P_Up
Ttc8	2.5671	1.5409	12w_Up
Ttc9	0.170403	0.319704	12w_Down
Tti2	1.3213	2.71061	24w_Up
Ttyh1	0.19216	0.204964	P_down
Ttyh2	0.222876	1.56324	12w_Down
Ttyh3	0.288044	0.173501	P_down
Tuba1c	1.19632	2.29875	24w_Up
Tubb2a	0.410279	0.408357	P_down
Tubgcp2	1.471	2.80704	24w_Up
Tut1	2.31588	0.663176	12w_Up
Txlng	1.45578	3.21047	24w_Up
Txnip	4.08877	3.69801	P_Up
Tyro3	1.13657	0.0952806	24w_Down
U2af1l4	3.29691	3.78348	P_Up
Uba2	1.748	2.27113	24w_Up
Uba52	2.08703	2.08297	P_Up
Ubc	2.23038	2.67808	P_Up
Ube2o	0.415386	0.902472	12w_Down
Ube2v1	3.35618	4.46007	P_Up
Ubl3	0.665848	0.388699	24w_Down
Ubqln2	2.73992	2.93465	P_Up
Ubr5	0.708829	0.206747	24w_Down
Ubxn2a	1.30474	2.07923	24w_Up
Ubxn2b	1.89291	2.08118	24w_Up
Uchl4	3.31222	6.06711	P_Up
Uevld	1.94407	4.15241	24w_Up
Ulk3	1.96954	3.4791	24w_Up
Umad1	2.86035	2.613	P_Up
Unc119	0.496648	0.82873	12w_Down
Unc45a	2.35783	3.57402	P_Up
Usb1	1.12318	2.44993	24w_Up
Usp11	2.32284	2.86908	P_Up
Usp19	2.08583	1.79033	12w_Up
Usp20	1.61852	2.42151	24w_Up
Usp29	1.33103	3.47348	24w_Up
Usp30	1.18123	0.0979325	24w_Down
Usp35	2.09119	1.93945	12w_Up
Usp37	2.05825	0.860877	12w_Up
Usp50	1.76289	2.1927	24w_Up
Utrn	1.56445	3.96419	24w_Up
Vamp1	3.53339	5.4082	P_Up
Vamp7	2.02588	1.0191	12w_Up
Vamp8	1.2495	2.6917	24w_Up
Vat1	2.45964	0.856277	12w_Up
Vcam1	0.162472	0.283055	P_down
Vcan	0.185741	0.13667	P_down
Vdac3-ps1	2.43184	6.65714	P_Up
Vegfc	0.123888	0.0872367	P_down
Veph1	0.157009	0.0552403	P_down
Vkorc1l1	0.699954	0.314612	24w_Down
Vldlr	0.148815	0.622932	12w_Down
Vps26a	1.7025	2.08459	24w_Up
Vps37c	1.7529	3.56724	24w_Up
Vps41	2.10346	1.37661	12w_Up
Vps53	1.69122	2.5429	24w_Up
Vps8	2.01464	5.1634	P_Up
Vstm4	6.21534	9.09404	P_Up
Vtn	43.9813	86.5422	P_Up
Vwa1	3.84723	5.27851	12w_Up
Vwa5a	2.37979	3.82565	12w_Up
Wdr3	2.86573	5.42702	P_Up
Wdr45	2.40812	3.46844	P_Up
Wdr47	1.69383	3.15127	24w_Up
Wdr76	2.01651	1.937	12w_Up
Wdr89	3.67886	6.01104	P_Up
Wdsub1	0.57015	2.10047	24w_Up
Wls	2.3908	5.53609	P_Up
Wnt4	0.345671	3.94951	12w_Down
Wnt5a	0.681347	0.158801	24w_Down
Wnt7a	0.263404	0.0620628	P_down
Wnt8b	0.325764	0.0799417	P_down
Wsb1	1.48442	2.0107	24w_Up
Wwp1	0.316197	0.420409	12w_Down
Wwtr1	0.261076	0.515976	12w_Down
Xab2	2.51728	3.5983	P_Up
Xiap	0.898544	0.291177	24w_Down
Xist	5.01472	0.00275701	12w_Up
Xist	5.01472	0.00275701	24w_Down
Xlr3b	3.68152	3.63713	12w_Up
Xpc	2.12856	2.46902	12w_Up
Xpo7	1.09874	2.1502	24w_Up
Xpot	1.45073	2.19381	24w_Up
Xrcc4	2.16495	2.51285	12w_Up
Xrcc5	1.00676	2.09724	24w_Up
Xylt1	0.303313	0.0936506	P_down
Yars	1.3967	2.03314	24w_Up
Ybx3	0.474852	1.1079	12w_Down
Yipf2	2.13688	1.63251	12w_Up
Yme1l1	2.54373	2.42876	P_Up
Ypel3	2.06527	1.60346	12w_Up
Zak	2.13767	0.966593	12w_Up
Zbtb14	2.43519	1.83629	12w_Up
Zbtb21	2.1872	1.24841	12w_Up
Zbtb38	3.51375	2.29285	12w_Up
Zbtb46	2.58773	1.20349	12w_Up
Zc3h3	2.04341	0.871251	12w_Up
Zc3h7b	0.648707	0.351029	24w_Down
Zc3hav1	8.16684	4.37622	12w_Up
Zcchc24	0.539285	0.402752	24w_Down
Zcwpw1	2.2176	2.27913	12w_Up
Zdhhc18	0.439258	0.286236	12w_Down
Zdhhc2	0.404303	0.360638	12w_Down
Zdhhc3	0.963634	0.436434	24w_Down
Zdhhc5	0.912965	3.56403	24w_Up
Zeb2	1.58647	2.3935	24w_Up
Zeb2os	2.35603	2.64208	P_Up
Zfhx3	1.4854	2.82339	24w_Up
Zfp101	1.20336	2.32481	24w_Up
Zfp11	1.67667	4.76733	24w_Up
Zfp110	2.23243	2.53206	12w_Up
Zfp111	2.13661	0.407279	12w_Up
Zfp112	2.52755	1.29064	12w_Up
Zfp143	2.09111	1.4265	12w_Up
Zfp146	3.07612	4.78036	P_Up
Zfp189	2.23539	4.07792	P_Up
Zfp319	2.22301	0.154334	12w_Up
Zfp346	1.00797	3.1491	24w_Up
Zfp367	3.41158	3.42569	P_Up
Zfp383	2.36302	2.59288	P_Up
Zfp385a	0.366823	0.356681	12w_Down
Zfp398	1.0318	0.469085	24w_Down
Zfp40	1.36122	4.79692	24w_Up
Zfp428	0.673517	0.367964	24w_Down
Zfp433	1.8764	5.68085	24w_Up
Zfp472	1.82271	3.3938	24w_Up
Zfp53	1.51606	3.51693	24w_Up
Zfp62	1.9866	2.23642	24w_Up
Zfp65	1.49081	3.11635	24w_Up
Zfp652	0.395571	0.609797	12w_Down
Zfp661	2.27253	0.915286	12w_Up
Zfp763	2.05031	1.48105	12w_Up
Zfp772	2.16229	1.25661	12w_Up
Zfp786	4.66108	3.32641	12w_Up
Zfp84	1.73868	3.88217	24w_Up
Zfp846	1.76147	3.31998	24w_Up
Zfp932	0.911394	2.031	24w_Up
Zfp940	2.0616	1.87766	12w_Up
Zfp945	0.46249	2.03169	12w_Down
Zfp954	1.72712	0.104513	24w_Down
Zfp958	2.09438	1.6069	12w_Up
Zfyve21	0.465189	0.697506	12w_Down
Zhx2	2.32586	3.90577	P_Up
Zmym1	2.54372	1.75418	12w_Up
Zmym5	1.4626	2.22891	24w_Up
Zmynd19	0.790959	0.336348	24w_Down
Znfx1	0.88928	3.6596	24w_Up
Zscan26	2.17135	0.758827	12w_Up
Zscan29	1.31822	0.0748929	24w_Down
Zzef1	0.393172	0.59317	12w_Down
mt-Atp8	1.81689	2.3499	24w_Up
mt-Nd4l	2.16804	1.87388	12w_Up

## Sheet: IMN1
gene	12w/P5	24w/P5	state
1110002L01Rik	2.51612	1.8567	12w_Up
1110020A21Rik	2.10874	0.567732	12w_Up
1110037F02Rik	1.00242	0.0616287	24w_Down		The colors of the genes match the colors in the heat map in Figure 1G.
1110065P20Rik	0.464592	0.865202	12w_Down
1300017J02Rik	1.20683	2.08298	24w_Up
1500009C09Rik	0.888462	0.49368	24w_Down
1500015A07Rik	0.460828	0.4119	P_down
1500015O10Rik	0.395418	0.768838	12w_Down
1600002K03Rik	1.87113	3.08767	24w_Up
1700096K18Rik	0.801748	0.13738	24w_Down
1810041L15Rik	0.329461	0.667163	12w_Down
1810044D09Rik	0.296913	0.387736	12w_Down
2310009B15Rik	0.408211	0.57958	12w_Down
2310040G24Rik	2.04991	3.91338	12w_Up
2410016O06Rik	2.46093	1.92189	12w_Up
2410018L13Rik	0.385049	0.0711351	P_down
2510046G10Rik	0.399178	0.313089	12w_Down
2610008E11Rik	1.71887	2.75572	24w_Up
2700038G22Rik	2.08222	2.11906	12w_Up
2700046A07Rik	0.419805	0.046396	P_down
2700049A03Rik	2.58275	2.72913	P_Up
2700094K13Rik	0.49517	0.441595	P_down
2810417H13Rik	0.17488	0.155878	P_down
2810459M11Rik	0.483133	0.524832	12w_Down
3110002H16Rik	3.74889	4.55932	P_Up
3110039M20Rik	5.88455	13.0377	P_Up
3110056K07Rik	2.04531	1.50448	12w_Up
3222401L13Rik	2.15012	0.922709	12w_Up
4930444P10Rik	2.30935	6.16879	24w_Up
4930523C07Rik	3.25314	3.68338	12w_Up
4930578M01Rik	2.82367	3.14033	P_Up
4931414P19Rik	2.53868	0.985675	12w_Up
5033430I15Rik	1.04293	3.46767	24w_Up
6430548M08Rik	0.338323	1.18053	12w_Down
9030624J02Rik	2.01844	2.17884	P_Up
9130023H24Rik	2.54502	4.90599	P_Up
9330020H09Rik	1.54017	0.094229	24w_Down
9330159F19Rik	2.01769	1.01292	12w_Up
9430015G10Rik	2.36808	2.37239	12w_Up
9430016H08Rik	0.876734	2.06817	24w_Up
A230050P20Rik	2.01394	1.34872	12w_Up
A330069E16Rik	3.44799	1.491	12w_Up
A330102I10Rik	1.10452	0.0535335	24w_Down
A430033K04Rik	1.16613	2.48056	24w_Up
A830080D01Rik	1.95168	2.73975	24w_Up
AA387200	1.27691	3.05108	24w_Up
AI413582	0.88354	0.1683	24w_Down
AI480526	2.09337	2.69369	P_Up
AI597479	2.18999	2.75306	P_Up
AI854517	0.366027	0.692094	12w_Down
AY036118	1.49667	4.88674	24w_Up
Aaas	2.03022	0.418142	12w_Up
Aacs	1.60074	2.16645	24w_Up
Aamdc	0.509676	0.418302	24w_Down
Aard	0.23656	0.240881	12w_Down
Abcc5	2.27554	1.42326	12w_Up
Abcc9	4.33625	4.07234	P_Up
Abce1	1.87376	2.19506	24w_Up
Abtb1	3.21392	5.24094	P_Up
Abtb2	2.08259	2.2761	12w_Up
Acad8	1.35897	2.28243	24w_Up
Acadsb	1.67909	2.61369	24w_Up
Ace2	5.99068	21.7612	P_Up
Ackr3	8.75298	11.1059	P_Up
Acly	2.17735	3.02055	P_Up
Acot1	0.282035	0.320874	P_down
Acot6	0.305635	3.82669	12w_Down
Acss1	0.334083	0.397115	12w_Down
Acta2	10.2309	19.9637	P_Up
Actr5	2.03704	2.0417	P_Up
Actr6	2.04872	1.7203	12w_Up
Actr8	1.78398	2.65925	24w_Up
Acvr1	0.363345	1.88454	12w_Down
Acvr2a	1.49381	0.0848523	24w_Down
Adamts18	0.619818	0.0856118	24w_Down
Adamts4	1.60306	3.27238	24w_Up
Adamtsl5	3.19385	10.1813	P_Up
Adap2	9.16965	25.2988	P_Up
Adap2os	13.8595	15.7652	P_Up
Adck3	0.800385	4.24123	24w_Up
Adcyap1r1	0.392078	0.426498	12w_Down
Adgrb2	0.278208	0.0629657	P_down
Adgrl2	0.33636	0.0695426	P_down
Adora2a	15.1161	20.0412	P_Up
Adprm	1.49119	2.30137	24w_Up
Adra2c	0.235614	0.225699	P_down
Adrbk1	0.444594	0.618597	12w_Down
Adsl	2.09222	1.51159	12w_Up
Afap1l2	1.96739	3.12852	24w_Up
Aff3	0.49478	1.72802	12w_Down
Afg3l2	1.48901	2.24607	24w_Up
Aftph	1.44809	2.61913	24w_Up
Agfg2	0.819797	0.0657006	24w_Down
Ahnak	1.50917	5.36852	24w_Up
Aifm1	1.75591	2.08291	24w_Up
Akap8	1.67116	2.16644	24w_Up
Akap8l	2.12792	2.36178	P_Up
Alas1	2.0597	1.8407	12w_Up
Aldh18a1	2.35538	4.17438	P_Up
Aldh1l1	0.13236	0.0873366	P_down
Aldh2	2.2923	2.89741	P_Up
Aldh5a1	0.480498	0.916287	12w_Down
Aldh6a1	2.53626	1.14013	12w_Up
Aldh7a1	1.24666	2.07725	24w_Up
Aldoc	0.703793	0.300001	24w_Down
Alg11	2.14298	1.88417	12w_Up
Alg3	1.76015	2.35221	24w_Up
Alg6	2.01002	3.30788	12w_Up
Alyref	0.464296	0.446983	P_down
Amd1	1.32688	2.07987	24w_Up
Amotl2	4.55088	4.49061	P_Up
Ampd2	1.7783	2.9182	24w_Up
Anapc2	2.33704	1.88826	12w_Up
Angptl2	2.43464	23.1926	24w_Up
Angptl4	0.237641	0.652114	12w_Down
Ankrd27	2.14757	3.11058	P_Up
Ankrd50	2.65298	2.61867	12w_Up
Anks1b	0.176995	0.34619	P_down
Ankzf1	1.98924	3.14072	24w_Up
Ano1	5.89889	17.2765	P_Up
Antxr2	1.52504	3.02139	24w_Up
Anxa11	2.00203	5.74363	24w_Up
Anxa3	5.15957	11.3217	P_Up
Anxa5	3.43518	6.18869	P_Up
Anxa7	3.21303	1.83323	12w_Up
Ap1b1	2.57048	2.28176	12w_Up
Ap3b2	2.21342	1.91212	12w_Up
Ap3m2	2.06998	2.21782	12w_Up
Ap3s1	0.599381	0.418964	24w_Down
Ap5z1	2.21307	2.27398	12w_Up
Apbb2	1.1389	2.13287	24w_Up
Apeh	2.0964	0.612914	12w_Up
Apex2	2.96236	2.32869	12w_Up
Aph1b	2.14873	1.04947	12w_Up
Aplp2	1.97113	2.20668	24w_Up
Apmap	1.3071	2.26782	24w_Up
Apod	3.47643	10.219	P_Up
Apoe	0.486078	0.468853	P_down
Apold1	3.55787	9.36378	P_Up
Apoo-ps	3.72544	3.37834	12w_Up
App	2.89178	3.74538	P_Up
Aqp4	0.109485	0.0289065	P_down
Arfip1	1.99965	3.68579	24w_Up
Arhgap17	2.2527	1.9487	12w_Up
Arhgap32	1.07258	2.4762	24w_Up
Arhgdib	3.15131	4.45833	P_Up
Arhgef2	2.015	2.81764	P_Up
Arl14ep	2.58146	1.968	12w_Up
Armcx1	3.28449	3.77978	P_Up
Armt1	0.984725	2.24323	24w_Up
Arnt	1.58227	2.84278	24w_Up
Arpc1b	1.20065	2.54628	24w_Up
Arrdc1	1.34866	2.73217	24w_Up
Arrdc2	2.38171	3.33253	12w_Up
Arrdc3	2.83231	4.87027	P_Up
Arsa	1.81919	3.54596	24w_Up
Art3	14.5938	32.9566	P_Up
Arvcf	1.30146	2.2029	24w_Up
Arxes1	0.332461	0.274121	12w_Down
Arxes2	0.490267	0.268346	P_down
Asb6	1.57783	2.8542	24w_Up
Asph	2.03106	2.57491	P_Up
Aspn	19.9101	44.3177	P_Up
Asrgl1	0.530062	0.269469	24w_Down
Ass1	4.62771	1.26986	12w_Up
Atad1	2.33936	1.99543	12w_Up
Atad3aos	2.00823	0.656763	12w_Up
Atf2	1.71066	2.38383	24w_Up
Atg14	2.91524	1.95264	12w_Up
Atg9a	2.1976	2.12892	12w_Up
Atic	2.81241	3.55529	P_Up
Atl1	2.09609	2.11346	P_Up
Atp13a1	3.2716	2.17327	12w_Up
Atp13a5	7.78672	26.2075	P_Up
Atp1a1	1.49009	2.23874	24w_Up
Atp1a2	1.79359	3.53944	24w_Up
Atp2a3	7.64286	15.4128	P_Up
Atp2b2	1.60202	2.91891	24w_Up
Atp2c1	2.69155	2.54067	P_Up
Atp5s	2.0661	1.11567	12w_Up
Atp6ap1	1.72479	2.47239	24w_Up
Atp6v0a1	1.32473	2.1417	24w_Up
Atp6v1h	2.59291	2.77047	P_Up
Atp7b	0.602542	6.65067	24w_Up
Atp8a2	0.944343	2.98396	24w_Up
Atxn1	2.08481	2.132	12w_Up
Atxn7l2	2.26472	1.38998	12w_Up
B230312C02Rik	5.1573	6.10364	P_Up
B230369F24Rik	2.96215	1.8149	12w_Up
B2m	1.56157	2.25643	24w_Up
B3galt2	2.04979	1.77283	12w_Up
B3gat2	0.0708173	0.318652	12w_Down
B3glct	0.437347	0.271015	12w_Down
B4galt2	0.447395	0.75441	12w_Down
B630005N14Rik	0.458649	1.20758	12w_Down
BC028528	4.61349	14.2775	P_Up
BC034090	1.46729	2.09048	24w_Up
BC037034	1.5763	2.12636	24w_Up
BC052040	3.3547	1.10068	12w_Up
Bag2	0.494901	0.960772	12w_Down
Bambi	2.07535	3.59949	P_Up
Baz1a	0.315061	0.336725	12w_Down
Bbs2	3.16306	3.98525	12w_Up
Bbs4	2.10788	1.53514	12w_Up
Bbs9	2.3015	1.42117	12w_Up
Bcam	12.1047	23.432	P_Up
Bcan	0.133768	0.239387	P_down
Bcar3	1.59992	5.50577	24w_Up
Bcas3	2.58911	3.55744	P_Up
Bcl2l2	2.52911	1.12399	12w_Up
Bgn	3.80677	5.21219	P_Up
Bicd1	1.52028	2.02914	24w_Up
Birc2	1.79372	3.36137	24w_Up
Birc5	0.278993	0.335026	12w_Down
Bloc1s1	2.87827	3.05725	P_Up
Bloc1s3	2.11002	1.95023	12w_Up
Bmyc	0.691924	0.297186	24w_Down
Bola3	0.617691	0.234331	24w_Down
Borcs5	0.925886	0.219866	24w_Down
Bsdc1	2.00159	2.69991	P_Up
Btg3	2.3249	1.07743	12w_Up
Bud13	2.04551	0.82667	12w_Up
C1galt1c1	2.03705	2.27283	12w_Up
C1ql1	0.201427	0.0245662	P_down
C1qtnf4	0.754583	0.176832	24w_Down
C230035I16Rik	1.46805	2.87045	24w_Up
C87436	1.44354	2.29893	24w_Up
Cacna1b	1.61867	7.36731	24w_Up
Cacna2d1	3.12081	2.30729	12w_Up
Cacng4	0.15017	0.257771	12w_Down
Cacng8	2.00185	0.814989	12w_Up
Cadm1	2.50116	2.82511	P_Up
Cadm2	0.395687	1.01731	12w_Down
Cald1	1.96556	2.50919	24w_Up
Calu	1.99698	2.29579	24w_Up
Camk1	1.13636	2.1777	24w_Up
Camk2n1	0.403216	0.201289	12w_Down
Cap1	2.08995	2.82362	P_Up
Capn7	2.12096	1.81525	12w_Up
Car11	2.54199	2.59044	P_Up
Car2	0.254603	0.169905	P_down
Car4	23.6967	46.6105	P_Up
Car8	0.0598115	0.0598115	P_down
Cask	1.79502	2.74315	24w_Up
Casp2	2.21581	1.69572	12w_Up
Casp8	1.58696	5.69605	24w_Up
Casp9	2.06345	1.70483	12w_Up
Casq2	8.77213	19.1955	P_Up
Cbfa2t2	1.32915	3.20229	24w_Up
Cbfa2t3	1.25917	2.32871	24w_Up
Cbr3	0.354018	0.285921	12w_Down
Cbs	0.447899	0.398802	12w_Down
Cbwd1	2.35245	1.23043	12w_Up
Cbx3	1.81854	2.08792	24w_Up
Cbx8	2.11775	1.44517	12w_Up
Ccar2	1.90058	2.53338	24w_Up
Ccdc149	1.07293	3.72883	24w_Up
Ccdc163	2.58829	1.78819	12w_Up
Ccdc166	1.45007	2.95376	24w_Up
Ccdc28a	1.02961	3.17356	24w_Up
Ccdc47	1.87862	2.10571	24w_Up
Ccdc80	0.339591	0.0825647	P_down
Ccdc94	2.04996	0.655069	12w_Up
Ccna2	0.0990404	0.0811424	P_down
Ccnb1	0.331237	0.0861031	P_down
Ccnb2	0.187285	0.0568885	P_down
Ccnd1	0.162664	0.215993	12w_Down
Ccnj	2.27854	1.68576	12w_Up
Ccpg1	4.70561	4.14223	P_Up
Ccser1	2.69979	1.60275	12w_Up
Cd1d1	1.96798	2.17171	24w_Up
Cd248	11.0133	18.0597	P_Up
Cd27	0.980434	4.4729	24w_Up
Cdc20	0.403602	0.0548644	P_down
Cdc23	2.00313	1.56651	12w_Up
Cdc34	0.501386	0.103773	24w_Down
Cdca3	0.143322	0.115702	P_down
Cdca8	0.40134	0.0389576	P_down
Cdh2	1.65634	2.30354	24w_Up
Cdh4	0.480823	0.271851	12w_Down
Cdk1	0.386993	0.286175	12w_Down
Cdk14	0.488696	0.739408	12w_Down
Cdk5rap1	2.33643	1.79368	12w_Up
Cdkn1b	2.29604	2.38759	P_Up
Cdkn1c	2.7444	3.58283	P_Up
Cdkn2c	2.30589	2.84121	P_Up
Cdo1	0.0731201	0.104289	P_down
Cdpf1	1.08028	0.247432	24w_Down
Celf5	2.00521	1.51182	12w_Up
Celsr1	0.480067	0.630326	12w_Down
Cenpa	0.207828	0.128291	P_down
Cenpc1	2.12474	1.66743	12w_Up
Cenpf	0.207285	0.0418234	P_down
Cenpj	1.50264	3.19144	24w_Up
Cenpm	0.329946	0.428404	12w_Down
Cenpw	0.321815	0.259233	12w_Down
Cep112	0.263433	0.281367	12w_Down
Cep120	2.42735	1.20422	12w_Up
Cep295	0.877986	2.07358	24w_Up
Cept1	3.2918	3.45283	P_Up
Cfap97	2.54254	1.65859	12w_Up
Cfp	0.859191	5.37763	24w_Up
Cgnl1	0.96205	13.0626	24w_Up
Chchd10	0.273445	0.96456	12w_Down
Chgb	1.94109	2.11811	24w_Up
Chmp3	1.48584	2.06878	24w_Up
Chpf2	2.01202	1.05509	12w_Up
Chst1	0.335416	0.0867437	P_down
Chst12	1.43241	2.42361	24w_Up
Ciao1	2.13742	1.55252	12w_Up
Cib1	0.661082	0.414634	24w_Down
Cks1b	0.525351	0.426077	24w_Down
Cks2	0.335446	0.217101	P_down
Clasp2	3.49941	2.01861	P_Up
Clcn2	2.41654	2.47275	12w_Up
Cldn12	2.04798	3.70997	24w_Up
Cldn5	7.85354	15.8045	P_Up
Clip2	1.2543	2.11427	24w_Up
Clpb	2.04023	2.96636	P_Up
Clstn3	7.06804	7.77755	P_Up
Cmc2	0.49681	0.269765	P_down
Cmc4	0.49242	0.449056	12w_Down
Cmtm5	0.452288	1.07456	12w_Down
Cmtm6	2.12136	1.55855	12w_Up
Cmtr1	2.99017	2.85729	12w_Up
Cnn2	5.13475	6.0216	P_Up
Cnot11	2.21614	1.37597	12w_Up
Cnot3	2.07651	2.11012	P_Up
Cntn1	0.128349	0.084976	P_down
Cntnap4	0.483639	0.0856527	24w_Down
Cntnap5a	3.78364	3.49323	P_Up
Cobll1	7.46215	9.41378	P_Up
Cog2	2.61378	2.08656	12w_Up
Cog7	1.58153	2.29435	24w_Up
Col1a2	1.73801	6.73124	24w_Up
Colec12	8.22372	9.90272	P_Up
Copa	1.82924	2.24722	24w_Up
Copb1	2.04738	2.66385	P_Up
Copg2	1.59301	2.16188	24w_Up
Coprs	0.824204	0.490123	24w_Down
Cox11	1.44805	2.46296	24w_Up
Cox4i2	8.1762	15.5021	P_Up
Cpd	1.13313	0.101031	24w_Down
Cpxm1	2.3123	5.11983	P_Up
Crbn	2.03689	1.89626	12w_Up
Crebrf	2.09913	2.21039	12w_Up
Crebzf	2.08839	1.57354	12w_Up
Crem	1.97284	0.0713322	24w_Down
Crim1	1.89808	7.76129	24w_Up
Crip1	2.67868	2.98219	P_Up
Crot	2.03228	1.96046	12w_Up
Crtap	2.27145	5.65153	P_Up
Csf2ra	2.59936	3.15329	P_Up
Csnk2a1	2.03337	1.85343	12w_Up
Cspg5	0.14203	0.0643714	P_down
Csrp2	0.449018	0.476099	P_down
Cst3	0.533326	0.491769	24w_Down
Cstf2t	2.59086	3.66144	P_Up
Ctage5	1.69946	2.01739	24w_Up
Ctr9	1.19615	2.11803	24w_Up
Ctsd	2.20508	1.9962	12w_Up
Ctsf	2.46099	3.73492	P_Up
Ctu1	1.12158	2.81451	24w_Up
Cul2	2.44102	2.85135	P_Up
Cwc22	2.35496	1.76457	12w_Up
Cwf19l2	2.2506	2.56711	P_Up
Cxcl12	2.65355	4.99917	P_Up
Cxcl14	0.470437	0.391271	12w_Down
Cxcr4	2.63834	3.27614	P_Up
Cyp20a1	1.43052	2.00603	24w_Up
Cys1	3.0779	8.80857	P_Up
D3Ertd751e	2.46493	1.95791	12w_Up
D6Wsu163e	2.50691	2.10889	12w_Up
D730003I15Rik	0.419827	0.454162	P_down
Daam2	2.54122	1.75488	12w_Up
Dab1	0.0955265	0.199411	12w_Down
Dag1	0.641445	0.333171	24w_Down
Dars2	2.24669	1.76836	12w_Up
Dbi	0.252478	0.233147	P_down
Dbndd2	3.59419	3.38879	12w_Up
Dcaf13	1.54258	2.10021	24w_Up
Dclk2	1.44628	2.04389	24w_Up
Dcp1b	2.21678	1.43508	12w_Up
Dctn1	1.79657	2.1095	24w_Up
Dcun1d4	1.95643	3.20689	24w_Up
Ddah1	0.215116	0.0191451	P_down
Ddb1	1.71992	2.35059	24w_Up
Ddhd1	0.454842	0.250703	12w_Down
Ddhd2	2.2034	1.2622	12w_Up
Ddit4l	7.01142	8.77809	P_Up
Ddt	0.687759	0.461425	24w_Down
Ddx3y	0.0338847	2.3006	12w_Down
Ddx3y	0.0338847	2.3006	24w_Up
Dennd1c	2.50194	9.6556	24w_Up
Dennd6b	1.60293	2.1039	24w_Up
Derl1	1.83097	2.34347	24w_Up
Des	13.2105	14.708	P_Up
Desi1	0.930291	0.279338	24w_Down
Dgka	2.44083	5.67278	24w_Up
Dhrs7	2.36015	3.62508	24w_Up
Dhx37	2.44037	3.51254	12w_Up
Dhx40	1.94084	2.3995	24w_Up
Dimt1	2.22093	2.41762	P_Up
Dkk2	1.7213	6.1677	24w_Up
Dkk3	2.04096	1.37037	12w_Up
Dlc1	8.40671	18.443	P_Up
Dlgap1	3.56808	2.55956	P_Up
Dmd	2.30187	2.66933	P_Up
Dmrt3	0.381959	0.286949	12w_Down
Dnaja4	1.33486	3.271	24w_Up
Dnajb12	2.3627	3.78801	12w_Up
Dnajb5	1.53966	2.38695	24w_Up
Dnajb9	2.14765	2.284	P_Up
Dnttip2	1.54545	2.41128	24w_Up
Dock6	7.12125	10.9437	P_Up
Dok4	1.0485	0.0563523	24w_Down
Dpm1	2.26713	2.02371	12w_Up
Dpysl2	2.09956	1.7625	12w_Up
Dus3l	2.09484	1.99369	12w_Up
Dusp4	1.21052	2.50152	24w_Up
Dut	0.440727	0.439371	P_down
Dynlt1b	2.08307	4.25895	24w_Up
Dynlt1c	5.16273	5.00612	P_Up
E130114P18Rik	0.718733	0.436993	24w_Down
E2f1	0.599921	0.411588	24w_Down
E330013P04Rik	1.44092	0.107489	24w_Down
Ebag9	1.14414	0.393087	24w_Down
Ece1	6.56286	14.8275	P_Up
Ecm2	7.91548	20.5306	P_Up
Edc4	1.37192	2.13395	24w_Up
Edil3	2.30656	0.903297	12w_Up
Ednra	5.58857	7.92542	P_Up
Ednrb	0.0655786	0.136923	P_down
Eea1	0.949565	2.71562	24w_Up
Eefsec	1.43372	3.01309	24w_Up
Efcab7	2.43629	0.16219	12w_Up
Efna5	2.17755	5.36552	24w_Up
Efnb3	1.24085	2.37563	24w_Up
Ehmt2	1.5189	2.27158	24w_Up
Eif1ad	0.481007	0.415378	P_down
Eif2s3y	0.0156652	1.26442	12w_Down
Eif4a2	2.61429	1.89515	12w_Up
Elf2	1.90026	2.07722	24w_Up
Elmo2	2.07255	1.5216	12w_Up
Elmod2	4.79555	8.69669	P_Up
Emc9	1.72076	2.88718	24w_Up
Emcn	8.43159	11.44	P_Up
Eme2	1.49616	5.86917	24w_Up
Emid1	0.169531	0.142203	P_down
Emilin1	2.06395	4.94224	24w_Up
Eml2	2.50985	1.38035	12w_Up
Eml3	2.55519	4.45646	24w_Up
Eml5	2.26798	1.99648	12w_Up
Emp2	0.336993	0.969179	12w_Down
Emp3	7.3583	12.6365	P_Up
Enc1	1.97566	2.36945	24w_Up
Endod1	2.81582	2.38371	12w_Up
Eng	3.87993	11.0109	P_Up
Eno1b	3.41273	0.266286	12w_Up
Eno2	4.75002	4.41599	P_Up
Enpep	11.6415	16.0282	P_Up
Entpd7	2.53032	1.69655	12w_Up
Epas1	2.24413	2.53578	P_Up
Epb41l2	1.15481	2.61536	24w_Up
Epha7	0.649483	0.0768534	24w_Down
Ephb1	0.476629	0.699198	12w_Down
Ephb2	0.65998	0.211951	24w_Down
Ephx1	4.71275	7.16755	P_Up
Ephx4	3.05253	4.69537	P_Up
Eps15l1	2.22085	2.17923	P_Up
Ept1	1.96488	0.0928696	24w_Down
Eral1	3.02946	1.22297	12w_Up
Ercc2	2.21051	1.30509	12w_Up
Ercc5	1.19236	2.53016	24w_Up
Erdr1	2.42054	2.5557	P_Up
Eri1	2.0937	1.34079	12w_Up
Esam	20.1581	37.0649	P_Up
Esrra	0.948173	0.25114	24w_Down
Ets1	4.14742	16.5893	P_Up
Etv3	0.915271	2.73523	24w_Up
Etv4	0.199347	0.061773	P_down
Eva1b	4.45488	7.67969	P_Up
Exoc1	2.03348	1.79427	12w_Up
Exoc4	1.46531	2.16645	24w_Up
Exoc6b	1.52981	2.13056	24w_Up
Eya3	0.956638	3.18455	24w_Up
Ezh1	2.27912	4.11723	P_Up
Fabp7	0.111789	0.0739893	P_down
Fads3	8.12219	10.595	P_Up
Fam118a	1.35898	2.68442	24w_Up
Fam126b	2.74159	0.18699	12w_Up
Fam149a	0.491176	0.854839	12w_Down
Fam159b	0.528562	0.148833	24w_Down
Fam168b	0.685324	0.489254	24w_Down
Fam178a	1.56654	2.22639	24w_Up
Fam181b	0.490753	1.09732	12w_Down
Fam193a	0.407168	0.346371	P_down
Fam193b	0.459702	0.852349	12w_Down
Fam214a	1.98217	2.65913	24w_Up
Fam229b	1.02228	0.310469	24w_Down
Fam3a	1.60273	2.30475	24w_Up
Fam53a	0.460863	0.413823	12w_Down
Fam53c	1.49267	2.58237	24w_Up
Fam64a	0.220434	0.284423	12w_Down
Fam65a	1.18262	2.7514	24w_Up
Fam89b	3.83073	7.60262	P_Up
Fancf	4.68872	2.87259	P_Up
Fancg	2.15305	3.95472	P_Up
Fastkd2	2.56941	1.22467	12w_Up
Fastkd3	1.2928	3.0137	24w_Up
Fbln1	3.12039	1.68091	12w_Up
Fbxo18	1.52706	2.5058	24w_Up
Fbxo33	1.58285	3.85589	24w_Up
Fbxw4	0.499411	0.455015	12w_Down
Fcgrt	1.60018	4.21773	24w_Up
Fdx1l	0.788379	0.488653	24w_Down
Fdxacb1	2.37481	2.06132	12w_Up
Fez2	3.04014	3.0258	P_Up
Fgf12	0.678699	0.0836868	24w_Down
Fgfr3	0.428133	0.0606397	P_down
Fjx1	0.449584	0.629623	12w_Down
Flii	2.11852	1.45646	12w_Up
Flrt3	1.86295	2.74569	24w_Up
Fmn2	0.338982	1.38763	12w_Down
Fmo5	3.93338	11.1896	P_Up
Fn3krp	4.95887	0.968244	12w_Up
Fndc3a	2.03897	0.664024	12w_Up
Fndc5	0.280123	1.23759	12w_Down
Foxp4	2.58222	2.53623	12w_Up
Foxs1	6.13262	4.20857	P_Up
Fpgt	5.00264	2.96925	12w_Up
Frs3	2.06595	2.16644	12w_Up
Fut10	2.29375	3.15179	12w_Up
Fut11	1.98919	3.43792	24w_Up
Fxyd1	2.4107	2.37552	P_Up
Fyb	3.04258	3.39596	P_Up
Fzd6	4.51092	7.59448	P_Up
Gab1	1.35581	3.49239	24w_Up
Gabpb1	1.7913	2.47295	24w_Up
Gabrg2	2.02201	2.73493	12w_Up
Gadd45a	2.3977	1.94276	12w_Up
Gal3st3	3.08472	3.10332	P_Up
Galnt18	2.43596	3.21535	12w_Up
Gapdh	0.476436	0.495689	P_down
Gareml	0.425522	1.87539	12w_Down
Gas1	0.227269	0.0503335	P_down
Gatm	1.21515	3.18148	24w_Up
Gbf1	0.754458	0.035141	24w_Down
Gca	2.13093	0.716584	12w_Up
Gcdh	2.13744	3.13109	P_Up
Gdf9	2.93391	1.50024	12w_Up
Gdpd5	2.00961	1.55948	12w_Up
Gem	1.12247	2.133	24w_Up
Gfap	0.318087	0.158605	P_down
Gfra2	2.05603	2.10456	12w_Up
Gga2	2.14558	2.13578	P_Up
Ggcx	4.48617	0.342288	12w_Up
Ggt1	9.09809	14.7775	P_Up
Ggt5	10.0333	31.0371	P_Up
Ggt7	1.33157	2.67575	24w_Up
Gigyf1	1.42138	2.57252	24w_Up
Gja1	0.625775	0.236834	24w_Down
Gja4	10.7914	13.1688	P_Up
Gjd2	2.33716	4.11043	P_Up
Gldc	2.01753	2.08766	P_Up
Glg1	1.64573	2.14248	24w_Up
Glod4	0.460054	1.03777	12w_Down
Gm10020	2.90385	3.08721	P_Up
Gm10031	2.50204	3.60566	12w_Up
Gm10036	4.40497	6.07794	P_Up
Gm10053	2.54422	3.40712	P_Up
Gm10073	1.7584	2.80714	24w_Up
Gm10076	1.68386	2.00844	24w_Up
Gm10093	14.1089	3.69884	12w_Up
Gm10094	3.4681	4.1417	P_Up
Gm10101	0.934945	7.16487	24w_Up
Gm10116	3.40212	4.43716	P_Up
Gm10126	1.96252	3.49791	24w_Up
Gm10146	3.62953	4.27171	P_Up
Gm10250	3.92247	5.50021	P_Up
Gm10260	3.84319	6.46043	P_Up
Gm10263	4.0196	8.68865	P_Up
Gm10269	3.66622	8.48818	P_Up
Gm10282	2.14131	2.12167	P_Up
Gm10320	3.16332	2.89373	P_Up
Gm10709	3.41114	6.1157	P_Up
Gm10762	0.343064	0.17523	P_down
Gm10784	2.99872	8.56953	24w_Up
Gm10827	2.93119	2.29346	12w_Up
Gm11273	2.95147	5.56538	P_Up
Gm11808	3.55965	6.00569	P_Up
Gm12166	4.48619	5.5597	P_Up
Gm12184	2.72301	5.87756	P_Up
Gm12258	2.27295	0.205834	12w_Up
Gm12355	2.91955	5.96131	P_Up
Gm12942	2.06806	1.12987	12w_Up
Gm13075	2.67563	13.8095	24w_Up
Gm13830	2.03666	0.415217	12w_Up
Gm13861	23.6487	25.6262	P_Up
Gm13889	2.05673	2.29762	P_Up
Gm14964	1.85947	2.603	24w_Up
Gm15013	3.15983	5.44874	P_Up
Gm15559	5.44902	3.76205	12w_Up
Gm16499	0.474738	1.0391	12w_Down
Gm17120	1	12.1966	24w_Up
Gm17541	3.29956	4.14671	P_Up
Gm17669	3.99038	5.35832	P_Up
Gm18025	1.70629	3.40326	24w_Up
Gm2000	3.23985	5.35947	P_Up
Gm20721	3.17201	8.40536	P_Up
Gm21887	3.09963	2.30441	12w_Up
Gm2237	2.50022	3.91495	12w_Up
Gm26526	3.82328	8.59327	P_Up
Gm26564	1.97811	5.06469	24w_Up
Gm26699	2.56497	1.90016	12w_Up
Gm26735	3.41283	3.4474	P_Up
Gm26882	7.20201	4.85866	12w_Up
Gm26981	0.968612	10.6663	24w_Up
Gm27253	1	13.089	24w_Up
Gm29562	1.52634	6.97083	24w_Up
Gm38399	0.410586	1.60334	12w_Down
Gm42418	1.62936	2.92803	24w_Up
Gm42726	1.4759	10.4753	24w_Up
Gm42851	2.5726	0.508828	12w_Up
Gm43796	6.64701	12.2199	P_Up
Gm4631	3.89151	2.74565	12w_Up
Gm4707	4.57254	3.94836	P_Up
Gm4950	4.64136	7.64621	P_Up
Gm5093	3.22274	8.11784	P_Up
Gm5141	2.0739	2.87448	12w_Up
Gm5595	3.52983	1.56215	12w_Up
Gm5900	1.30454	0.046344	24w_Down
Gm6133	4.95013	9.73053	P_Up
Gm6483	2.7512	2.46993	P_Up
Gm6563	3.00683	3.43524	P_Up
Gm6576	3.35623	2.55725	12w_Up
Gm6793	1.29724	3.60531	24w_Up
Gm7808	2.38603	5.84298	P_Up
Gm7879	2.92368	3.19078	P_Up
Gm8186	2.07819	2.3827	P_Up
Gm8730	3.90178	5.83013	P_Up
Gm8797	4.3405	6.88341	P_Up
Gm9493	4.14898	6.6325	P_Up
Gm9755	2.09008	6.2625	24w_Up
Gm9774	5.92124	8.44836	P_Up
Gm9780	4.86245	14.3829	P_Up
Gm9801	2.19178	5.9821	24w_Up
Gm9803	3.21168	5.50069	P_Up
Gm9843	3.1168	4.53548	P_Up
Gm9844	3.82965	6.18749	P_Up
Gm9996	2.41154	2.94295	12w_Up
Gmcl1	2.04162	1.21757	12w_Up
Gmip	2.34328	2.49892	P_Up
Gmpr	0.795611	0.15619	24w_Down
Gna12	0.497257	0.389813	12w_Down
Gnai3	2.00829	1.85866	12w_Up
Gnaz	0.756572	0.268486	24w_Down
Gng10	3.81207	5.04158	P_Up
Gng11	4.66651	5.92892	P_Up
Gng12	0.340115	0.146907	P_down
Gng3	0.802442	0.415512	24w_Down
Gng5	0.52954	0.485212	24w_Down
Gnpda1	2.00141	0.286788	12w_Up
Golph3l	2.00136	1.34411	12w_Up
Golt1b	1.99845	2.24688	24w_Up
Gorasp2	0.813441	0.312108	24w_Down
Gpatch3	2.57143	4.0589	12w_Up
Gpbp1l1	2.41123	2.3042	12w_Up
Gpc3	5.99894	16.3282	P_Up
Gpcpd1	1.99894	2.08294	24w_Up
Gpd1	1.90268	2.71232	24w_Up
Gper1	6.99896	13.1709	P_Up
Gpkow	2.19394	2.00312	P_Up
Gpr108	2.01631	0.725902	12w_Up
Gpr17	0.216791	0.709937	12w_Down
Gpr85	2.79671	2.82979	P_Up
Gprasp2	2.24964	1.81368	12w_Up
Gprc5c	7.47541	10.8692	P_Up
Gpsm3	3.03736	6.63101	24w_Up
Gpx3	0.13386	0.0798091	P_down
Gpx8	1.13341	2.58354	24w_Up
Grap	2.98809	8.84452	24w_Up
Grcc10	2.38925	2.53754	P_Up
Gria2	1.6674	2.08212	24w_Up
Grin2b	7.33034	4.35915	P_Up
Grip1	0.232096	0.066737	P_down
Grk4	1.61481	5.84933	24w_Up
Grn	1.71025	2.13474	24w_Up
Gsn	1.80791	3.41729	24w_Up
Gstp1	2.42017	2.22826	P_Up
Gstz1	1.42201	2.65661	24w_Up
Gucy1a3	2.97971	2.44429	12w_Up
Gucy1b3	6.12042	14.3846	P_Up
Guf1	2.00483	1.79128	12w_Up
Gypc	1.21561	3.52334	24w_Up
H2-D1	1.79979	2.11158	24w_Up
H2-K1	1.87903	3.89505	24w_Up
H2-M3	1	11.8883	24w_Up
H2afz	0.462915	0.428224	P_down
Hacd1	0.572238	0.185895	24w_Down
Hacd3	1.43265	2.00042	24w_Up
Hace1	2.06787	2.81608	12w_Up
Haus5	2.07305	3.82277	24w_Up
Hba-a1	0.0804044	0.831131	12w_Down
Hba-a2	0.177225	0.556534	12w_Down
Hbb-bs	0.0600749	0.939801	12w_Down
Hdac10	2.15535	1.34774	12w_Up
Hdac4	0.991519	0.054728	24w_Down
Hddc2	0.445887	0.328415	12w_Down
Heatr3	1.47121	2.29808	24w_Up
Hepacam	0.333199	0.0842113	P_down
Herc4	2.08417	2.3314	12w_Up
Hes1	1.72698	2.81784	24w_Up
Hes5	0.147125	0.0559387	P_down
Hexb	2.09053	1.78009	12w_Up
Hey1	0.762082	0.0387365	24w_Down
Hey2	2.11335	5.65596	24w_Up
Heyl	5.70947	19.6478	P_Up
Hibch	1.61355	4.42135	24w_Up
Hic1	5.8066	8.95068	P_Up
Hid1	2.12043	2.40145	P_Up
Higd1a	0.529123	0.404246	24w_Down
Higd1b	7.09728	9.00177	P_Up
Hint2	0.825283	0.457619	24w_Down
Hip1r	1.52913	3.18086	24w_Up
Hist1h1c	4.59953	4.01939	P_Up
Hist1h4h	4.22618	1.0459	12w_Up
Hist2h3c1	2.78052	3.96773	12w_Up
Hist2h3c2	2.00482	1.24007	12w_Up
Hk1	2.11276	2.78644	P_Up
Hmg20a	1.68212	2.15227	24w_Up
Hmgb2	0.703116	0.489872	24w_Down
Hmgcll1	1.1922	3.23106	24w_Up
Hmgn3	0.619038	0.39401	24w_Down
Homer2	0.222016	0.0881674	P_down
Hps1	1.84564	2.3358	24w_Up
Hps3	2.34596	6.4428	24w_Up
Hps5	3.06853	7.85984	P_Up
Hps6	1.8693	4.74997	24w_Up
Hras	0.46421	0.644018	12w_Down
Hrct1	5.30809	11.5302	P_Up
Hsd17b11	2.44172	2.72721	12w_Up
Hspa1a	10.4585	14.2704	P_Up
Hspa2	2.47649	4.05074	P_Up
Hspa9	1.56398	2.27014	24w_Up
Hspb1	34.8172	54.0374	P_Up
Hspb2	6.01755	8.29153	P_Up
Hspbap1	2.04583	2.76894	12w_Up
Htra1	0.468501	0.405765	12w_Down
Hyou1	2.18001	4.32903	24w_Up
Iba57	2.12125	4.88881	24w_Up
Ibtk	1.01411	0.0714333	24w_Down
Ice1	0.476406	0.164967	P_down
Icmt	2.5329	2.20215	12w_Up
Id1	0.150311	0.296823	P_down
Id3	0.223401	0.232156	P_down
Ide	0.46516	0.939143	12w_Down
Ier3	2.42465	1.45721	12w_Up
Ifi27	9.72958	5.95184	P_Up
Ifitm1	9.60029	22.9568	P_Up
Ifitm3	3.45348	5.72801	P_Up
Ifnar2	2.22906	3.27794	P_Up
Ifngr1	2.94412	4.47601	P_Up
Igf2r	1.32528	2.77097	24w_Up
Igfbp2	0.0993775	0.150543	P_down
Igfbp4	0.291393	0.438461	12w_Down
Igfbp7	11.3937	15.3138	P_Up
Ighmbp2	2.82958	1.07487	12w_Up
Igsf10	0.90071	3.18254	24w_Up
Igsf9	2.01785	0.982932	12w_Up
Ikbkb	2.04385	4.45312	P_Up
Ikzf2	2.03	3.02079	12w_Up
Il2	4.55281	3.70873	P_Up
Il34	17.0999	33.8121	P_Up
Ing1	0.796259	0.410463	24w_Down
Ing3	2.02037	2.26718	P_Up
Ino80	0.412995	1.14056	12w_Down
Inpp4a	2.5271	2.05116	12w_Up
Inpp5b	2.20867	4.04613	P_Up
Inpp5f	1.13048	2.04847	24w_Up
Inpp5k	2.06598	2.8731	P_Up
Insc	2.25299	1.78131	12w_Up
Ints12	1.07013	0.0744848	24w_Down
Ints4	2.01928	2.92784	P_Up
Ints8	2.49099	1.38015	12w_Up
Ip6k1	1.70155	3.2781	24w_Up
Ipmk	2.49185	1.65827	12w_Up
Ipo13	1.44602	2.24877	24w_Up
Ipo8	0.72454	0.0643517	24w_Down
Ipo9	1.29587	2.32984	24w_Up
Iqgap1	0.851198	0.0421548	24w_Down
Irak1	0.62201	2.24564	24w_Up
Irf2bpl	1.34636	2.2196	24w_Up
Irgm1	11.3546	7.09937	P_Up
Isca1	3.3175	2.68441	P_Up
Islr	2.41303	2.41074	12w_Up
Islr2	2.27739	2.73216	P_Up
Isoc1	0.568716	0.0250174	24w_Down
Isy1	0.91268	0.439943	24w_Down
Isyna1	1.74794	2.90569	24w_Up
Itfg1	2.0594	2.31867	P_Up
Itgb1	1.71899	2.33657	24w_Up
Itgb5	1.14774	3.61744	24w_Up
Itm2a	3.53285	14.3288	P_Up
Itpr1	2.70537	2.41121	12w_Up
Itpripl2	3.10389	8.81402	P_Up
Jag1	3.86848	3.81395	12w_Up
Jam2	0.282604	0.0783627	P_down
Jmjd8	1.79521	2.32782	24w_Up
Jtb	0.891631	0.417789	24w_Down
Jun	2.40598	2.47896	P_Up
Junb	2.18812	3.16474	P_Up
Katnbl1	0.909444	0.26217	24w_Down
Kbtbd3	0.393084	0.806106	12w_Down
Kbtbd7	0.868503	3.6396	24w_Up
Kcna2	0.794877	0.304788	24w_Down
Kcnc1	2.01055	3.30994	P_Up
Kcnd3	0.705474	0.0771169	24w_Down
Kcnj8	11.199	25.0182	P_Up
Kcnmb4	0.355741	0.293971	12w_Down
Kctd10	1.4629	2.02895	24w_Up
Kctd4	2.65473	2.47517	P_Up
Kdm1a	0.849889	0.433553	24w_Down
Kdm4a	1.44571	2.11275	24w_Up
Kdm4b	1.85036	2.88131	24w_Up
Kdm5a	1.14486	2.02831	24w_Up
Kdm6a	2.128	0.135402	12w_Up
Kdm7a	1.19454	0.181793	24w_Down
Khnyn	1.18924	4.39825	24w_Up
Kif3c	2.18531	2.94916	P_Up
Kif6	3.21476	0.941951	12w_Up
Kifc2	2.14322	0.853368	12w_Up
Kiss1r	4.46336	16.1667	P_Up
Klc2	1.55254	2.29636	24w_Up
Klf2	2.00317	6.53539	24w_Up
Klf6	2.10452	2.57771	P_Up
Klhdc1	3.67799	1.96622	12w_Up
Klhdc3	0.980524	0.468755	24w_Down
Klhdc8a	0.526977	0.203304	24w_Down
Klhl17	1.81328	2.60359	24w_Up
Klhl28	1.47045	3.5634	24w_Up
Klhl7	2.36199	2.35135	P_Up
Klhl8	1.49421	2.28599	24w_Up
Kmt2d	2.02992	0.387662	12w_Up
Kmt2d	2.02992	0.387662	24w_Down
Knstrn	0.188699	0.221764	12w_Down
Kpna4	2.12786	1.99749	12w_Up
Kxd1	1.03802	0.42064	24w_Down
Lama2	1.77458	2.87916	24w_Up
Lamb2	3.1086	4.44489	P_Up
Lamp2	2.45255	3.44556	P_Up
Lamtor3	2.48235	1.76484	12w_Up
Lao1	1.74872	2.76698	24w_Up
Laptm4b	0.999916	0.0836651	24w_Down
Larp4b	0.83349	0.429719	24w_Down
Lats2	3.41021	2.84627	12w_Up
Lbr	2.06395	0.85981	12w_Up
Lcmt2	2.42376	3.89147	P_Up
Lcorl	0.491712	0.489772	12w_Down
Ldlr	1.33943	5.57789	24w_Up
Ldlrad3	1.54515	0.0743158	24w_Down
Lemd1	0.66939	0.0876887	24w_Down
Leng8	1.95031	2.53941	24w_Up
Leo1	1.29128	2.68796	24w_Up
Lfng	0.477007	0.0900261	P_down
Lgals8	1.59024	2.94663	24w_Up
Lgi1	11.342	13.7478	P_Up
Lgmn	1.70174	2.31075	24w_Up
Lhfp	1.74487	3.53458	24w_Up
Lhfpl3	0.11458	0.0575364	P_down
Lhx9	0.30205	0.215806	P_down
Lima1	2.06959	2.52228	P_Up
Limch1	0.758799	0.291281	24w_Down
Limd2	0.762957	0.48381	24w_Down
Lims2	0.355418	0.854484	12w_Down
Lin54	2.57341	2.90142	12w_Up
Lin7a	2.4526	4.71897	P_Up
Lipa	3.00904	3.11073	12w_Up
Lman2l	2.41743	2.14348	P_Up
Lmbr1l	1.22282	2.4238	24w_Up
Lmcd1	0.390061	0.0617116	P_down
Lmnb2	2.11421	1.35766	12w_Up
Lmo2	0.235656	0.205913	P_down
Loxl1	0.452515	0.681267	12w_Down
Lrig1	0.449028	1.54949	12w_Down
Lrp11	1.83769	2.0151	24w_Up
Lrp12	2.12291	2.88132	P_Up
Lrrc16b	2.37703	3.87636	P_Up
Lrrc32	1.3238	11.2192	24w_Up
Lrrc40	1.83931	2.84956	24w_Up
Lrrc45	1.19414	2.05497	24w_Up
Lrrc49	2.00747	1.56516	12w_Up
Lrrc4c	0.425477	1.73246	12w_Down
Lrrc58	3.03708	3.90969	P_Up
Lrrc61	2.20063	1.64556	12w_Up
Lrrc8a	2.00738	2.03482	P_Up
Lrrfip1	1.55927	2.20449	24w_Up
Lrrn1	2.58749	3.57489	P_Up
Lrrtm2	2.65556	3.74668	12w_Up
Lrrtm4	2.58382	2.67219	P_Up
Lsm14b	0.848558	0.470405	24w_Down
Lsr	0.715773	8.37748	24w_Up
Lss	0.601667	0.065896	24w_Down
Ltbr	1.25977	2.72933	24w_Up
Luzp1	0.577922	0.0343027	24w_Down
Lxn	0.348022	0.361569	P_down
Ly6a	5.07633	9.00084	P_Up
Ly6c1	7.56892	10.3664	P_Up
Ly6g6e	2.32679	2.20193	12w_Up
Lyar	0.533231	0.327982	24w_Down
Lyplal1	0.912859	0.0840951	24w_Down
Lyrm2	0.949384	0.32396	24w_Down
Lysmd3	2.615	1.63732	12w_Up
Maged2	1.47937	2.21145	24w_Up
Magee1	2.19905	2.56149	P_Up
Maml3	2.81052	0.147405	12w_Up
Manea	0.680023	0.0704896	24w_Down
Maoa	2.39586	2.45271	12w_Up
Map1s	1.31881	2.21442	24w_Up
Map2k7	2.6326	2.04695	12w_Up
Map3k1	2.60055	2.27367	12w_Up
Map3k10	0.440144	0.428989	12w_Down
Map3k12	1.77278	2.96327	24w_Up
Mapk10	1.80178	2.48176	24w_Up
Mapk9	1.47303	2.80172	24w_Up
Mapkapk2	0.307157	0.46549	12w_Down
Marf1	2.65002	2.0615	P_Up
Matn4	0.425677	0.061832	P_down
Matr3	1.92534	2.71519	24w_Up
Mbd3	0.695942	0.499564	24w_Down
Mbd4	3.59111	2.42672	12w_Up
Mboat7	1.57745	2.10562	24w_Up
Mcam	6.85496	7.10824	P_Up
Mcmbp	2.13454	1.89859	12w_Up
Me1	0.461866	0.723277	12w_Down
Med23	1.94701	3.87231	24w_Up
Med24	2.11339	2.15464	12w_Up
Med9	0.685221	0.493761	24w_Down
Meg3	0.394258	0.631251	12w_Down
Meis2	0.102342	0.225563	12w_Down
Metrn	0.183656	0.457743	12w_Down
Mettl15	2.06933	1.62465	12w_Up
Mettl25	2.14924	2.30121	12w_Up
Mettl7a1	2.06978	1.19948	12w_Up
Mettl8	1.20644	2.3554	24w_Up
Mfap1a	1.96921	2.08223	24w_Up
Mfap1b	3.68423	4.70094	P_Up
Mfsd1	1.34355	2.08297	24w_Up
Mfsd8	1.67541	0.071892	24w_Down
Mgat4b	0.42589	0.34494	P_down
Mgme1	2.20594	1.11665	12w_Up
Mgp	30.9366	20.3435	P_Up
Mgst1	0.534018	0.0703169	24w_Down
Miat	1.98007	2.30539	24w_Up
Mib2	2.0234	3.10271	P_Up
Mical1	1.79838	2.12959	24w_Up
Mical2	1.50393	2.64255	24w_Up
Micu2	1.75181	2.88758	24w_Up
Mid1	1.99576	2.86449	24w_Up
Mipol1	2.17953	3.17001	12w_Up
Mitf	7.38922	9.75828	P_Up
Mlc1	0.349475	0.265889	P_down
Mlh1	2.62028	2.40017	12w_Up
Mmp11	0.877151	4.17875	24w_Up
Mmp15	0.484004	0.208479	12w_Down
Mn1	3.74588	7.02803	P_Up
Mnd1	2.25868	1.39638	12w_Up
Mok	1.71244	2.04407	24w_Up
Mospd2	1.02435	3.72148	24w_Up
Mphosph10	1.21034	2.54047	24w_Up
Mpi	1.06078	2.12793	24w_Up
Mpp6	0.477623	0.368842	12w_Down
Mpp7	3.25588	6.04678	P_Up
Mpped1	0.388554	0.150635	P_down
Mpped2	0.503321	0.462443	24w_Down
Mro	0.443911	0.47322	12w_Down
Mrpl1	2.01626	2.23866	12w_Up
Mrpl11	0.791776	0.433346	24w_Down
Mrpl33	0.552496	0.439623	24w_Down
Mrpl36	0.660318	0.443497	24w_Down
Mrpl55	0.748706	0.498749	24w_Down
Mrps6	0.689991	0.406839	24w_Down
Msantd4	2.15651	2.01375	P_Up
Msh2	1.72418	2.09373	24w_Up
Msn	2.35538	2.72288	P_Up
Msrb2	2.02319	0.116008	12w_Up
Mt2	0.571697	0.38246	24w_Down
Mt3	0.293622	0.31422	P_down
Mterf3	1.8738	2.96043	24w_Up
Mthfd2	0.836263	0.175928	24w_Down
Mtif2	1.9048	2.52081	24w_Up
Mtmr7	1.59705	2.98285	24w_Up
Mustn1	2.19048	5.27084	24w_Up
Mxra7	2.2745	1.45167	12w_Up
Mxra8	2.32201	2.28769	12w_Up
Myd88	1.86888	6.53397	24w_Up
Myh11	6.14354	8.73351	P_Up
Myh9	4.79457	3.73838	12w_Up
Myl9	3.28965	5.59619	P_Up
Mylk	9.26653	17.6923	P_Up
Mynn	2.03657	3.18639	P_Up
Myo1c	4.42131	8.03385	P_Up
Myt1l	1.62572	2.45473	24w_Up
Naa10	0.605396	0.475265	24w_Down
Nabp1	2.03063	0.837379	12w_Up
Nacad	2.04813	0.307571	12w_Up
Nap1l2	2.15636	1.45097	12w_Up
Nap1l3	2.24049	1.45183	12w_Up
Nap1l5	0.405824	0.41784	12w_Down
Nars2	2.14112	1.48869	12w_Up
Nat10	2.17564	3.3383	P_Up
Nbl1	7.87018	17.7142	P_Up
Nbr1	1.593	2.79102	24w_Up
Ncald	0.265955	0.179186	P_down
Ncam1	2.13189	1.89649	12w_Up
Ncapd2	0.891774	3.18165	24w_Up
Ncdn	1.63892	2.17491	24w_Up
Nck1	2.13063	0.587705	12w_Up
Nck2	1.72561	3.63394	24w_Up
Ncoa2	1.27822	2.32331	24w_Up
Ncoa3	2.34838	1.17535	12w_Up
Ncs1	2.14734	2.50015	P_Up
Ndnl2	1.8091	2.12273	24w_Up
Ndor1	2.36845	3.33516	12w_Up
Ndrg4	2.30954	2.26041	P_Up
Ndst3	3.10601	13.7841	P_Up
Ndufa4l2	10.0524	13.72	P_Up
Ndufaf4	0.853713	0.35665	24w_Down
Ndufaf7	1.42567	2.4284	24w_Up
Ndufs1	2.18102	0.957239	12w_Up
Neat1	3.99968	3.64554	12w_Up
Necab2	0.12306	0.406125	12w_Down
Negr1	2.70716	2.71511	P_Up
Nek6	0.49291	0.629793	12w_Down
Nell2	2.4164	2.03164	12w_Up
Nes	2.19239	2.99016	P_Up
Neurog2	0.629737	0.241665	24w_Down
Nfya	2.27532	0.96753	12w_Up
Ngly1	1.31915	2.1621	24w_Up
Ngrn	1.42757	2.01804	24w_Up
Ninl	1.18548	0.0956486	24w_Down
Nipal3	3.5898	3.19386	12w_Up
Nkd1	0.6789	0.0634131	24w_Down
Nkd2	1.78551	6.55438	24w_Up
Nmd3	1.43033	2.60913	24w_Up
Nme2	2.4498	4.85934	P_Up
Nme3	2.48085	6.85521	P_Up
Nmt1	1.96237	2.63063	24w_Up
Nmt2	1.85058	2.30806	24w_Up
Nnt	1.10085	2.07019	24w_Up
Nodal	4.7656	14.2577	P_Up
Nol4	2.47309	1.37695	12w_Up
Nol8	2.07471	1.20743	12w_Up
Notch3	9.81114	24.636	P_Up
Noxo1	1.75278	5.19794	24w_Up
Npas3	0.464381	0.0436713	P_down
Npm3	0.631467	0.455375	24w_Down
Nptn	6.54603	7.61491	P_Up
Nr1d1	1.73637	6.7112	24w_Up
Nr1h3	11.8123	8.79938	P_Up
Nrarp	0.322272	0.69677	12w_Down
Nrbp2	0.487347	1.04364	12w_Down
Nrip2	4.52334	2.63272	12w_Up
Nrp1	2.09697	2.22843	P_Up
Nsmaf	2.521	2.3704	12w_Up
Nsun3	3.00893	3.03162	12w_Up
Nthl1	0.748212	0.0898561	24w_Down
Ntm	1.68493	2.29119	24w_Up
Ntsr2	2.07544	0.191635	12w_Up
Nuak2	5.33387	0.365757	12w_Up
Nudt14	0.872487	0.32108	24w_Down
Nudt6	0.318868	1.98549	12w_Down
Numb	3.14689	2.17888	12w_Up
Nup107	1.92206	3.6743	24w_Up
Nup188	0.883138	0.0861796	24w_Down
Nup54	2.06392	1.74332	12w_Up
Nup85	2.30676	0.739124	12w_Up
Nup98	2.68851	5.36009	24w_Up
Nupr1	5.52618	14.9003	P_Up
Nusap1	0.299881	0.265114	12w_Down
Nutf2	2.17241	2.79537	P_Up
Oaf	1.65044	3.02775	24w_Up
Olfm2	4.40336	5.67097	P_Up
Olfml2b	2.71297	1.2212	12w_Up
Olig1	0.0369964	0.00553181	P_down
Olig2	0.0728068	0.0187991	P_down
Orc3	2.06912	1.27428	12w_Up
Os9	1.96852	2.00945	24w_Up
Osbp2	1.03692	0.0654093	24w_Down
Osbpl7	2.2397	2.44906	12w_Up
Osbpl9	2.85353	1.83378	12w_Up
Osmr	2.07137	6.11396	24w_Up
Otub2	1.5888	0.0976207	24w_Down
Otud1	2.86199	4.29258	P_Up
Otx1	0.58858	0.20882	24w_Down
P2ry14	17.5012	22.5117	P_Up
P3h3	2.11021	3.02856	12w_Up
P4ha1	1.99071	2.77805	24w_Up
PISD	2.16585	3.10039	P_Up
Pabpc1l	1.84599	5.1095	24w_Up
Paip1	2.63	2.90596	P_Up
Pak3	2.65751	2.79897	P_Up
Pald1	2.16426	4.58896	24w_Up
Palld	0.487033	0.844741	12w_Down
Pam	0.982851	2.12256	24w_Up
Pank4	4.2826	2.97183	12w_Up
Parp11	1.79358	3.10052	24w_Up
Parp12	2.58507	1.24602	12w_Up
Parp3	4.74636	13.0377	P_Up
Pbdc1	0.759766	0.351903	24w_Down
Pbk	0.215533	0.0288747	P_down
Pcca	1.60586	2.51284	24w_Up
Pcdh17	0.275048	0.0844801	P_down
Pcdh18	2.27698	0.885498	12w_Up
Pcdh8	3.3344	2.67752	P_Up
Pcdhb5	5.35172	2.98502	12w_Up
Pcdhb7	4.68532	8.34765	P_Up
Pcdhb9	5.90116	3.2059	12w_Up
Pck2	2.40741	4.15773	P_Up
Pcmtd2	3.29876	2.66415	12w_Up
Pcna	1.80146	2.05521	24w_Up
Pcolce	9.72842	24.9182	P_Up
Pcp4l1	6.6298	5.99443	P_Up
Pcyt1b	1.31694	3.22119	24w_Up
Pdcl	1.65169	2.0176	24w_Up
Pde10a	0.348862	0.150479	P_down
Pde2a	3.76868	6.00132	P_Up
Pde4c	1.92307	26.8412	24w_Up
Pde8b	5.17872	11.3244	P_Up
Pdgfra	0.105132	0.172212	12w_Down
Pdgfrb	10.1262	13.9683	P_Up
Pdia4	2.2171	1.84565	12w_Up
Pdlim3	0.102574	0.273485	P_down
Pdlim7	0.91266	0.441381	24w_Down
Pdp1	2.1394	2.897	P_Up
Pdpn	0.580723	0.0709417	24w_Down
Pdxk	1.31304	3.828	24w_Up
Pdzd2	4.80164	6.57331	P_Up
Pear1	3.68599	12.3753	P_Up
Pelp1	1.71256	2.75238	24w_Up
Perp	31.1308	55.4437	P_Up
Pex1	1.40188	3.57148	24w_Up
Pex5	1.9701	2.15493	24w_Up
Pgk1	2.35391	2.53457	P_Up
Pgls	0.591223	0.472299	24w_Down
Phc2	0.702503	0.345229	24w_Down
Phgdh	0.209845	0.0986762	P_down
Phlda1	1.82536	2.55304	24w_Up
Phyh	1.53668	2.15028	24w_Up
Pianp	1.96045	2.04822	24w_Up
Picalm	1.3429	2.28451	24w_Up
Pigk	2.01848	0.815791	12w_Up
Pigz	2.26618	3.77528	12w_Up
Pik3c3	2.63227	1.60417	12w_Up
Pik3ip1	2.88473	2.90976	P_Up
Pikfyve	1.31189	2.37017	24w_Up
Pip4k2a	2.08968	3.05366	12w_Up
Pip5k1b	2.92475	6.64587	12w_Up
Pipox	2.2696	1.7011	12w_Up
Pja2	1.72978	3.13238	24w_Up
Plat	2.63608	9.05836	P_Up
Plce1	3.46219	6.96002	P_Up
Plch2	2.03598	1.88156	12w_Up
Plekha1	2.64913	3.52255	P_Up
Plekhg2	2.48105	3.29195	P_Up
Plekho1	0.85626	0.303921	24w_Down
Plekho2	1.97704	2.74207	24w_Up
Pllp	0.156781	0.550205	12w_Down
Plpp1	0.497502	0.617602	12w_Down
Plpp6	1.65383	3.23443	24w_Up
Pls3	4.72329	3.89385	P_Up
Pltp	2.08028	8.36811	24w_Up
Plxdc1	6.99918	9.804	P_Up
Plxdc2	5.00396	11.3394	P_Up
Pmf1	0.279291	0.429155	12w_Down
Pmm2	1.70068	2.576	24w_Up
Pms2	1.47153	3.17818	24w_Up
Pnmal1	2.20849	0.16199	12w_Up
Pnn	1.41012	2.06351	24w_Up
Pnp	0.563834	0.0870251	24w_Down
Poli	0.992078	3.8622	24w_Up
Polr1a	0.54095	0.0728739	24w_Down
Pomc	0.484569	0.087046	P_down
Por	1.94804	2.36817	24w_Up
Pot1a	2.01221	0.715387	12w_Up
Pou3f2	3.03956	0.65243	12w_Up
Ppfibp2	1.51659	4.43176	24w_Up
Ppm1j	3.29612	11.8252	P_Up
Ppm1k	2.67826	1.97487	12w_Up
Ppox	1.96022	2.39373	24w_Up
Ppp1r14a	1.93768	2.41425	24w_Up
Ppp1r1a	0.59055	0.435203	24w_Down
Ppp2r3d	2.02642	1.4586	12w_Up
Ppp2r5a	0.271679	1.47955	12w_Down
Ppp3r1	2.31686	2.30052	P_Up
Ppwd1	2.29431	0.602195	12w_Up
Pramef8	2.44969	4.66939	P_Up
Prc1	0.302296	0.0761537	P_down
Prdm16	2.72854	5.25456	24w_Up
Prdm5	1.70122	2.25107	24w_Up
Prex1	0.287708	0.0407308	P_down
Prkacb	2.43144	4.11368	P_Up
Prkar1a	2.20451	2.31019	P_Up
Prkrir	0.440995	0.644038	12w_Down
Prmt6	1.38448	2.30653	24w_Up
Prmt8	0.378649	0.577989	12w_Down
Pros1	4.39872	9.97055	P_Up
Prpf3	1.42889	2.08701	24w_Up
Prpf39	2.63979	1.17102	12w_Up
Prps2	0.565756	2.94508	24w_Up
Prr7	0.46547	0.624739	12w_Down
Prrt1	3.60884	2.50746	P_Up
Prss23	6.72917	6.89861	P_Up
Prss36	0.818031	0.0476259	24w_Down
Psap	1.95268	2.08867	24w_Up
Psme2b	4.10974	3.52972	12w_Up
Psmg4	0.752537	0.494429	24w_Down
Psph	0.271993	0.311911	P_down
Psrc1	0.444393	1.1101	12w_Down
Ptgds	2.46451	1.28404	12w_Up
Pth1r	7.80501	14.9404	P_Up
Ptk2	2.01079	4.14557	P_Up
Ptk7	2.05927	2.25342	12w_Up
Ptpn13	4.82369	0.336145	12w_Up
Ptpn5	2.5438	2.00791	12w_Up
Ptprb	11.3669	74.2513	P_Up
Ptprf	0.408331	0.429431	12w_Down
Ptprk	2.44101	3.41392	12w_Up
Ptpro	0.298368	1.33052	12w_Down
Ptprz1	0.332269	0.317421	P_down
Pus3	1.76401	2.91034	24w_Up
Pvrl2	1.32043	2.53718	24w_Up
Pxdn	1.00343	2.65583	24w_Up
Pygb	1.56225	2.20452	24w_Up
Qk	0.391396	0.235808	P_down
Qtrtd1	3.10576	4.26315	P_Up
RP23-4H17.3	3.42049	5.2075	12w_Up
Rab31	0.447042	0.595806	12w_Down
Rab3gap1	1.08808	3.08529	24w_Up
Rab3gap2	2.95163	4.09132	P_Up
Rab4b	4.12011	6.16216	P_Up
Rab5c	0.840215	0.49491	24w_Down
Rad21	1.42105	2.04017	24w_Up
Rad50	0.479181	0.970207	12w_Down
Rad9a	2.56364	2.00218	P_Up
Ramp1	0.266856	0.212165	P_down
Ranbp6	0.820719	5.03778	24w_Up
Rapgef3	1.7217	5.27415	24w_Up
Rapgef4	3.16993	9.48546	P_Up
Rarg	1.61445	4.6249	24w_Up
Rarres2	4.084	4.84465	P_Up
Rars	1.6574	2.40503	24w_Up
Rasgef1b	2.44325	2.28343	P_Up
Rasgrp2	2.46679	3.03705	P_Up
Rassf7	0.66728	2.76218	24w_Up
Rb1	0.582024	2.54852	24w_Up
Rb1cc1	1.9362	2.9139	24w_Up
Rbak	2.02081	1.75551	12w_Up
Rbm3	0.302843	0.542852	12w_Down
Rbm45	3.494	1.06589	12w_Up
Rbm48	2.06219	2.06155	12w_Up
Rbm8a2	5.42867	10.3494	P_Up
Rbpms	7.45774	9.95026	P_Up
Rcan2	4.1185	8.39933	P_Up
Rcn1	0.403405	0.460392	12w_Down
Rcsd1	6.03833	6.57475	P_Up
Recql	2.03681	2.19398	12w_Up
Rem1	17.4118	25.5189	P_Up
Resp18	0.401699	0.0891972	P_down
Rfc2	0.973966	0.38155	24w_Down
Rfwd3	2.91717	1.71253	12w_Up
Rfx1	1.67684	3.31028	24w_Up
Rfxap	0.680102	0.250205	24w_Down
Rgcc	0.192895	0.386251	P_down
Rgl1	3.31956	5.73801	P_Up
Rgs4	16.5521	18.6999	P_Up
Rgs5	5.68356	9.76818	P_Up
Rgs7bp	0.401458	1.14843	12w_Down
Rhob	1.98603	2.376	24w_Up
Rhoj	3.019	5.48067	P_Up
Rhoq	0.345094	0.27926	12w_Down
Rhou	0.401044	1.04583	12w_Down
Ric1	3.24523	2.39079	12w_Up
Ric3	1.35094	3.75078	24w_Up
Rimkla	2.63776	1.18702	12w_Up
Riok3	1.56599	2.00154	24w_Up
Rlbp1	0.649033	0.372937	24w_Down
Rlim	1.51124	2.06754	24w_Up
Rmst	0.52179	0.38205	24w_Down
Rnaseh2c	0.875636	0.493196	24w_Down
Rnaset2a	2.4411	2.40567	12w_Up
Rnaset2b	2.77731	3.25716	P_Up
Rnf126	0.658194	0.334698	24w_Down
Rnf139	0.499008	0.721066	12w_Down
Rnf145	1.71786	2.20361	24w_Up
Rnf215	1.02627	2.70516	24w_Up
Rnf219	2.01354	1.48479	12w_Up
Rnf220	0.479907	0.30859	P_down
Rnf40	1.74591	2.42458	24w_Up
Rnf6	1.67552	3.05977	24w_Up
Rnpc3	2.01297	1.52434	12w_Up
Robo2	0.470852	0.613787	12w_Down
Rpe	1.14993	0.365808	24w_Down
Rpl10-ps3	2.98272	5.1467	P_Up
Rpl13-ps3	4.67686	9.26409	P_Up
Rpl13a-ps1	3.0068	3.25867	P_Up
Rpl23a-ps3	3.73582	5.3971	P_Up
Rpl27-ps3	3.69059	7.20998	P_Up
Rpl36-ps3	4.26183	8.1024	P_Up
Rpl6l	3.94783	5.84995	P_Up
Rpl7a-ps5	4.39	9.01292	P_Up
Rpl9-ps6	4.32555	6.31941	P_Up
Rplp1	0.511167	0.48911	24w_Down
Rps12-ps3	2.07455	3.31524	P_Up
Rps18-ps3	4.82183	8.67413	P_Up
Rps2-ps6	2.33557	8.14331	24w_Up
Rps26-ps1	3.41274	5.18796	P_Up
Rps27rt	4.98817	8.56821	P_Up
Rrad	17.2023	12.7539	P_Up
Rragd	0.407557	0.0831915	P_down
Rras2	0.996991	0.0824432	24w_Down
Rrm2	0.442266	0.18867	12w_Down
Rrnad1	2.52456	0.895475	12w_Up
Rsph3a	2.09503	2.51731	12w_Up
Rsrp1	2.40554	2.49149	P_Up
Rtn4rl1	2.51232	9.1093	24w_Up
Rundc1	2.3694	1.50676	12w_Up
Rwdd3	0.380671	0.472217	P_down
S100a1	0.374225	0.280184	P_down
S100a10	2.57091	0.805009	12w_Up
S100a13	0.435178	0.500513	12w_Down
S100a6	0.168664	0.32635	P_down
S100b	0.392858	0.502583	12w_Down
S1pr3	3.84567	9.00497	P_Up
Sacm1l	2.49922	2.11774	12w_Up
Sag	6.45504	14.833	P_Up
Samd4b	0.490954	0.441038	12w_Down
Sapcd2	0.284454	0.0571232	P_down
Sarm1	2.13188	2.45999	12w_Up
Sart3	1.64868	3.33449	24w_Up
Sat2	0.458093	0.383127	12w_Down
Satb1	2.12226	1.65201	12w_Up
Scamp1	2.03461	3.66557	P_Up
Scd1	0.0845524	0.606773	12w_Down
Scd2	0.450361	0.546294	12w_Down
Scg2	0.411389	0.0583784	P_down
Sco1	2.02433	1.74348	12w_Up
Scrg1	0.165165	0.160472	P_down
Scyl2	1.09764	2.60414	24w_Up
Sdc2	2.28785	2.69743	P_Up
Sdhaf1	0.643799	0.212293	24w_Down
Sdhaf3	1.01274	0.174376	24w_Down
Sebox	8.88223	13.0694	P_Up
Sec23a	2.53201	2.70637	P_Up
Sec24b	1.26005	2.71358	24w_Up
Selenbp1	2.1292	0.990377	12w_Up
Sema3a	3.60455	2.08247	12w_Up
Sema5b	0.445764	0.785668	12w_Down
Sema6a	0.391092	0.0516683	P_down
Sema7a	2.08184	1.58906	12w_Up
Senp1	2.07511	1.86271	12w_Up
Senp6	0.872272	0.440293	24w_Down
2023-09-04	3.67946	6.63726	P_Up
Serinc1	2.29859	2.52756	P_Up
Serinc3	4.82487	9.59899	P_Up
Serpinb9	1.19117	10.5075	24w_Up
Serpine2	0.301362	0.270618	P_down
Serpini1	2.68172	2.7481	P_Up
Setd1a	0.382772	0.615151	12w_Down
Sez6	1.90744	3.64245	24w_Up
Sez6l	0.343601	0.608712	12w_Down
Sf3b3	1.83138	2.40695	24w_Up
Sft2d1	2.03165	1.89637	12w_Up
Sfxn1	0.396908	0.317442	P_down
Sfxn3	1.46057	2.15536	24w_Up
Sfxn4	2.02193	1.59629	12w_Up
Sgms1	0.965841	3.46259	24w_Up
Sgpl1	1.61061	2.10856	24w_Up
Sh2d3c	3.20914	4.04747	P_Up
Sh3kbp1	2.02771	1.27043	12w_Up
Shank1	0.998797	0.179396	24w_Down
Shb	0.428206	0.495924	P_down
Shc1	2.50847	4.19862	P_Up
Shisa2	2.16202	0.374498	12w_Up
Shisa5	1.27115	3.03804	24w_Up
Shoc2	1.71935	2.1494	24w_Up
Shroom3	0.429754	0.303265	12w_Down
Sik1	5.47287	3.30206	12w_Up
Skiv2l	2.22159	2.85271	P_Up
Skiv2l2	1.55577	2.12739	24w_Up
Slain2	1.22501	2.28556	24w_Up
Slc10a7	2.44762	6.18248	24w_Up
Slc11a2	0.498815	0.277924	12w_Down
Slc19a1	5.74077	6.71884	P_Up
Slc19a2	1.85496	9.20663	24w_Up
Slc1a5	1.81477	7.48907	24w_Up
Slc22a5	2.61413	3.29248	12w_Up
Slc22a8	17.7355	22.2524	P_Up
Slc24a5	2.39992	1.99547	12w_Up
Slc25a18	0.421218	0.594007	12w_Down
Slc29a1	2.01368	2.10969	P_Up
Slc29a4	0.494077	0.625684	12w_Down
Slc30a6	2.21549	1.02132	12w_Up
Slc35a5	2.13841	1.74566	12w_Up
Slc35b4	2.08636	1.62108	12w_Up
Slc35e1	0.461066	3.89047	24w_Up
Slc35f1	0.455348	0.726354	12w_Down
Slc35f5	1.80199	2.23921	24w_Up
Slc37a4	2.18692	1.69554	12w_Up
Slc38a10	1.41964	2.11086	24w_Up
Slc38a11	13.1279	15.1958	P_Up
Slc38a2	1.03441	2.79263	24w_Up
Slc38a3	0.192636	0.756737	12w_Down
Slc38a7	2.61381	2.68674	P_Up
Slc38a9	1.20131	0.0791659	24w_Down
Slc39a1	2.78061	2.9297	P_Up
Slc44a2	2.04052	3.99251	P_Up
Slc4a1ap	1.46537	2.62756	24w_Up
Slc4a2	0.396019	2.07731	12w_Down
Slc4a4	0.20159	0.49502	P_down
Slc5a6	2.05567	1.76774	12w_Up
Slc6a11	0.256221	0.10746	P_down
Slc6a20a	39.672	74.9867	P_Up
Slc7a10	0.357305	0.210478	12w_Down
Slc7a2	0.749183	2.84329	24w_Up
Slc7a7	1.02471	5.9186	24w_Up
Slc9a3r1	0.600636	0.350379	24w_Down
Slc9a3r2	3.06893	5.22797	P_Up
Slc9a6	1.33416	4.61671	24w_Up
Slc9a7	0.367138	4.86077	12w_Down
Slco1c1	0.243769	0.718236	12w_Down
Slit2	0.51762	0.0791551	24w_Down
Slmap	1.49019	2.27704	24w_Up
Smarca5	1.49374	2.56543	24w_Up
Smoc1	4.44829	4.66132	P_Up
Smpd3	3.06476	2.97478	P_Up
Smu1	1.72923	2.61877	24w_Up
Smyd3	2.12765	1.47211	12w_Up
Snapc1	1.52848	2.16812	24w_Up
Sncg	5.42069	5.70826	P_Up
Snhg18	3.90519	2.45035	12w_Up
Snhg6	0.676672	0.446594	24w_Down
Snx14	1.65262	3.60984	24w_Up
Snx18	1.68788	2.39607	24w_Up
Soat1	1.18149	2.20226	24w_Up
Socs2	0.418092	0.373811	P_down
Socs3	0.357343	1.34128	12w_Down
Sod3	15.3495	15.5917	P_Up
Sorbs1	2.74267	1.65336	12w_Up
Sowahc	0.424867	1.57117	12w_Down
Sox1	2.00106	1.62675	12w_Up
Sox10	0.0607658	0.0607658	P_down
Sox21	0.181054	0.0763303	P_down
Sox9	0.595632	0.344237	24w_Down
Sparcl1	1.49693	2.51237	24w_Up
Spast	0.791574	0.315238	24w_Down
Spc24	0.285918	0.305876	12w_Down
Spc25	0.132996	0.0507958	P_down
Spidr	2.52135	4.89837	P_Up
Spink10	2.90858	2.7843	12w_Up
Spp1	13.0509	4.50789	12w_Up
Sppl3	0.471862	1.15321	12w_Down
Spryd4	1.14292	0.0984732	24w_Down
Spryd7	0.472814	0.970963	12w_Down
Spsb2	3.68226	2.18239	12w_Up
Sptlc1	1.07414	2.49239	24w_Up
Sqstm1	1.95549	2.12743	24w_Up
Srebf1	1.56978	2.87371	24w_Up
Srxn1	0.274158	1.38027	12w_Down
Ss18l1	2.78582	1.66396	12w_Up
St6gal1	2.13471	3.53863	P_Up
St7	2.03113	2.46352	P_Up
Stam2	1.16937	2.08636	24w_Up
Stard8	2.73544	5.26848	24w_Up
Stat1	3.74623	2.2045	12w_Up
Stat2	2.2529	3.18912	P_Up
Stat6	1.75491	6.51308	24w_Up
Stmn2	2.38626	2.3923	P_Up
Stmn4	2.17208	1.35995	12w_Up
Stra13	0.885264	0.430738	24w_Down
Strip1	2.12664	2.66181	P_Up
Stt3a	2.62221	2.83085	P_Up
Stx16	1.06435	0.431051	24w_Down
Stxbp3	1.82093	3.29837	24w_Up
Sulf2	0.137206	0.301284	12w_Down
Sun1	1.92581	2.83655	24w_Up
Sv2b	0.254071	0.0760309	P_down
Sv2c	0.403342	0.0837353	P_down
Swt1	1.68856	2.87183	24w_Up
Syce2	0.414887	0.400731	P_down
Syde1	1.41793	3.74221	24w_Up
Sympk	1.54898	2.53722	24w_Up
Syngap1	5.14564	1.78346	12w_Up
Syngr2	1.51686	4.05882	24w_Up
Synj2bp	1.25442	2.07223	24w_Up
Syp	4.02499	6.1006	P_Up
Sypl	2.00009	2.23991	12w_Up
Syt3	1.2338	0.0731182	24w_Down
Syt7	0.354728	0.457326	12w_Down
Syt9	3.72863	1.27129	12w_Up
Tac2	0.353306	0.386015	P_down
Tacc3	0.322096	0.967758	12w_Down
Taf3	1.30298	2.4474	24w_Up
Tagln	6.53731	10.1604	P_Up
Tagln2	1.18328	2.70446	24w_Up
Tapbp	1.564	3.22277	24w_Up
Tars2	1.35269	3.01656	24w_Up
Tbc1d1	1.31882	2.80434	24w_Up
Tbc1d15	2.93076	1.99701	12w_Up
Tbc1d17	2.36257	2.84637	P_Up
Tbc1d22a	1.50922	2.55676	24w_Up
Tbc1d31	2.45868	3.01566	12w_Up
Tbc1d4	0.81354	0.0488022	24w_Down
Tbc1d8	2.14684	5.6211	24w_Up
Tbce	1.79948	2.27478	24w_Up
Tbck	2.02754	1.8495	12w_Up
Tbk1	2.47876	2.06905	12w_Up
Tbx2	2.91649	8.24637	24w_Up
Tbx3os1	13.1218	48.1781	P_Up
Tbxa2r	6.16208	12.5942	P_Up
Tceanc	1.10215	4.27036	24w_Up
Tcn2	1.82246	5.62878	24w_Up
Tcp11l1	0.495342	1.02485	12w_Down
Tcp11l2	2.94988	2.21692	P_Up
Tekt2	3.85533	4.2319	12w_Up
Tenm4	0.490958	0.306779	P_down
Tesc	0.0394139	0.101262	P_down
Tex10	1.80258	3.13621	24w_Up
Tfap2c	0.536556	0.0294687	24w_Down
Tfap4	2.1466	1.37891	12w_Up
Tfip11	2.14412	0.976424	12w_Up
Tfpi	4.40446	4.29724	12w_Up
Tfrc	1.24588	3.50404	24w_Up
Tgfb1	1.56174	9.97065	24w_Up
Tgfb2	0.537121	0.440346	24w_Down
Thap3	1.46041	2.17738	24w_Up
Thoc1	2.21756	1.577	12w_Up
Thumpd3	1.43991	2.26795	24w_Up
Thy1	1.57376	2.40165	24w_Up
Tigd3	0.489206	1.47761	12w_Down
Timm8a1	2.16443	3.11961	12w_Up
Tinagl1	7.74244	18.4114	P_Up
Tiparp	2.32738	1.52529	12w_Up
Tlcd1	0.241521	0.614757	12w_Down
Tle2	2.19256	0.988275	12w_Up
Tm4sf1	5.61302	10.5788	P_Up
Tm9sf2	1.81297	2.3407	24w_Up
Tm9sf4	2.32294	1.3471	12w_Up
Tmco6	1.23634	3.33678	24w_Up
Tmed7	2.38184	2.06267	P_Up
Tmem100	0.192009	0.199644	P_down
Tmem109	2.54539	2.24474	P_Up
Tmem121	0.782308	0.431868	24w_Down
Tmem123	2.16335	1.44092	12w_Up
Tmem126b	2.0564	1.86262	12w_Up
Tmem147os	3.03716	2.68117	12w_Up
Tmem161b	3.15836	2.5049	12w_Up
Tmem163	0.507194	0.234705	24w_Down
Tmem168	2.24228	2.86258	12w_Up
Tmem180	2.06602	1.61289	12w_Up
Tmem189	0.781774	0.200548	24w_Down
Tmem198b	1.06732	0.0839052	24w_Down
Tmem204	6.10374	9.38909	P_Up
Tmem206	2.00501	1.96354	12w_Up
Tmem209	2.2835	0.534137	12w_Up
Tmem241	2.11158	1.4227	12w_Up
Tmem242	0.914743	0.440295	24w_Down
Tmem245	2.54039	2.22158	12w_Up
Tmem255a	2.09487	4.1865	P_Up
Tmem263	2.53933	2.33888	P_Up
Tmem38b	2.65078	5.29897	P_Up
Tmem42	0.903105	0.247428	24w_Down
Tmem45a	5.30845	11.5886	P_Up
Tmem51	0.477797	0.644544	12w_Down
Tmem59l	3.12627	2.44109	P_Up
Tmem62	3.0455	4.76793	P_Up
Tmem63a	2.66758	9.72846	24w_Up
Tmem63b	1.51793	2.05089	24w_Up
Tmem67	2.5127	1.81534	12w_Up
Tmem68	1.63882	2.02961	24w_Up
Tmem86a	2.32092	1.73839	12w_Up
Tmem87a	2.15983	0.352014	12w_Up
Tmod3	2.0664	3.61958	P_Up
Tmx2	1.55214	2.21995	24w_Up
Tnc	0.240623	0.0656752	P_down
Tnfrsf19	0.304506	0.193556	P_down
Tnfsf12	1.6085	3.44197	24w_Up
Tnpo2	3.29064	1.97248	12w_Up
Tns1	5.50843	23.6053	P_Up
Tns2	4.09846	11.9492	P_Up
Tns3	0.416294	0.919716	12w_Down
Tob1	2.01952	2.03805	P_Up
Tollip	2.00452	1.63835	12w_Up
Tomm6	3.04364	3.30086	P_Up
Tomm6os	0.711693	4.82766	24w_Up
Top2a	0.399391	0.0855604	P_down
Topbp1	0.437561	0.942912	12w_Down
Tpbg	0.561493	0.146579	24w_Down
Tpd52	1.84858	2.04482	24w_Up
Tpm2	4.30367	5.31563	P_Up
Tpm3-rs7	0.911079	4.01278	24w_Up
Tppp3	1.46626	8.46977	24w_Up
Tpra1	2.02541	2.20846	12w_Up
Tprn	0.701082	0.332366	24w_Down
Tpx2	0.438817	0.0650107	P_down
Tradd	2.21769	1.14223	12w_Up
Trap1	1.78884	2.4069	24w_Up
Tril	0.206371	0.0391766	P_down
Trim23	2.37787	2.97147	P_Up
Trim37	1.11032	2.03355	24w_Up
Trim59	2.22519	2.36779	P_Up
Trim8	1.41656	2.25613	24w_Up
Trim9	0.240969	0.318877	12w_Down
Trip10	2.56665	2.16754	12w_Up
Trmo	2.32399	3.16797	12w_Up
Trmt10a	1.55972	3.76509	24w_Up
Trmt10c	1.80662	2.78402	24w_Up
Trmt2b	2.32829	0.72716	12w_Up
Tro	1.49111	2.50297	24w_Up
Trp53i11	0.677228	0.422194	24w_Down
Trpc3	5.78941	7.70557	P_Up
Trpc4ap	1.93634	2.25757	24w_Up
Trps1	2.20458	1.14734	12w_Up
Tsacc	0.957561	0.0725275	24w_Down
Tsc22d2	1.62627	2.46444	24w_Up
Tsc22d4	0.372747	0.449306	P_down
Tsfm	0.825056	0.37284	24w_Down
Tsga10	3.16235	1.68683	12w_Up
Tsix	11.8677	0.483438	12w_Up
Tspan15	2.38887	2.32986	P_Up
Tspo	2.06737	4.56308	P_Up
Tspyl1	2.22215	2.3325	P_Up
Tspyl2	2.39451	1.65052	12w_Up
Tspyl3	2.98882	2.55977	12w_Up
Tst	0.606374	0.245069	24w_Down
Tsta3	1.28577	2.04061	24w_Up
Ttc14	1.50461	2.18559	24w_Up
Ttc27	2.78404	2.22142	12w_Up
Ttc4	2.02202	1.97808	12w_Up
Tti2	1.51516	2.05924	24w_Up
Ttll4	1.68637	2.89897	24w_Up
Ttyh1	0.397065	0.599302	12w_Down
Tubgcp5	2.78345	1.57024	12w_Up
Tulp3	1.16024	2.43336	24w_Up
Tut1	2.43277	0.563241	12w_Up
Txndc16	1.74434	2.58252	24w_Up
Txnip	4.54841	4.01222	P_Up
Tyk2	2.2524	6.77548	24w_Up
Tyw1	1.58196	2.87573	24w_Up
U2af1l4	2.33102	3.22244	P_Up
Ubc	2.33993	2.84816	P_Up
Ube2a	0.664948	0.47865	24w_Down
Ube2c	0.142882	0.0751312	P_down
Ube2ql1	0.426747	1.18986	12w_Down
Ube2v1	5.28804	14.1848	P_Up
Ube4a	1.34873	2.10185	24w_Up
Ubl3	0.818287	0.387421	24w_Down
Ubqln2	2.07628	2.20922	P_Up
Ubtd1	0.42857	0.806753	12w_Down
Ubxn2b	2.03013	1.4976	12w_Up
Ubxn7	0.654041	2.80806	24w_Up
Uchl3	0.9133	0.490276	24w_Down
Uchl4	2.27839	2.06508	12w_Up
Ucp2	2.10195	1.13448	12w_Up
Ulk3	3.71856	5.38579	P_Up
Umad1	2.15655	2.42025	P_Up
Unc45a	2.027	1.73683	12w_Up
Unc5b	2.21987	8.7404	24w_Up
Unk	1.50982	2.56084	24w_Up
Uqcr10	0.633367	0.471746	24w_Down
Usp11	2.49293	1.68316	12w_Up
Usp20	2.17478	2.73957	P_Up
Usp37	2.57234	1.74996	12w_Up
Usp4	1.55812	2.0206	24w_Up
Usp54	0.20133	2.82969	12w_Down
Usp8	1.83739	2.41719	24w_Up
Utrn	2.67048	6.37497	P_Up
Uty	0.104107	2.01383	12w_Down
Uvssa	0.969802	2.70183	24w_Up
Vamp1	1.37291	6.04767	24w_Up
Vangl1	2.44383	5.91072	P_Up
Vars	1.3483	2.40988	24w_Up
Vash2	1.52996	2.62615	24w_Up
Vcam1	0.0775324	0.33494	P_down
Vcan	0.567106	0.208967	24w_Down
Vcl	2.41385	5.04304	P_Up
Vegfb	0.46988	0.5365	12w_Down
Veph1	0.0728468	0.0728468	P_down
Vim	0.439684	0.162254	P_down
Vps11	3.27133	3.51711	P_Up
Vps18	1.98552	3.97486	24w_Up
Vps25	4.10784	2.46685	12w_Up
Vps26a	1.76115	2.37239	24w_Up
Vps33b	2.97101	1.49697	12w_Up
Vps35	1.80522	2.20109	24w_Up
Vps37a	1.32049	0.0579333	24w_Down
Vps41	2.00942	2.41181	P_Up
Vps53	2.00563	2.64621	P_Up
Vstm4	7.03261	18.1801	P_Up
Vtn	61.1074	123.38	P_Up
Wbscr17	1.80165	2.01027	24w_Up
Wdfy1	1.53745	2.10597	24w_Up
Wdr3	3.20067	2.7438	P_Up
Wdr36	3.12477	2.84499	12w_Up
Wdr44	3.22905	5.30751	P_Up
Wdr47	1.81032	2.00509	24w_Up
Wdr48	2.18212	0.820853	12w_Up
Wdr7	0.479999	0.295658	12w_Down
Wdr89	3.08763	4.97459	P_Up
Whsc1	0.633604	0.396736	24w_Down
Wls	3.23935	19.5933	P_Up
Wnt5a	0.293673	0.153951	P_down
Wsb1	1.96221	2.21575	24w_Up
Wwp2	2.00198	1.37567	12w_Up
Xab2	2.59035	2.16772	P_Up
Xist	5.13546	0.00293599	12w_Up
Xist	5.13546	0.00293599	24w_Down
Xlr3b	2.69096	1.30907	12w_Up
Xndc1	1.84763	3.63021	24w_Up
Xpa	0.921173	0.321752	24w_Down
Yaf2	0.928358	0.458792	24w_Down
Ybey	1.26641	0.105849	24w_Down
Yme1l1	2.11992	2.42657	P_Up
Yod1	2.08807	2.51998	P_Up
Ypel4	2.22046	1.26859	12w_Up
Zbed4	0.659011	0.0863379	24w_Down
Zbed5	2.44848	1.85855	12w_Up
Zbtb24	2.18184	2.37759	12w_Up
Zbtb38	2.45401	2.33491	P_Up
Zc3h3	2.8357	2.30073	12w_Up
Zc3hav1	2.72693	8.06141	P_Up
Zcchc24	0.420352	0.318714	12w_Down
Zcchc8	2.02652	1.75784	12w_Up
Zcrb1	0.763647	0.432298	24w_Down
Zdbf2	0.588214	0.0891473	24w_Down
Zdhhc1	1.93509	2.82138	24w_Up
Zdhhc2	0.200068	0.382466	12w_Down
Zdhhc8	0.903716	0.083489	24w_Down
Zfand1	0.81616	0.271927	24w_Down
Zfp101	2.47824	1.32904	12w_Up
Zfp114	2.69077	3.95863	12w_Up
Zfp119a	2.52786	1.17312	12w_Up
Zfp12	1.44516	3.38603	24w_Up
Zfp141	2.36759	1.8955	12w_Up
Zfp160	2.18649	1.20948	12w_Up
Zfp189	2.20612	0.750779	12w_Up
Zfp2	1.4839	2.26759	24w_Up
Zfp235	1.06766	2.8587	24w_Up
Zfp28	2.17357	1.11902	12w_Up
Zfp280d	2.07566	3.01444	P_Up
Zfp292	1.00642	0.485735	24w_Down
Zfp317	2.00635	1.17654	12w_Up
Zfp37	2.06693	1.50739	12w_Up
Zfp39	1.50704	3.86083	24w_Up
Zfp414	1.31874	2.19587	24w_Up
Zfp433	2.36382	1.74403	12w_Up
Zfp449	2.49472	3.6954	P_Up
Zfp462	0.398584	0.0331382	P_down
Zfp472	3.37879	1.13848	12w_Up
Zfp53	2.93371	1.82448	12w_Up
Zfp558	3.06887	5.5824	P_Up
Zfp57	2.0847	1.58937	12w_Up
Zfp592	2.18759	2.87928	12w_Up
Zfp605	2.34065	3.92532	P_Up
Zfp62	2.41499	3.56076	P_Up
Zfp661	3.01593	2.85809	12w_Up
Zfp711	1.67362	2.24489	24w_Up
Zfp748	2.02348	5.28966	24w_Up
Zfp763	2.00355	2.02955	12w_Up
Zfp773	2.11644	0.140202	12w_Up
Zfp786	3.08809	2.33461	12w_Up
Zfp85	2.68074	2.09328	12w_Up
Zfp87	2.08458	1.89337	12w_Up
Zfp91	0.656562	0.241153	24w_Down
Zfp937	2.53637	1.23807	12w_Up
Zfyve27	2.67748	3.40909	P_Up
Zkscan14	2.04865	2.83725	12w_Up
Zmym1	3.28609	0.967533	12w_Up
Zmym6	2.37829	1.15828	12w_Up
Zscan26	2.1093	2.20749	12w_Up
Zufsp	5.47309	0.871313	12w_Up
mt-Atp8	1.7346	2.3184	24w_Up
mt-Nd4l	1.79893	2.27779	24w_Up

## Sheet: IMN2
gene	12w/P5	24w/P5	state
0610012G03Rik	0.682545	0.399073	24w_Down		The colors of the genes match the colors in the heat map in Figure 1H.
0610040J01Rik	0.147063	0.0736012	12w_Down
1110002L01Rik	2.0915	0.441141	12w_Up
1110017D15Rik	0.262883	1.52467	12w_Down
1110065P20Rik	0.417803	0.305777	P_down
1300017J02Rik	0.457324	1.51124	12w_Down
1500015A07Rik	0.337465	0.55177	12w_Down
1500015O10Rik	0.320731	0.571212	12w_Down
1600012H06Rik	1.27122	2.82157	24w_Up
1700025G04Rik	0.478144	0.224213	P_down
1700030K09Rik	3.02901	0.802737	12w_Up
1700048O20Rik	2.65189	1.34594	12w_Up
1700086L19Rik	0.149001	0.0692385	12w_Down
1700124L16Rik	1.42318	7.87117	24w_Up
1810013L24Rik	2.11571	2.35909	12w_Up
1810030O07Rik	1.57743	3.45069	24w_Up
1810032O08Rik	2.51685	2.73599	P_Up
1810037I17Rik	0.520182	0.38937	24w_Down
1810041L15Rik	0.211495	0.682116	12w_Down
1810058I24Rik	0.597502	0.363202	24w_Down
2010107E04Rik	0.636508	0.490677	24w_Down
2010315B03Rik	2.29856	2.71127	12w_Up
2410018L13Rik	0.261899	0.0304429	P_down
2510046G10Rik	0.414849	0.064744	P_down
2610008E11Rik	2.93518	3.82162	P_Up
2700049A03Rik	2.55926	3.58026	P_Up
2810417H13Rik	0.262058	0.0270116	P_down
2810454H06Rik	2.03122	2.66534	12w_Up
2810459M11Rik	0.331652	0.560724	12w_Down
2900060B14Rik	0.495499	1.15371	12w_Down
2900076A07Rik	2.02921	0.373981	12w_Up
2900093K20Rik	2.16672	2.52	12w_Up
3110001I22Rik	2.37935	0.194761	12w_Up
3110002H16Rik	2.18357	2.37399	12w_Up
3110039M20Rik.1	0.929061	0.187739	24w_Down
3110056K07Rik	2.50083	0.869861	12w_Up
3110082J24Rik	0.113073	0.436203	12w_Down
4833439L19Rik	0.436056	0.651466	12w_Down
4930523C07Rik	3.403	4.74461	P_Up
4930578M01Rik	2.63064	2.34258	12w_Up
5031439G07Rik	0.470905	0.857995	12w_Down
6330403K07Rik	2.01881	0.744967	12w_Up
9030624J02Rik	1.73571	2.68708	24w_Up
9130011E15Rik	0.516387	7.35474	24w_Up
9330159F19Rik	1.7591	2.30742	24w_Up
9430015G10Rik	2.02489	0.380157	12w_Up
9530077C05Rik	2.46635	2.6021	12w_Up
A130014A01Rik	2.40634	0.672149	12w_Up
A230050P20Rik	3.98515	6.58142	P_Up
A330069E16Rik	2.16318	1.67395	12w_Up
A430005L14Rik	1.77742	2.53577	24w_Up
A430033K04Rik	2.13565	1.5552	12w_Up
A530017D24Rik	1.74097	5.81843	24w_Up
A930011G23Rik	0.788111	0.328173	24w_Down
AI480526	2.18627	2.40757	12w_Up
AI597479	2.6867	3.2134	P_Up
AI854517	0.407293	0.768799	12w_Down
Aard	0.345981	0.398304	12w_Down
Aars2	2.0618	4.5543	24w_Up
Abat	0.792312	0.0729543	24w_Down
Abca2	0.420831	1.99671	12w_Down
Abcc9	2.80777	6.4534	P_Up
Abcg1	2.47746	5.91458	P_Up
Abhd14b	2.98053	4.28019	12w_Up
Abracl	0.363469	0.341907	12w_Down
Abtb1	4.00245	8.12825	P_Up
Acaca	1.29088	2.02831	24w_Up
Acadl	0.251433	0.0442779	P_down
Acap3	1.76688	2.26802	24w_Up
Acbd4	2.81449	2.12288	12w_Up
Ace2	6.16777	9.12888	12w_Up
Ackr3	9.20863	9.27865	P_Up
Acly	1.66224	2.8426	24w_Up
Acot1	0.216371	0.368893	12w_Down
Acrbp	2.76491	1.0062	12w_Up
Acsbg1	0.549927	0.0445901	24w_Down
Acta2	9.9825	8.29151	P_Up
Actn4	1.36245	2.18977	24w_Up
Actr3b	0.32003	0.68978	12w_Down
Actr5	1.53339	3.45817	24w_Up
Actr6	1.74897	2.66179	24w_Up
Acvr2b	2.13724	1.59494	12w_Up
Adap2	8.26963	35.5222	12w_Up
Adap2os	7.95162	11.4375	12w_Up
Adat1	2.27236	3.25104	12w_Up
Adck2	2.32659	2.45575	12w_Up
Adck5	2.38213	2.31452	12w_Up
Adcy3	2.8002	1.26277	12w_Up
Adcy9	2.7521	4.20032	24w_Up
Adgrb2	0.348002	0.425652	12w_Down
Adgrf5	0.79421	10.0555	24w_Up
Adhfe1	0.249591	0.0865633	12w_Down
Adk	1.70412	2.32889	24w_Up
Ado	2.79844	2.12847	12w_Up
Adora1	0.491275	0.456576	12w_Down
Adora2a	2.38119	3.31399	12w_Up
Adra2c	0.441254	0.556606	12w_Down
Aff3	0.437257	0.79489	12w_Down
Agk	2.09262	1.1967	12w_Up
Agpat3	0.460605	0.563072	12w_Down
Ahnak	1.87773	4.65316	24w_Up
Akap12	2.21821	3.10623	12w_Up
Akap6	0.413461	0.588542	12w_Down
Akap8	2.06346	2.4333	P_Up
Akap8l	2.69291	2.77586	P_Up
Akt1	0.375298	0.714343	12w_Down
Alas1	2.33383	2.42517	12w_Up
Aldh18a1	2.05417	1.03188	12w_Up
Aldh1l1	0.229567	0.3851	12w_Down
Aldh2	2.40752	3.4049	P_Up
Aldh7a1	2.0109	1.55603	12w_Up
Aldoc	0.708751	0.41401	24w_Down
Alg11	2.73715	2.5379	12w_Up
Alkbh2	3.33696	0.169865	12w_Up
Alkbh3	1.09124	0.0549144	24w_Down
Alkbh4	2.21577	0.842979	12w_Up
Amacr	2.80344	0.189195	12w_Up
Amd1	1.5199	2.83575	24w_Up
Amigo1	1.44348	4.58786	24w_Up
Amot	0.27289	0.0834214	12w_Down
Amotl2	3.44324	3.13292	P_Up
Anapc13	0.938001	0.398239	24w_Down
Ank	0.883897	0.0732827	24w_Down
Ankhd1	2.21116	1.82523	12w_Up
Ankra2	1.05378	0.395638	24w_Down
Ankrd16	1.41135	2.45034	24w_Up
Ano1	4.57063	12.8737	P_Up
Ano10	2.21102	1.93401	12w_Up
Anxa5	3.40943	7.01066	P_Up
Anxa7	2.33893	1.17423	12w_Up
Ap3b1	1.13998	2.55177	24w_Up
Ap3b2	1.5204	2.80269	24w_Up
Ap3s1	0.437336	0.402593	P_down
Ap4b1	1.60467	3.79304	24w_Up
Apeh	2.39338	4.06238	P_Up
Apitd1	0.829813	0.0695127	24w_Down
Aplp2	1.70181	2.20806	24w_Up
Apoe	0.467899	0.351248	P_down
Apoo-ps	2.87486	1.73247	12w_Up
App	2.16756	2.87845	P_Up
Aqp4	0.124955	0.181963	P_down
Arfgap3	1.48608	2.86765	24w_Up
Arfip1	1.78852	3.70358	24w_Up
Arhgap31	0.307021	0.403829	12w_Down
Arhgdib	1.77679	3.96082	24w_Up
Arhgef15	3.86606	0.278179	12w_Up
Arhgef40	2.0618	0.476109	12w_Up
Arl10	0.67004	0.0745912	24w_Down
Arl13b	2.39363	2.04234	12w_Up
Arl14ep	1.62067	2.88271	24w_Up
Arl2bp	0.402182	0.572095	12w_Down
Arl4a	0.459551	0.292876	12w_Down
Arl4d	2.56741	1.6778	12w_Up
Arl5b	2.04923	1.89992	12w_Up
Arl8a	0.482783	0.489124	P_down
Armc7	3.08079	0.256902	12w_Up
Armcx1	1.739	2.54231	24w_Up
Armcx2	1.34292	2.17806	24w_Up
Arpc4	1.6627	2.09922	24w_Up
Arrdc3	2.14626	3.52061	P_Up
Arsk	4.1384	1.46679	12w_Up
Art3	7.64954	13.6433	P_Up
Asah1	2.08489	2.04629	12w_Up
Asb1	0.357009	2.40182	12w_Down
Asb3	2.12853	1.22698	12w_Up
Ascl1	0.393022	0.24454	12w_Down
Asl	4.13402	2.2407	12w_Up
Aspn	23.3325	22.782	P_Up
Asrgl1	0.45012	0.356164	P_down
Atad3aos	3.83124	2.94827	12w_Up
Atf5	0.446354	0.742881	12w_Down
Atg14	1.55472	2.42348	24w_Up
Atg16l2	2.43187	1.60163	12w_Up
Atg2b	2.15843	1.7451	12w_Up
Atg4c	2.62042	1.34627	12w_Up
Atg4d	1.4313	2.95781	24w_Up
Atic	2.83861	1.34025	12w_Up
Atl1	2.13288	1.80291	12w_Up
Atp11b	2.23996	1.13055	12w_Up
Atp13a5	6.10627	18.0733	P_Up
Atp1a2	1.99536	3.44956	24w_Up
Atp1a3	1.5615	3.00595	24w_Up
Atp1b2	2.14596	0.957666	12w_Up
Atp2a3	5.0128	8.96296	P_Up
Atp2b2	1.699	4.78912	24w_Up
Atp5e	0.565898	0.499279	24w_Down
Atp5k	0.714202	0.490442	24w_Down
Atp6ap1	1.79219	2.34338	24w_Up
Atp6ap2	1.71882	2.03778	24w_Up
Atp6v1h	1.87328	2.57051	24w_Up
Atxn1	2.64135	2.78115	12w_Up
Axin2	0.296837	0.0861093	P_down
B230312C02Rik	9.61823	0.443767	12w_Up
B230317F23Rik	1.20983	10.0293	24w_Up
B2m	2.15356	4.52024	P_Up
B3galnt2	3.16083	3.39368	12w_Up
B3gat2	0.466652	0.0493313	P_down
B3glct	0.461936	1.03211	12w_Down
B4galt2	0.442701	0.525352	12w_Down
B930041F14Rik	0.457074	0.321061	12w_Down
B9d1	1.00512	0.158749	24w_Down
BC002059	2.17594	0.554566	12w_Up
BC017643	1.10006	2.51171	24w_Up
BC028528	2.38096	3.89326	12w_Up
BC034090	1.36763	3.25373	24w_Up
BC048403	2.48514	10.4067	24w_Up
BC051226	1.0867	0.0400584	24w_Down
Bag2	1.08758	0.0316102	24w_Down
Baz1a	0.461992	0.225885	12w_Down
Bbs4	2.87283	2.32523	12w_Up
Bcam	11.6211	5.98602	P_Up
Bcan	0.174713	0.121488	P_down
Bcap31	1.71687	2.10856	24w_Up
Bcas3	2.31659	5.41421	P_Up
Bckdha	2.10298	1.50053	12w_Up
Bcl11b	0.751761	0.0392654	24w_Down
Bcl7c	0.442449	0.813712	12w_Down
Bgn	2.10391	4.39186	P_Up
Bid	1.29269	0.0393164	24w_Down
Bin1	1.43356	2.45743	24w_Up
Birc2	2.37823	2.11443	12w_Up
Birc5	0.246661	0.0410865	P_down
Birc6	1.80087	2.06332	24w_Up
Bloc1s1	3.24739	3.1286	P_Up
Bloc1s6os	2.3692	4.20309	24w_Up
Blzf1	1.90558	3.11109	24w_Up
Bola3	0.440185	0.553401	12w_Down
Bpgm	0.399206	0.353567	P_down
Brf2	0.925768	3.2975	24w_Up
Bri3bp	0.726433	0.347922	24w_Down
Brinp2	0.393102	0.589191	12w_Down
Bst2	3.44566	10.5356	24w_Up
Btg2	2.78019	1.49582	12w_Up
Btg3	2.47354	2.93796	P_Up
Btrc	2.18561	0.896942	12w_Up
Bud13	2.52053	1.03779	12w_Up
C1galt1c1	2.61096	2.92434	12w_Up
C1qb	1.01239	10.7077	24w_Up
C1ql1	0.14717	0.45232	12w_Down
C1qtnf2	4.99378	5.19257	12w_Up
C1qtnf6	0.240284	1.03476	12w_Down
C1qtnf7	5.73662	10.3931	12w_Up
C1s1	2.82464	19.7608	24w_Up
C2cd3	2.61537	2.63587	12w_Up
C730034F03Rik	2.73168	1.36098	12w_Up
Cachd1	0.79295	0.0695691	24w_Down
Cacna1c	0.892798	0.0547284	24w_Down
Cacna1e	0.285071	1.56594	12w_Down
Cacna1g	0.813907	0.0661447	24w_Down
Cacna2d2	1	12.4194	24w_Up
Cacna2d3	0.407363	0.0771426	12w_Down
Cacng4	0.307515	0.161772	P_down
Cadm1	2.87406	1.29715	12w_Up
Cadm3	1.40581	2.0538	24w_Up
Cald1	1.93484	2.12949	24w_Up
Camk2n1	0.384825	0.201198	12w_Down
Camk2n2	0.387286	0.664649	12w_Down
Camkmt	2.70292	0.221902	12w_Up
Camsap2	0.8222	2.52038	24w_Up
Cand1	1.55168	2.41824	24w_Up
Cap1	3.00921	2.45776	12w_Up
Capn7	2.16825	1.42891	12w_Up
Caprin2	2.76714	3.19157	12w_Up
Car10	2.71848	0.125391	12w_Up
Car12	5.13741	0.388031	12w_Up
Car2	0.34428	0.222308	P_down
Car4	11.5455	12.3199	P_Up
Car8	0.102494	0.0470738	P_down
Carf	2.14805	0.72543	12w_Up
Casd1	2.13358	2.22947	12w_Up
Casp2	2.22382	0.721307	12w_Up
Casq2	22.6432	25.3312	P_Up
Cav2	0.267324	0.0867967	12w_Down
Cbfa2t2	1.91247	2.69387	24w_Up
Cbx3	2.25316	3.17956	P_Up
Cbx8	2.64961	2.73352	P_Up
Ccdc120	1.00624	0.072412	24w_Down
Ccdc137	2.38371	2.82949	12w_Up
Ccdc166	2.18306	1.84837	12w_Up
Ccdc181	2.38344	2.09328	12w_Up
Ccdc191	0.486355	0.565512	12w_Down
Ccdc28b	0.93212	0.445823	24w_Down
Ccdc30	2.10807	0.135316	12w_Up
Ccdc39	3.78663	2.25737	12w_Up
Ccdc47	1.46526	2.17093	24w_Up
Ccdc74a	0.713748	4.74695	24w_Up
Ccna2	0.15173	0.0744685	12w_Down
Ccnb1	0.428815	0.638197	12w_Down
Ccnd1	0.211632	0.0456768	P_down
Ccng2	1.15488	2.20448	24w_Up
Ccnj	2.30957	2.0199	12w_Up
Ccnjl	0.465497	0.316795	12w_Down
Ccpg1	4.62627	4.26122	P_Up
Ccsap	2.77321	1.58529	12w_Up
Cd151	1.27666	2.965	24w_Up
Cd1d1	2.26279	2.23625	P_Up
Cd248	2.05494	4.03243	P_Up
Cd34	1.22491	9.00841	24w_Up
Cdc23	2.14194	2.77737	P_Up
Cdc42se1	0.626208	0.415239	24w_Down
Cdca3	0.167224	0.0446692	P_down
Cdca8	0.496313	0.0573206	P_down
Cdh20	1.17292	5.98848	24w_Up
Cdk1	0.205563	0.0469184	P_down
Cdk14	0.281479	0.732339	12w_Down
Cdk6	1.92526	2.02182	24w_Up
Cdkn1b	2.78364	4.95408	P_Up
Cdo1	0.0938741	0.0149292	P_down
Cenpa	0.227077	0.475523	12w_Down
Cenpb	0.463329	1.3231	12w_Down
Cenpc1	1.85629	2.42359	24w_Up
Cenpf	0.466643	0.0807274	12w_Down
Cenpm	0.474646	0.0621116	24w_Down
Cenpq	0.600326	0.0634116	24w_Down
Cenpw	0.448547	0.540946	12w_Down
Cep120	2.18699	2.70516	12w_Up
Cep162	2.5359	7.01475	P_Up
Cep164	0.735559	0.145092	24w_Down
Cep89	2.66467	0.787923	12w_Up
Cept1	2.39036	0.903626	12w_Up
Cflar	0.975574	0.0571432	24w_Down
Cgnl1	4.99982	15.8814	P_Up
Champ1	2.46299	3.4827	P_Up
Chchd10	0.453054	1.22904	12w_Down
Chchd3	0.915583	0.362427	24w_Down
Chek2	2.45202	0.8905	12w_Up
Chka	1.89287	2.53029	24w_Up
Chm	1.5422	2.51191	24w_Up
Chmp4b	0.499427	0.690226	12w_Down
Chst1	0.495373	0.28858	12w_Down
Chsy1	0.195344	0.90408	12w_Down
Ciao1	1.2737	2.60597	24w_Up
Cited2	2.26449	2.45077	P_Up
Cks1b	0.512365	0.31219	24w_Down
Cks2	0.436184	0.266611	P_down
Clasp2	3.92502	5.77265	P_Up
Cldn5	3.75921	21.8092	P_Up
Clec2l	0.162713	0.0727288	P_down
Clip2	1.17238	2.41337	24w_Up
Clk1	2.5054	2.28064	P_Up
Clk2	2.19254	0.109103	12w_Up
Clk3	1.24298	2.84237	24w_Up
Clmp	0.478952	0.0654053	24w_Down
Clpb	2.24517	2.44085	P_Up
Clstn3	4.01798	2.66622	12w_Up
Clvs1	3.03154	2.39189	12w_Up
Clybl	0.299743	0.548961	12w_Down
Cmc2	0.69376	0.131865	24w_Down
Cmss1	2.54362	2.27212	12w_Up
Cmtm4	0.334184	0.933053	12w_Down
Cmtm5	0.406993	0.0471213	P_down
Cmtr1	1.46507	4.15821	24w_Up
Cnn2	2.14131	4.04242	24w_Up
Cnot10	2.14826	1.82009	12w_Up
Cnot11	1.67906	2.68881	24w_Up
Cnot3	1.96209	2.67303	24w_Up
Cnpy4	2.20606	1.89924	12w_Up
Cntfr	1.35521	2.14538	24w_Up
Cntn1	0.11721	0.0458793	P_down
Cntn2	0.247263	0.0268622	P_down
Cntnap5a	2.59972	1.10225	12w_Up
Coa5	1.30383	0.0591509	24w_Down
Cobll1	3.41273	6.10795	12w_Up
Cog4	2.02693	2.63927	12w_Up
Cog7	1.88423	3.24447	24w_Up
Colec12	17.0637	12.9464	P_Up
Copb1	2.17063	3.03837	P_Up
Cops2	2.04975	2.23926	P_Up
Cops7b	0.973968	2.13365	24w_Up
Cox15	5.0873	5.06864	12w_Up
Cox18	0.343568	2.09738	12w_Down
Cox4i2	6.38574	10.3669	P_Up
Cox5a	0.430231	0.561433	12w_Down
Cp	5.19895	14.4557	P_Up
Cpeb3	2.74972	2.51494	12w_Up
Cpne9	0.6749	0.0672376	24w_Down
Cpox	2.49305	2.01593	12w_Up
Cpsf7	1.61468	2.10667	24w_Up
Cptp	1.17706	0.0470392	24w_Down
Crabp1	0.0575449	0.0575449	12w_Down
Crebl2	3.23786	1.66592	12w_Up
Crip1	3.2895	3.29364	P_Up
Crlf2	2.1803	1.34064	12w_Up
Crtc2	1.98925	5.50401	24w_Up
Cry2	2.09529	1.26277	12w_Up
Cryab	1.61603	2.9021	24w_Up
Cryz	0.425313	0.0577012	P_down
Csf2ra	3.05536	1.18952	12w_Up
Csnk2a1	2.19549	2.72542	P_Up
Cspg5	0.259084	0.123804	P_down
Csrp2	0.494168	0.507581	12w_Down
Cst3	0.463715	0.44739	P_down
Cstf2t	2.65666	1.60313	12w_Up
Ctnnbip1	0.498725	0.660563	12w_Down
Ctsf	3.19407	1.97708	12w_Up
Ctsh	1.08951	7.11838	24w_Up
Ctso	0.706115	0.0699718	24w_Down
Cttnbp2nl	0.491912	1.21971	12w_Down
Cul2	2.01253	2.41905	12w_Up
Cul3	0.802029	0.036827	24w_Down
Cul4b	2.44226	2.99282	P_Up
Cwf19l2	2.80231	2.31857	12w_Up
Cxcl12	2.40741	2.65339	12w_Up
Cxcl14	0.341657	0.0188007	P_down
Cxcr4	2.27779	9.64956	P_Up
Cyb561d2	1.50859	2.81381	24w_Up
Cyba	2.08999	1.19052	12w_Up
Cyp2e1	2.71595	6.00146	12w_Up
Cyp7b1	2.87258	0.306364	12w_Up
Cys1	1.1043	6.70862	24w_Up
D030025P21Rik	0.540075	0.0493008	24w_Down
D10Jhu81e	1.13142	0.055835	24w_Down
D230025D16Rik	2.21767	2.65016	12w_Up
D2hgdh	2.53312	2.17293	12w_Up
D6Wsu163e	2.61874	2.72497	12w_Up
D8Ertd82e	2.84695	2.17817	12w_Up
D930048G16Rik	4.81404	0.295638	12w_Up
Dab1	0.868683	0.260676	24w_Down
Dact3	0.332877	1.22594	12w_Down
Dalrd3	2.16146	0.875777	12w_Up
Dbi	0.144352	0.166228	P_down
Dbr1	2.19643	7.28964	P_Up
Dcaf10	0.400857	0.778152	12w_Down
Dcaf8	1.72189	2.55696	24w_Up
Dclre1b	2.85508	5.26702	12w_Up
Dcun1d4	2.18373	1.83107	12w_Up
Ddah1	0.263123	0.137375	P_down
Ddhd2	2.14134	1.36952	12w_Up
Ddit3	1.78842	2.32412	24w_Up
Ddit4l	4.07565	1.37729	12w_Up
Ddx26b	3.23243	5.5245	P_Up
Ddx31	4.22859	5.88578	12w_Up
Ddx3y	0.0436613	1.61136	12w_Down
Ddx56	1.41887	2.79699	24w_Up
Deptor	1.8044	2.82821	24w_Up
Des	4.54184	9.45839	P_Up
Dfna5	1.44021	2.79822	24w_Up
Dgcr6	0.603739	0.347416	24w_Down
Dhx29	0.390349	1.70425	12w_Down
Dhx34	2.87072	3.73325	12w_Up
Dhx37	2.39679	6.06989	24w_Up
Dhx9	0.498676	0.728148	12w_Down
Dimt1	2.90841	3.94283	P_Up
Dlc1	3.05511	8.93032	P_Up
Dlgap1	2.41338	2.84056	P_Up
Dmap1	2.06504	2.56202	P_Up
Dmrt3	0.421726	0.0860431	12w_Down
Dmrta2	1.63501	2.01265	24w_Up
Dnah7b	1.1186	7.68478	24w_Up
Dnajb3	1.0416	0.0911838	24w_Down
Dnajb5	2.03697	1.22604	12w_Up
Dnajb9	3.16607	1.35951	12w_Up
Dnajc12	3.14964	0.344111	12w_Up
Dnal1	4.22125	2.3209	12w_Up
Dock6	3.65933	3.21574	12w_Up
Dpm1	1.81601	4.00072	24w_Up
Dpp6	2.35969	0.555337	12w_Up
Dpy19l1	0.350548	0.422849	12w_Down
Dpysl2	2.17812	2.48894	P_Up
Dpysl4	0.703383	0.435573	24w_Down
Dscr3	1.16329	2.06488	24w_Up
Dstyk	2.16256	0.573935	12w_Up
Dubr	2.00643	1.91958	12w_Up
Dusp1	2.2029	2.52518	P_Up
Dusp3	2.83371	0.789298	12w_Up
Dusp6	2.15327	1.73161	12w_Up
Dync1i2	1.56457	2.08781	24w_Up
Dync2li1	2.15345	0.062951	12w_Up
Dync2li1	2.15345	0.062951	24w_Down
Dynlt1a	1.80572	2.14601	24w_Up
Dynlt1b	2.4732	0.172088	12w_Up
Dynlt1c	3.9369	4.08778	P_Up
E130114P18Rik	0.213526	0.217599	P_down
E2f6	2.05857	2.02803	12w_Up
Eaf1	2.51079	0.846803	12w_Up
Ecd	1.77282	2.01468	24w_Up
Ecm1	4.90852	7.30847	12w_Up
Ecm2	8.35826	20.967	P_Up
Edil3	2.33691	1.79969	12w_Up
Ednrb	0.0455065	0.0292581	P_down
Eepd1	0.112615	0.0638971	P_down
Efna4	0.465641	0.396266	12w_Down
Egfem1	4.29378	7.5669	P_Up
Egr1	12.7775	4.33823	P_Up
Egr2	7.0503	12.0853	P_Up
Ehd4	3.36423	6.93129	12w_Up
Eif1a	2.03596	1.62123	12w_Up
Eif2b1	1.33732	2.1272	24w_Up
Eif2s3y	0.013525	0.961653	12w_Down
Eif4g1	1.15246	2.16361	24w_Up
Eif6	1.27672	2.08426	24w_Up
Elavl4	1.54942	2.17115	24w_Up
Elp2	2.50727	0.937216	12w_Up
Elp3	2.03715	3.52562	P_Up
Emcn	6.41973	12.5104	P_Up
Emid1	0.164197	0.0222578	P_down
Enc1	1.68068	2.0243	24w_Up
Endod1	1.43857	4.28695	24w_Up
Eno1b	8.51318	16.9251	P_Up
Eno2	3.17366	4.05659	P_Up
Enpep	5.04319	11.3467	P_Up
Enpp4	2.60579	2.83788	12w_Up
Enpp5	2.19318	1.31083	12w_Up
Enthd2	2.82788	0.924692	12w_Up
Eomes	1.65278	2.44055	24w_Up
Epas1	1.40883	2.79637	24w_Up
Epc1	1.70179	2.15199	24w_Up
Epha3	1.63244	3.53614	24w_Up
Epha8	0.41912	0.0898666	12w_Down
Ephb1	0.714019	0.133007	24w_Down
Ephb2	0.440586	1.00153	12w_Down
Ephb6	3.21548	2.94731	P_Up
Ephx1	2.87685	1.42045	12w_Up
Eps15l1	1.534	2.12795	24w_Up
Ercc2	2.37068	4.9959	P_Up
Erdr1	2.71365	3.44252	P_Up
Eri1	2.22747	1.72176	12w_Up
Eri2	2.15095	1.64641	12w_Up
Erich1	1.63161	2.91361	24w_Up
Errfi1	2.63864	2.09671	12w_Up
Esam	6.35629	4.89776	P_Up
Esco1	2.31146	1.42309	12w_Up
Esf1	2.02471	0.529361	12w_Up
Ets2	3.40256	0.197638	12w_Up
Etv4	0.123784	0.205255	12w_Down
Etv5	0.233875	0.254554	12w_Down
Eva1b	2.12877	5.05502	P_Up
Exosc2	2.22285	2.04279	12w_Up
Exosc9	0.993333	2.61211	24w_Up
Eya1	1.48122	2.83337	24w_Up
Ezh1	2.49976	2.41164	12w_Up
F11r	3.92486	9.91461	P_Up
Fabp7	0.0318832	0.0208559	P_down
Fads3	1.76472	3.98199	24w_Up
Fahd2a	1.03999	0.0685295	24w_Down
Faim2	2.97445	2.71681	12w_Up
Fam109a	2.17288	1.06541	12w_Up
Fam120b	1.6312	2.06847	24w_Up
Fam149a	0.230025	0.0848443	12w_Down
Fam149b	0.484423	0.613283	12w_Down
Fam161b	2.32275	1.85273	12w_Up
Fam163a	1.24704	0.0453459	24w_Down
Fam166b	0.996604	9.77858	24w_Up
Fam178a	2.01993	2.11327	12w_Up
Fam21	1.86973	2.58567	24w_Up
Fam210b	0.148234	0.448895	12w_Down
Fam212b	0.326017	1.76936	12w_Down
Fam214a	2.04281	0.848753	12w_Up
Fam214b	1.11637	2.3629	24w_Up
Fam45a	2.30946	1.98918	12w_Up
Fam71e1	0.494522	0.329443	12w_Down
Fam78b	0.362521	0.45098	12w_Down
Fam84a	2.58633	0.567161	12w_Up
Fam89b	6.53197	9.82102	P_Up
Fancf	6.59357	7.33491	P_Up
Fastkd2	2.59035	2.60386	12w_Up
Fbln1	3.42026	2.7636	P_Up
Fbxo18	1.63677	2.08021	24w_Up
Fbxo41	0.352661	0.0813218	12w_Down
Fbxw17	2.30082	1.78127	12w_Up
Fcgrt	2.28704	3.1845	P_Up
Fchsd1	3.92654	1.95257	12w_Up
Fdxacb1	2.57783	1.26497	12w_Up
Fdxr	1.82352	3.07715	24w_Up
Fgf9	0.275817	0.0805	12w_Down
Fgfr1op	2.20584	1.26878	12w_Up
Fgfr3	0.361726	0.980554	12w_Down
Fig4	3.21703	6.71629	P_Up
Filip1l	4.08663	7.07865	P_Up
Fjx1	0.398581	1.11058	12w_Down
Fkbp9	0.492449	1.15562	12w_Down
Flii	3.38169	3.51926	12w_Up
Flrt3	2.09668	2.5046	P_Up
Flt3l	1.55043	10.273	24w_Up
Fn3k	3.72165	4.74041	12w_Up
Fnbp4	1.54869	5.26389	24w_Up
Fndc5	0.210789	0.38153	12w_Down
Fos	3.27549	2.20492	P_Up
Foxk2	0.369789	0.558848	12w_Down
Foxn2	0.480628	1.14096	12w_Down
Foxo3	1.41136	2.72527	24w_Up
Foxp4	2.27256	2.021	12w_Up
Foxs1	5.15692	6.80443	P_Up
Fpgt	2.36213	2.40381	12w_Up
Frg1	2.0372	2.01016	P_Up
Frk	2.57312	11.2941	24w_Up
Frmd3	2.05489	2.78072	P_Up
Frs3	1.58059	4.49157	24w_Up
Ftsj1	1.48333	0.399931	24w_Down
Ftx	2.34371	5.13053	24w_Up
Fut11	2.6888	4.61416	12w_Up
Fxyd1	2.19867	1.31611	12w_Up
Fxyd5	2.90594	12.052	24w_Up
Fxyd7	0.398127	1.66568	12w_Down
Fyb	7.0621	24.2136	P_Up
Gaa	1.8302	2.30254	24w_Up
Gab1	1.03333	3.69938	24w_Up
Gabbr2	0.283188	0.278069	12w_Down
Gabra4	2.09842	1.73686	12w_Up
Gabra5	2.6439	0.177324	12w_Up
Gadd45b	3.35231	0.832547	12w_Up
Gal	0.673653	0.0105356	24w_Down
Gal3st3	2.86539	1.9828	12w_Up
Galk1	2.09627	1.46739	12w_Up
Galnt11	1.7666	2.5034	24w_Up
Gas1	0.262088	0.635295	12w_Down
Gas6	0.319534	0.652768	12w_Down
Gatm	1.75103	2.34127	24w_Up
Gdap1	2.07217	0.835332	12w_Up
Gem	1.48878	6.35428	24w_Up
Gfap	0.263379	0.0140082	P_down
Gfer	0.425116	0.773797	12w_Down
Ggact	2.49434	9.92758	24w_Up
Ggcx	4.00132	7.65715	P_Up
Ggt1	4.65626	14.2313	P_Up
Ggt5	6.95987	20.2973	P_Up
Gigyf1	2.24446	3.52701	P_Up
Gja1	0.312096	1.23128	12w_Down
Gja4	6.1223	17.3034	P_Up
Gjd2	2.9811	2.04403	12w_Up
Gk	2.62235	0.213901	12w_Up
Glce	0.874463	2.84666	24w_Up
Glipr2	0.970546	0.068487	24w_Down
Gm10020	2.79737	3.37479	P_Up
Gm10036	4.48278	8.5796	P_Up
Gm10073	2.10885	2.71135	P_Up
Gm10076	1.80592	2.10336	24w_Up
Gm10093	6.6903	2.56241	12w_Up
Gm10094	2.8435	3.83711	P_Up
Gm10116	4.32056	4.86415	P_Up
Gm10126	1.93477	4.52792	24w_Up
Gm10146	5.80947	9.40278	P_Up
Gm10250	3.15099	5.02341	P_Up
Gm10260	5.41532	4.45666	P_Up
Gm10263	5.75452	14.0529	P_Up
Gm10269	4.9325	5.16072	P_Up
Gm10639	0.370406	0.0821285	12w_Down
Gm10709	3.40749	4.1546	P_Up
Gm10827	4.08631	3.39328	12w_Up
Gm11175	2.36118	14.9263	24w_Up
Gm11273	3.87894	5.03373	P_Up
Gm11713	1.56935	2.8573	24w_Up
Gm11808	4.41684	5.24547	P_Up
Gm12166	2.95994	5.69144	12w_Up
Gm12184	4.27547	17.5412	P_Up
Gm12258	4.51858	1.50518	12w_Up
Gm12942	2.5065	1.80947	12w_Up
Gm13861	14.8675	23.6795	P_Up
Gm14703	3.68228	5.99375	12w_Up
Gm15261	2.1662	7.69004	24w_Up
Gm17541	8.92667	25.7559	P_Up
Gm17590	0.484598	0.0737013	P_down
Gm17619	0.769967	0.0508678	24w_Down
Gm18025	1.2807	4.88078	24w_Up
Gm1818	2.34224	15.2816	24w_Up
Gm2000	4.73197	7.05267	P_Up
Gm20498	3.06572	0.210516	12w_Up
Gm20721	1.02992	3.94429	24w_Up
Gm21887	2.59479	1.48179	12w_Up
Gm2237	2.85718	9.94302	P_Up
Gm26518	1.87328	7.88411	24w_Up
Gm26526	3.40075	0.187761	12w_Up
Gm26538	1	11.922	24w_Up
Gm26564	2.21941	0.915317	12w_Up
Gm26699	2.24069	2.8175	P_Up
Gm26735	2.18301	2.20948	12w_Up
Gm26782	2.23398	0.125829	12w_Up
Gm28172	4.15357	3.37936	12w_Up
Gm29562	1.78714	12.7947	24w_Up
Gm29666	2.91479	5.72104	12w_Up
Gm3550	2.10548	4.09372	24w_Up
Gm42418	1.45243	5.31848	24w_Up
Gm42469	3.87699	0.308624	12w_Up
Gm42715	2.63855	3.74696	P_Up
Gm42726	5.88483	12.362	P_Up
Gm42851	2.38547	1.90243	12w_Up
Gm43536	4.88891	5.07426	12w_Up
Gm43796	7.49566	5.37857	12w_Up
Gm4631	4.57793	6.1826	P_Up
Gm4707	2.24885	4.43969	P_Up
Gm4950	3.10047	10.0487	P_Up
Gm4978	2.49572	7.03776	24w_Up
Gm5093	5.45446	10.6112	P_Up
Gm5141	2.81694	2.54145	12w_Up
Gm5239	2.07736	4.16873	24w_Up
Gm5595	2.19241	0.103723	12w_Up
Gm5617	0.495073	0.24744	12w_Down
Gm5786	2.62136	4.25958	12w_Up
Gm5900	1.08441	0.0104661	24w_Down
Gm6133	6.54981	12.1921	P_Up
Gm6483	2.47396	1.69425	12w_Up
Gm6563	3.17522	3.41849	P_Up
Gm6576	3.15317	6.16735	12w_Up
Gm6793	3.89598	10.4005	P_Up
Gm7808	3.32548	5.97875	P_Up
Gm7879	3.60603	4.65913	P_Up
Gm8186	2.26589	2.53047	P_Up
Gm8730	4.07198	5.54815	P_Up
Gm8797	4.3352	5.0291	P_Up
Gm9493	3.61334	4.95355	P_Up
Gm9755	1.37243	4.83435	24w_Up
Gm9774	5.83007	7.64575	P_Up
Gm9780	9.36368	11.12	P_Up
Gm9803	2.602	3.33599	P_Up
Gm9843	3.89765	6.59323	P_Up
Gm9844	3.01352	5.36581	P_Up
Gm9885	0.162073	0.0786743	12w_Down
Gmip	1.97818	2.33131	24w_Up
Gmnn	0.231286	0.0814453	12w_Down
Gnai2	0.442618	0.592583	12w_Down
Gnai3	2.15888	1.68881	12w_Up
Gnao1	0.907536	0.423674	24w_Down
Gnb1	1.58673	2.41331	24w_Up
Gng10	2.97031	2.7627	12w_Up
Gng11	2.54067	3.57267	P_Up
Gng12	0.277236	0.452277	12w_Down
Gnpda1	2.33948	1.19018	12w_Up
Golga4	1.526	0.121626	24w_Down
Golga5	1.57697	2.20235	24w_Up
Golt1b	1.57824	2.25973	24w_Up
Gpatch1	1.97899	3.32557	24w_Up
Gpatch2l	2.20273	1.27218	12w_Up
Gpc3	6.27541	18.0142	P_Up
Gpc6	2.68828	5.34065	12w_Up
Gper1	3.71577	3.03048	P_Up
Gpn3	2.31018	0.358845	12w_Up
Gpr108	2.23999	0.344393	12w_Up
Gpr155	3.23628	3.84508	12w_Up
Gpr17	0.149597	0.446755	12w_Down
Gpr20	3.45749	18.1695	24w_Up
Gprasp1	1.21781	0.148642	24w_Down
Gprasp2	2.16556	1.92903	12w_Up
Gprc5c	5.5258	1.41881	12w_Up
Gpsm3	3.3952	8.11761	P_Up
Gpx3	0.138346	0.060611	P_down
Gpx7	0.635669	0.184898	24w_Down
Grcc10	2.29171	2.31193	P_Up
Grik5	1.14972	2.38759	24w_Up
Grin1	2.42899	0.616013	12w_Up
Grin2b	2.32295	1.34153	12w_Up
Grip1	0.338913	0.481233	12w_Down
Grip2	0.934693	10.3962	24w_Up
Grk5	2.84631	1.2803	12w_Up
Grk6	0.411625	1.3833	12w_Down
Gsg1l	0.627226	0.0442415	24w_Down
Gstp1	2.84639	2.7767	P_Up
Gstt2	5.78422	18.3464	P_Up
Gtf2ird2	2.89138	3.93769	12w_Up
Gtf3a	1.05049	0.466147	24w_Down
Gucy1b3	3.38466	4.05206	P_Up
Gyg	0.400676	1.03886	12w_Down
H2-D1	1.99067	3.18809	24w_Up
H2-K1	2.36157	3.52619	12w_Up
H2-M3	1.26799	9.39747	24w_Up
H2-T23	4.92532	3.06369	12w_Up
H2afj	0.517862	0.439479	24w_Down
Hacd1	0.578912	0.337778	24w_Down
Hacl1	1.69036	5.97696	24w_Up
Hadhb	1.47773	2.16893	24w_Up
Haus3	3.13626	1.90904	12w_Up
Haus5	2.89873	6.12494	P_Up
Hba-a1	0.0760627	0.0312935	P_down
Hba-a2	0.0748497	1.02526	12w_Down
Hbb-bs	0.0574339	0.698456	12w_Down
Hbb-bt	0.0872067	0.0872067	12w_Down
Hcn1	2.26933	1.99801	12w_Up
Hcn3	1.55645	2.79262	24w_Up
Hdac10	2.01663	1.06421	12w_Up
Hdac11	3.62601	1.03523	12w_Up
Hepacam	0.198228	0.309304	12w_Down
Herc1	0.841154	2.05149	24w_Up
Herc2	0.441293	1.05223	12w_Down
Herpud1	2.0836	1.71807	12w_Up
Hes5	0.128488	0.0443235	P_down
Hexb	2.29025	3.33517	12w_Up
Hey1	0.204479	0.820667	12w_Down
Heyl	6.1416	12.3424	P_Up
Hgs	1.87578	2.30199	24w_Up
Hic1	4.26987	3.6218	12w_Up
Hic2	0.451258	1.0676	12w_Down
Higd1a	0.275742	0.454831	P_down
Higd1b	3.52952	3.27927	P_Up
Hira	0.832019	0.467753	24w_Down
Hist1h1c	10.4584	8.21968	P_Up
Hist1h2ak	1.0843	9.49488	24w_Up
Hist1h2be	4.35785	7.3311	P_Up
Hist1h4h	6.01194	5.1078	P_Up
Hist2h2aa1	1.0535	8.45721	24w_Up
Hjurp	2.01642	0.967371	12w_Up
Hk2	0.486698	0.0711929	P_down
Hmga1-rs1	1.37252	10.2906	24w_Up
Hmgn3	0.607517	0.365235	24w_Down
Homer2	0.176936	0.224416	12w_Down
Hopx	0.277286	0.0900057	12w_Down
Hpca	0.483974	0.484864	12w_Down
Hpgds	0.500623	5.48498	24w_Up
Hps5	1.89255	4.38586	24w_Up
Hras	0.616948	0.461808	24w_Down
Hrct1	7.2712	10.4367	P_Up
Hs3st1	1.39869	5.2452	24w_Up
Hsd17b11	2.28546	4.76803	24w_Up
Hsf2	2.30791	0.914383	12w_Up
Hspa13	1.28962	2.24117	24w_Up
Hspa1a	17.1171	30.1214	P_Up
Hspa9	1.87714	2.29915	24w_Up
Hspb1	14.5124	18.0581	P_Up
Hspb2	4.63817	10.6024	P_Up
Hsph1	1.68857	2.23786	24w_Up
Hyls1	2.56554	0.777173	12w_Up
Hypk	1.61052	2.1375	24w_Up
Iars	1.47515	2.68302	24w_Up
Id1	0.425723	0.312706	12w_Down
Id3	0.152446	0.293227	P_down
Idi1	0.427643	0.185941	P_down
Idua	4.70083	5.72439	12w_Up
Ier2	4.68272	3.39353	P_Up
Ier3	2.45775	2.13629	12w_Up
Ifi27	4.21276	4.03907	P_Up
Ifitm1	6.45881	9.65541	P_Up
Ifitm3	2.0481	2.75702	P_Up
Ifngr1	4.41469	6.2141	P_Up
Ift80	4.01518	5.47595	12w_Up
Igf2bp3	2.36051	2.26346	12w_Up
Igfbp2	0.455806	0.228814	P_down
Igfbp4	0.19037	0.0557315	P_down
Igfbp7	5.57919	6.44089	P_Up
Iglon5	0.498889	0.549786	12w_Down
Igsf8	1.8229	2.15906	24w_Up
Igsf9	2.03341	1.51726	12w_Up
Ikbkb	1.48636	2.01601	24w_Up
Ikzf2	2.46295	2.67999	12w_Up
Il15ra	0.807399	4.18054	24w_Up
Il1rapl1	2.43506	0.892027	12w_Up
Il1rl2	1	13.92	24w_Up
Il2	4.4766	3.9034	12w_Up
Il34	6.90621	8.44037	P_Up
Ing3	2.24466	1.66715	12w_Up
Inip	0.934899	2.05369	24w_Up
Inpp4a	2.4102	3.15978	P_Up
Inpp4b	3.85654	3.74622	12w_Up
Inpp5a	4.0036	7.42406	P_Up
Inpp5b	2.59306	2.91012	12w_Up
Insc	2.08736	1.15141	12w_Up
Ints10	1.89979	3.00742	24w_Up
Ints8	2.35159	3.2134	P_Up
Ints9	2.24763	0.138007	12w_Up
Irf8	3.23889	2.49048	12w_Up
Isca1	3.32526	2.27968	12w_Up
Isg15	2.42272	13.2801	24w_Up
Isyna1	2.74286	3.96912	P_Up
Itgb1	1.53888	2.04689	24w_Up
Itgb5	2.35335	5.00957	P_Up
Itgb8	0.730161	0.0608134	24w_Down
Itm2a	2.61625	8.92544	P_Up
Itm2b	1.76786	2.01945	24w_Up
Itm2c	1.55883	2.97083	24w_Up
Itpk1	1.59014	2.52669	24w_Up
Itpkc	2.38946	6.88025	P_Up
Jam2	0.087728	0.276383	12w_Down
Jam3	1.4317	2.45171	24w_Up
Jrkl	3.13483	1.80175	12w_Up
Jun	2.83654	4.00817	P_Up
Junb	3.73546	3.41134	P_Up
Kbtbd11	0.745535	0.0447729	24w_Down
Kbtbd2	2.68555	1.29194	12w_Up
Kbtbd4	0.70362	2.58232	24w_Up
Kcmf1	0.466869	0.324097	12w_Down
Kcnj10	0.299672	0.0549116	P_down
Kcnj8	5.49439	11.5035	P_Up
Kcnmb1	1.68308	7.9504	24w_Up
Kcnmb4	0.418108	0.0305105	P_down
Kcnmb4os2	0.268715	0.0814853	12w_Down
Kctd1	2.16289	1.17446	12w_Up
Kctd12	0.331747	0.846667	12w_Down
Kctd4	2.49654	3.40133	P_Up
Kdm1b	2.44561	0.780139	12w_Up
Kdm2a	1.67529	2.12081	24w_Up
Kdm6b	1.02485	2.15394	24w_Up
Kdm8	2.54499	13.6413	24w_Up
Kdsr	2.18988	0.439892	12w_Up
Khsrp	2.70508	1.69107	12w_Up
Kif1bp	2.0127	2.48778	P_Up
Klf6	5.26756	5.8765	P_Up
Klf9	1.04858	2.37263	24w_Up
Klhdc10	0.822887	0.172996	24w_Down
Klhdc8a	0.462774	0.22664	P_down
Klhl17	1.83471	2.91251	24w_Up
Klhl24	1.40032	2.87983	24w_Up
Klhl7	2.17395	2.84507	P_Up
Klhl9	2.10223	3.75985	P_Up
Kpna6	1.13385	0.0711718	24w_Down
L2hgdh	4.0236	6.39852	P_Up
L3mbtl2	2.15679	2.03929	12w_Up
Lama2	2.89473	8.80279	P_Up
Lamc1	1.15489	2.98198	24w_Up
Lamtor3	1.84492	2.03567	24w_Up
Lao1	1.80681	3.88878	24w_Up
Lats2	3.71848	4.86984	P_Up
Lbh	2.08728	2.65155	P_Up
Lca5	1.52895	4.01641	24w_Up
Lclat1	2.67446	7.07875	P_Up
Ldah	2.03761	2.01476	12w_Up
Lef1	0.33089	0.314235	12w_Down
Lemd1	1.04496	0.0766016	24w_Down
Leng8	1.62092	2.17633	24w_Up
Leo1	1.349	2.33619	24w_Up
Lfng	0.357462	0.076569	12w_Down
Lgals7	0.482365	2.64882	12w_Down
Lgals7	0.482365	2.64882	24w_Up
Lgi1	5.67021	13.2985	P_Up
Lhfp	1.91426	3.06073	24w_Up
Lhfpl3	0.0588212	0.0407464	P_down
Lhx9	0.280312	0.136333	P_down
Lima1	1.36716	2.2078	24w_Up
Limch1	0.483191	0.39923	12w_Down
Lims2	0.491576	0.0639566	P_down
Lin37	2.18924	2.73841	P_Up
Lin7a	2.07403	4.97812	24w_Up
Lipe	2.29526	2.34984	12w_Up
Litaf	0.716768	0.149107	24w_Down
Lman2l	2.54785	1.07788	12w_Up
Lmf1	2.08304	2.86891	12w_Up
Lmna	1.51761	3.00602	24w_Up
Lmo1	0.257273	0.981369	12w_Down
Lonp2	1.82976	2.98894	24w_Up
Lpp	0.866484	0.0658078	24w_Down
Lrig1	0.428416	1.12955	12w_Down
Lrig3	0.790673	5.56098	24w_Up
Lrp12	1.57593	3.12846	24w_Up
Lrpprc	3.15411	2.97956	12w_Up
Lrrc16b	1.14494	3.33621	24w_Up
Lrrc45	2.27031	1.30173	12w_Up
Lrrc58	2.30187	3.91592	P_Up
Lrrc61	1.39393	0.0669608	24w_Down
Lrrc8a	1.47492	2.60613	24w_Up
Lrrk1	0.85942	10.5265	24w_Up
Lrrn1	2.68029	1.07517	12w_Up
Lrrtm2	3.3957	5.75788	P_Up
Lrrtm4	2.8518	2.49161	12w_Up
Lsm6	0.659873	0.472922	24w_Down
Ltbp4	1.0654	3.51527	24w_Up
Ltn1	2.07364	1.49734	12w_Up
Ltv1	0.481484	2.04493	12w_Down
Lxn	0.162804	0.376498	12w_Down
Ly6a	5.6782	38.3958	P_Up
Ly6c1	11.6671	10.2529	P_Up
Lyar	1.06943	0.250051	24w_Down
Lypd6	0.743759	0.0504095	24w_Down
Mad1l1	2.10098	1.94867	12w_Up
Mafk	3.35899	4.79565	12w_Up
Magee1	2.13765	2.32921	12w_Up
Magee2	2.32348	1.41197	12w_Up
Maml2	2.19492	1.15633	12w_Up
Man1a2	0.79602	0.220625	24w_Down
Man1b1	2.05995	2.14327	12w_Up
Map3k10	0.363987	0.408821	12w_Down
Map3k3	4.97771	0.441093	12w_Up
Map3k4	1.77858	4.2761	24w_Up
2023-03-04	2.91637	0.154469	12w_Up
Marf1	3.62078	3.04375	P_Up
Mark3	0.510963	0.428567	24w_Down
Mast3	1.1005	2.98324	24w_Up
Matn4	0.356461	0.0505839	P_down
Matr3	1.85187	2.55262	24w_Up
Mbip	2.39017	1.6556	12w_Up
Mccc1	2.09426	3.5168	P_Up
Mcm3ap	0.615521	0.075986	24w_Down
Mcm7	2.02041	1.4238	12w_Up
Mcmbp	2.41131	2.06759	P_Up
Mctp1	1.77925	0.0602352	24w_Down
Mdk	0.561225	0.486188	24w_Down
Mdp1	0.660026	0.395752	24w_Down
Me1	0.311474	0.306984	12w_Down
Med23	2.55371	5.12062	P_Up
Meis2	0.169365	0.150866	12w_Down
Metrn	0.219639	0.18306	12w_Down
Mettl16	2.05106	1.852	12w_Up
Mettl2	2.35673	1.69471	12w_Up
Mettl20	2.62533	3.92253	12w_Up
Mettl3	2.19423	1.79423	12w_Up
Mex3c	1.04364	0.0693117	24w_Down
Mfap1a	2.19731	1.72768	12w_Up
Mfap1b	3.76052	2.53686	P_Up
Mfap4	0.462804	0.435669	P_down
Mfsd10	2.63566	3.29465	P_Up
Mfsd12	2.07033	0.965724	12w_Up
Mfsd5	0.681467	3.32027	24w_Up
Mfsd9	2.16286	8.41791	24w_Up
Mga	2.10734	1.5955	12w_Up
Mgat4b	0.465151	0.712404	12w_Down
Mgll	0.361745	0.40477	12w_Down
Mgme1	2.57452	0.553733	12w_Up
Mgp	12.279	11.7189	P_Up
Mical2	2.10426	1.2355	12w_Up
Mid1	2.46226	7.20269	P_Up
Mier3	2.2902	0.964819	12w_Up
Mir143hg	3.41324	10.7403	P_Up
Mitf	5.41059	10.4213	P_Up
Mki67	2.02176	0.882975	12w_Up
Mkl2	2.56166	2.7692	12w_Up
Mkrn3	2.41622	1.57557	12w_Up
Mks1	0.381113	2.08401	12w_Down
Mlc1	0.393202	0.308898	12w_Down
Mmgt1	0.971434	0.0579658	24w_Down
Mmp15	0.161098	0.623267	12w_Down
Mmp16	1.56753	0.0689848	24w_Down
Mmp17	0.427528	1.12724	12w_Down
Mn1	3.43328	9.04348	P_Up
Mnd1	4.1567	2.29497	12w_Up
Mon2	0.475316	1.18106	12w_Down
Mphosph10	2.01636	1.65823	12w_Up
Mpp1	5.46744	4.58328	12w_Up
Mpp6	0.362832	0.301815	12w_Down
Mpped1	0.172494	0.0772812	12w_Down
Mrpl16	0.945134	2.15557	24w_Up
Mrpl37	1.17666	0.379537	24w_Down
Mrpl44	2.16804	2.22236	12w_Up
Mrpl51	0.695809	0.382699	24w_Down
Mrpl55	0.666543	0.425599	24w_Down
Mrps7	0.9252	0.40832	24w_Down
Msantd2	1.08096	0.336429	24w_Down
Msantd4	2.32999	1.89878	12w_Up
Msh2	2.49419	2.2997	P_Up
Msh6	2.05546	2.39979	12w_Up
Msn	2.32963	6.01276	P_Up
Msto1	1.27636	2.67383	24w_Up
Mt2	0.477166	0.670171	12w_Down
Mt3	0.260658	0.160066	P_down
Mterf1a	2.10719	1.12245	12w_Up
Mterf3	2.20198	1.63541	12w_Up
Mtif2	2.04953	1.74942	12w_Up
Mto1	2.3422	1.75498	12w_Up
Mttp	2.91203	1.69732	12w_Up
Mtx1	1.28146	2.06122	24w_Up
Murc	0.358651	0.0826439	12w_Down
Mustn1	11.369	9.66692	12w_Up
Mvb12b	0.912534	2.25452	24w_Up
Mvd	0.365174	0.581056	12w_Down
Mxra8	4.76131	1.63601	12w_Up
Myd88	2.08733	4.17503	12w_Up
Myef2	1.9181	2.24383	24w_Up
Myh11	3.64333	10.0471	P_Up
Myh9	1.75444	7.08958	24w_Up
Myl9	3.3619	6.09517	P_Up
Mylip	2.87029	6.88601	24w_Up
Mylk	2.51108	7.78013	P_Up
Mynn	2.82192	3.22516	P_Up
Myo1c	5.47523	11.7799	P_Up
Myo1h	1.76244	17.3706	24w_Up
Mysm1	1.1829	2.11671	24w_Up
N4bp2l1	2.43786	1.44324	12w_Up
Naa25	2.46659	2.75904	P_Up
Nabp1	2.39914	3.15678	12w_Up
Nacc2	0.19166	1.08204	12w_Down
Nanos1	2.17947	1.23816	12w_Up
Nap1l2	2.73978	2.89116	P_Up
Nap1l3	4.97265	1.52846	12w_Up
Nav2	1.50368	2.16498	24w_Up
Nbl1	5.73064	8.03445	P_Up
Ncald	0.297934	0.486695	12w_Down
Ncbp1	0.467128	0.6194	12w_Down
Ncdn	1.96628	2.93756	24w_Up
Ncoa3	2.26108	4.1053	P_Up
Ncoa4	2.76848	14.511	24w_Up
Ncoa5	1.33973	2.15306	24w_Up
Ndnf	2.13408	12.4194	24w_Up
Ndor1	2.46612	0.987473	12w_Up
Ndrg4	2.29131	1.35381	12w_Up
Ndufa4l2	4.98665	6.90785	P_Up
Ndufaf7	1.90505	2.39382	24w_Up
Ndufb4	0.523572	0.466481	24w_Down
Ndufc1	0.643389	0.499152	24w_Down
Ndufs1	2.0238	2.81325	P_Up
Neat1	5.02461	6.38248	P_Up
Nebl	0.18416	2.50311	12w_Down
Necap1	1.80592	2.6351	24w_Up
Nedd1	2.11222	1.62512	12w_Up
Negr1	2.65947	1.45197	12w_Up
Nell2	1.7322	2.5626	24w_Up
Nemf	1.67168	2.37165	24w_Up
Neto2	0.34821	1.24513	12w_Down
Nfil3	2.42803	0.513722	12w_Up
Nfxl1	2.21322	2.13982	12w_Up
Nfya	2.3729	2.76509	12w_Up
Nhlrc2	2.67912	3.08002	P_Up
Nicn1	1.06236	0.390615	24w_Down
Nim1k	0.403697	0.668911	12w_Down
Nkain1	0.452162	0.481006	12w_Down
Nkd1	0.345512	0.685911	12w_Down
Nkx2-2	0.242825	1.3301	12w_Down
Nle1	2.5498	0.101697	12w_Up
Nmd3	2.07353	1.57268	12w_Up
Nme2	1.09577	3.48849	24w_Up
Nme3	4.06933	0.211956	12w_Up
Nmt2	2.23204	2.64037	P_Up
Noa1	2.03526	2.99311	P_Up
Nodal	8.8112	2.901	12w_Up
Nol12	1.09074	0.314917	24w_Down
Nol3	1.54304	7.47197	24w_Up
Nol4l	2.14318	2.18687	12w_Up
Nop58	2.03591	1.32326	12w_Up
Notch1	1.41161	2.81745	24w_Up
Notch3	3.4944	4.29723	12w_Up
Notum	2.68241	3.00821	12w_Up
Npas3	0.221287	0.0439556	P_down
Npas4	6.97227	14.2388	P_Up
Npepl1	0.962259	0.0757616	24w_Down
Nprl2	2.18587	1.4885	12w_Up
Nptn	4.9331	6.13127	P_Up
Nr1h3	5.21938	0.340589	12w_Up
Nrgn	0.247632	0.161655	12w_Down
Nrip2	5.94517	1.38677	12w_Up
Nsun3	2.6315	1.65105	12w_Up
Nts	2.77732	0.215432	12w_Up
Nuak2	3.14641	1.69498	12w_Up
Nudcd1	2.08763	1.70986	12w_Up
Nudt13	2.13871	3.11888	12w_Up
Nuf2	2.13225	0.13976	12w_Up
Nup85	2.08752	2.18235	12w_Up
Nupr1	3.42622	9.91215	P_Up
Nutf2	1.66107	2.41405	24w_Up
Nxt2	2.03958	0.811221	12w_Up
Oaf	2.3084	0.804738	12w_Up
Ociad2	3.51367	3.65066	P_Up
Olfm2	3.04343	2.163	P_Up
Olig1	0.0368351	0.0461677	P_down
Olig2	0.0169928	0.0955995	P_down
Os9	1.82392	2.89927	24w_Up
Oser1	1.89508	2.38491	24w_Up
Otud1	3.4447	6.38729	P_Up
Otx1	1.3048	0.0774434	24w_Down
Oxr1	2.05893	1.2294	12w_Up
P2ry14	11.1584	10.2465	P_Up
PISD	2.75607	2.75661	P_Up
Pacsin1	1.96446	2.29003	24w_Up
Paip1	2.68483	2.3135	P_Up
Pak6	3.16998	2.16478	12w_Up
Palld	0.252478	0.0851516	12w_Down
Pank4	7.13716	10.9321	P_Up
Paqr3	0.903105	0.0655135	24w_Down
Parn	0.925817	3.17303	24w_Up
Patl1	2.24888	2.52662	12w_Up
Paxbp1	1.73002	3.72531	24w_Up
Pbk	0.320127	0.0407164	P_down
Pbx2	0.844015	0.0763415	24w_Down
Pcdh17	0.440183	0.488236	12w_Down
Pcdh7	2.3472	0.454069	12w_Up
Pcdhb5	2.93266	7.22551	P_Up
Pcdhb7	4.01423	3.17114	12w_Up
Pcdhb9	3.69644	3.01484	12w_Up
Pcf11	2.14894	1.29219	12w_Up
Pcgf2	1.62039	2.4842	24w_Up
Pck2	2.37859	4.29087	P_Up
Pcmtd2	3.11804	6.05559	P_Up
Pcna	2.68896	4.16878	P_Up
Pcolce	4.6547	14.3758	P_Up
Pcp4l1	7.93361	10.1622	P_Up
Pcsk4	1.54071	6.5135	24w_Up
Pcx	0.973214	2.36926	24w_Up
Pdcd10	1.51793	2.41137	24w_Up
Pdcl	2.3416	2.66478	P_Up
Pddc1	1.76699	2.10484	24w_Up
Pde10a	0.43778	0.297309	P_down
Pde2a	2.27739	2.1618	12w_Up
Pde4d	0.385873	0.579672	12w_Down
Pde8b	3.69205	6.9343	P_Up
Pdgfd	2.57701	16.0354	24w_Up
Pdgfra	0.0313819	0.0313819	P_down
Pdgfrb	2.89472	3.63028	12w_Up
Pdha1	1.25829	2.04685	24w_Up
Pdpr	0.606452	3.93942	24w_Up
Pdxk	3.4469	3.75262	12w_Up
Pdzd11	0.737875	0.456338	24w_Down
Pdzd2	2.50251	3.86103	P_Up
Pear1	4.05708	10.5848	P_Up
Perp	14.7344	24.3279	P_Up
Pex6	2.22739	3.32805	P_Up
Pfkp	2.06921	3.42686	24w_Up
Pgap2	1.24999	0.13208	24w_Down
Phc3	1.84285	2.05407	24w_Up
Phf1	2.38751	1.98142	12w_Up
Phf10	1.16134	0.0837542	24w_Down
Phf23	0.836821	0.485701	24w_Down
Phgdh	0.191991	0.232738	P_down
Phlda1	1.8724	2.11588	24w_Up
Pias3	1.66793	2.92119	24w_Up
Pigg	1.69834	6.33749	24w_Up
Pigh	2.49112	1.66036	12w_Up
Pigo	1.89504	4.05236	24w_Up
Pik3ip1	2.61711	3.00533	P_Up
Pik3r3	0.210168	0.60458	12w_Down
Pik3r4	2.25319	0.964443	12w_Up
Pip5k1b	3.85591	8.49717	P_Up
Pisd	1.44848	2.10708	24w_Up
Pitpnm1	3.42716	3.01449	12w_Up
Pja1	1.72577	2.05408	24w_Up
Pja2	1.84518	2.25037	24w_Up
Pkmyt1	1.61221	0.0814694	24w_Down
Pla1a	3.03652	6.34955	P_Up
Pla2g15	1.88068	4.94063	24w_Up
Pla2g6	1.49507	0.0637027	24w_Down
Pla2g7	1.01009	0.430096	24w_Down
Pla2r1	1.99453	10.4924	24w_Up
Plac9b	4.2047	11.8155	P_Up
Plcd1	2.0201	1.51608	12w_Up
Plekha1	2.06154	1.5302	12w_Up
Plekhb1	0.291553	0.261842	12w_Down
Plekhg2	2.47829	1.48668	12w_Up
Plekhg3	5.67679	13.0164	P_Up
Plekhh3	1.91323	4.81507	24w_Up
Plk2	3.46076	2.04534	12w_Up
Pllp	0.160889	0.204496	P_down
Plp1	2.18626	2.41457	12w_Up
Plpp4	0.240961	0.0559103	P_down
Plpp6	2.46991	2.00079	12w_Up
Plppr3	1.52298	2.12245	24w_Up
Plppr4	2.23463	1.27103	12w_Up
Pls3	2.00611	2.50966	12w_Up
Pltp	1.53594	6.88086	24w_Up
Plxdc1	4.9519	8.53906	P_Up
Plxdc2	2.73226	5.5942	P_Up
Pmp22	0.260783	0.366324	12w_Down
Pnp	0.324228	0.432512	12w_Down
Pnpla6	2.24746	4.26275	P_Up
Pnpt1	2.62802	0.617168	12w_Up
Poc5	2.16409	1.41947	12w_Up
Pola2	3.10229	3.65486	P_Up
Poli	2.65161	0.653065	12w_Up
Polr3gl	2.06546	2.52446	P_Up
Pom121	0.673329	0.0603888	24w_Down
Pon2	0.659834	0.0372254	24w_Down
Por	2.10175	1.40877	12w_Up
Pou3f2	3.16146	3.38866	P_Up
Pou3f3	1.42641	2.29893	24w_Up
Ppan	2.18325	2.01366	12w_Up
Ppfia1	0.301466	0.946487	12w_Down
Ppfia3	3.70582	5.10545	P_Up
Ppfibp2	2.85607	6.87378	P_Up
Ppic	0.282961	0.0660251	P_down
Ppm1k	3.03854	2.42	12w_Up
Ppp1r14a	1.50223	2.54809	24w_Up
Ppp1r14b	0.353467	0.466331	P_down
Ppp2cb	0.466029	1.22069	12w_Down
Ppp2r2b	1.49109	2.53788	24w_Up
Ppp2r5e	1.23249	2.21154	24w_Up
Ppp3r1	1.90849	3.27879	24w_Up
Pptc7	1.12839	2.40838	24w_Up
Pradc1	0.579541	0.0500733	24w_Down
Pramef8	2.73395	2.0787	12w_Up
Prdm5	2.04936	0.633007	12w_Up
Prelid1	0.660355	0.431248	24w_Down
Prelp	3.42158	3.49885	12w_Up
Prex1	0.435929	0.32062	12w_Down
Prim1	2.29424	0.70498	12w_Up
Prkacb	1.74727	2.44141	24w_Up
Prkar1b	2.74263	4.36899	P_Up
Prmt8	0.364659	0.593617	12w_Down
Pros1	4.58507	2.33471	12w_Up
Proser3	4.45531	3.24367	12w_Up
Prpf3	2.09503	1.34351	12w_Up
Prpf39	2.39867	2.09914	12w_Up
Prps1	2.31439	2.41282	P_Up
Prps2	3.55426	4.67383	12w_Up
Prr12	1.2802	0.0531627	24w_Down
Prr5l	3.52878	9.85152	12w_Up
Prrt1	2.94805	3.67651	P_Up
Prrt3	2.67704	1.84212	12w_Up
Prss23	2.74028	1.48628	12w_Up
Prtn3	0.697021	0.0524062	24w_Down
Psd	2.56533	1.19016	12w_Up
Psmd5	2.55834	1.78701	12w_Up
Psme2b	3.58244	3.00013	12w_Up
Psph	0.297673	0.140947	P_down
Ptbp1	1.48256	2.23883	24w_Up
Ptbp2	2.08021	1.72552	12w_Up
Ptbp3	1.42503	4.21007	24w_Up
Ptcd3	2.22844	1.71489	12w_Up
Ptgr2	2.44623	0.788427	12w_Up
Pth1r	5.30547	9.59298	P_Up
Ptk2	2.00849	2.14441	12w_Up
Ptk7	2.39775	2.85861	12w_Up
Ptp4a2	0.448406	0.639363	12w_Down
Ptpdc1	2.207	3.65029	P_Up
Ptprb	16.923	83.9067	P_Up
Ptpre	0.140022	1.59937	12w_Down
Ptprf	0.470168	0.3584	12w_Down
Ptpro	0.429566	0.208597	P_down
Ptprz1	0.217264	0.323407	P_down
Ptrf	5.30032	8.35467	P_Up
Pum3	2.02198	2.16417	P_Up
Pwp2	2.7118	8.16557	P_Up
Pxdc1	0.36225	1.65739	12w_Down
Pxylp1	1.76242	2.67642	24w_Up
Qk	0.483701	0.304417	P_down
Qpct	0.48187	0.949983	12w_Down
R3hdm1	1.52982	2.48882	24w_Up
RP23-207N5.4	0.643459	0.0654036	24w_Down
RP23-324J22.6	0.364205	10.0385	24w_Up
RP23-4H17.3	3.17418	8.92052	24w_Up
Rab26	2.97536	3.00079	12w_Up
Rab31	0.276713	0.227519	12w_Down
Rab33b	2.49535	0.896309	12w_Up
Rab6b	0.840911	2.01615	24w_Up
Rad1	2.19657	1.16443	12w_Up
Ramp1	0.312614	1.34566	12w_Down
Ranbp10	2.75506	0.231045	12w_Up
Ranbp2	0.548883	0.0633609	24w_Down
Rarres2	2.75937	3.99377	P_Up
Rars	2.28027	3.32913	P_Up
Rasa4	1.55223	8.94157	24w_Up
Rasal2	1.12284	0.0567826	24w_Down
Rasgrp2	1.73809	2.29301	24w_Up
Rasl12	3.27881	4.5277	12w_Up
Rb1cc1	1.62751	2.02752	24w_Up
Rbak	4.61342	3.05259	12w_Up
Rbl2	2.31425	4.34069	12w_Up
Rbm12b2	2.04156	1.97565	12w_Up
Rbm27	0.494465	0.304507	P_down
Rbm3	0.301067	0.58985	12w_Down
Rbm45	4.16667	3.28089	12w_Up
Rbm8a2	9.86751	16.0769	P_Up
Rbms3	2.55182	2.43123	12w_Up
Rbpms	6.46436	10.3325	P_Up
Rbsn	1.11229	2.92768	24w_Up
Rcan2	5.35587	12.8434	P_Up
Rcbtb2	1.66333	0.209181	24w_Down
Rcn1	0.41324	0.421373	12w_Down
Rcn3	1.82774	4.2175	24w_Up
Rcor1	1.00311	0.0576791	24w_Down
Rcsd1	2.48084	3.74462	P_Up
Rdh13	2.19324	4.86897	12w_Up
Rdm1	2.14916	2.54215	12w_Up
Rem1	9.74835	5.96368	12w_Up
Repin1	2.1142	0.97329	12w_Up
Resp18	0.500484	0.0628112	24w_Down
Rev3l	0.837867	0.0571157	24w_Down
Rgag4	3.25065	2.04279	12w_Up
Rgcc	0.171022	0.0857964	P_down
Rgma	0.457629	0.456784	12w_Down
Rgs2	0.859561	0.419182	24w_Down
Rgs4	7.68145	3.80665	P_Up
Rgs5	2.86076	5.29836	P_Up
Rgs7bp	0.345229	0.737186	12w_Down
Rhebl1	3.21325	1.69826	12w_Up
Rhob	2.10121	2.03949	P_Up
Rhod	0.625603	4.8784	24w_Up
Rhoj	1.81954	5.79595	24w_Up
Rhoq	0.546805	0.0711646	24w_Down
Rhot2	2.2289	0.145755	12w_Up
Ric1	2.73632	3.65203	12w_Up
Riok1	2.4923	1.60934	12w_Up
Riok3	1.53638	2.79876	24w_Up
Rltpr	2.12348	2.76993	P_Up
Rmnd1	2.16354	0.228109	12w_Up
Rnaset2a	3.39589	3.97976	12w_Up
Rnaset2b	3.19027	7.09426	P_Up
Rnf112	2.20332	2.84187	12w_Up
Rnf126	0.470699	0.482213	P_down
Rnf13	1.72218	2.05629	24w_Up
Rnf170	1.07473	0.0501081	24w_Down
Rnf2	2.20752	1.36793	12w_Up
Rnf31	1.52586	4.36306	24w_Up
Rnft1	2.52263	1.47432	12w_Up
Rnmtl1	2.15028	2.13758	12w_Up
Rnpc3	2.00721	1.48061	12w_Up
Rora	2.84291	1.76399	12w_Up
Rpgrip1	1.66314	2.73534	24w_Up
Rpl10-ps3	3.57663	4.76186	P_Up
Rpl13-ps3	4.41949	7.29763	P_Up
Rpl13a-ps1	3.32101	3.83882	P_Up
Rpl21-ps4	3.91141	20.9789	24w_Up
Rpl23a-ps3	4.28864	5.86006	P_Up
Rpl27-ps3	3.19337	4.91967	P_Up
Rpl36-ps3	4.16727	8.75174	P_Up
Rpl6l	4.46355	7.54787	P_Up
Rpl7a-ps5	5.61715	10.1048	P_Up
Rpl9-ps6	4.33848	6.1892	P_Up
Rplp1	0.638131	0.497064	24w_Down
Rpp38	3.97236	0.0926517	12w_Up
Rps12-ps3	2.42557	3.18865	P_Up
Rps18-ps3	5.98842	10.99	P_Up
Rps26-ps1	3.35736	5.10714	P_Up
Rps27rt	5.75612	8.85616	P_Up
Rpusd4	2.00903	1.69853	12w_Up
Rrad	5.18065	8.17502	P_Up
Rrbp1	0.498441	0.413048	12w_Down
Rrm1	2.44075	1.86405	12w_Up
Rrm2	0.588207	0.043216	24w_Down
Rrn3	1.2021	2.44193	24w_Up
Rrp9	1.72029	3.27969	24w_Up
Rsph3a	3.31239	1.27129	12w_Up
Rsrp1	2.30326	2.11292	P_Up
Ruvbl1	2.04908	1.92896	12w_Up
Ruvbl2	1.86627	2.18274	24w_Up
Rwdd3	0.599656	0.47017	24w_Down
Rwdd4a	1.0979	0.111891	24w_Down
Rxra	1.72509	6.74898	24w_Up
Ryr1	1.1577	4.12725	24w_Up
S100a1	0.279548	0.363846	P_down
S100a13	0.226519	0.422898	12w_Down
S100a16	0.51514	0.44208	24w_Down
S100a6	0.0944467	0.529748	12w_Down
S100b	0.210613	0.963222	12w_Down
S100pbp	2.40829	4.52781	12w_Up
S1pr1	0.359476	0.225387	12w_Down
S1pr3	3.53716	4.77977	P_Up
Saa1	3.93464	15.6185	P_Up
Saa2	2.73089	13.8023	24w_Up
Sacm1l	1.9852	3.3066	24w_Up
Safb	1.65965	2.01657	24w_Up
Sag	5.17506	9.50976	P_Up
Samhd1	2.46906	3.41172	12w_Up
Sap30l	0.443518	0.920326	12w_Down
Sapcd2	0.215339	0.0404992	P_down
Sat2	0.438227	1.04911	12w_Down
Satb1	1.63896	2.76476	24w_Up
Scd1	0.212263	1.79359	12w_Down
Scd2	0.420572	0.457624	P_down
Scfd1	1.73954	2.479	24w_Up
Scg2	0.263078	0.0654075	P_down
Scn2a1	2.07804	1.61537	12w_Up
Scn2b	4.80279	3.89332	12w_Up
Sco1	4.58483	0.264166	12w_Up
Scrg1	0.137977	0.145483	P_down
Sdc2	2.1607	4.71063	P_Up
Sdhaf1	0.484494	0.311185	P_down
Sebox	6.37511	12.4311	P_Up
Sec11c	0.577269	0.326569	24w_Down
Sec23a	2.16409	2.57696	P_Up
Sec24a	0.796539	0.0508874	24w_Down
Sec61b	0.51319	0.488888	24w_Down
Selenbp1	2.03304	0.734124	12w_Up
Sema3a	3.23671	3.48325	12w_Up
Sema4d	1.72881	2.94825	24w_Up
Sema5b	0.692205	0.0375887	24w_Down
Sema6a	0.182995	0.306244	12w_Down
Sema6c	2.27604	2.05541	12w_Up
Senp8	3.66353	4.73846	12w_Up
Sepsecs	2.25864	4.75443	24w_Up
2023-09-11	1.1522	2.13393	24w_Up
2023-09-04	3.19189	4.27349	P_Up
2023-09-07	1.68474	2.12757	24w_Up
Serinc1	2.69247	2.15717	P_Up
Serinc3	4.531	9.47424	P_Up
Serpinb6a	1.08054	2.39626	24w_Up
Serpine2	0.219389	0.107973	P_down
Serpini1	2.90131	6.18468	P_Up
Sesn1	2.05164	2.49411	P_Up
Sesn3	0.678187	0.299085	24w_Down
Setd4	3.16138	3.34369	12w_Up
Setd8	0.413174	0.457488	12w_Down
Sez6l	0.207301	0.0524407	P_down
Sf3b3	1.82257	3.35105	24w_Up
Sfi1	2.28671	4.80114	P_Up
Sfrp1	2.38135	0.848385	12w_Up
Sft2d1	1.53405	2.52394	24w_Up
Sgk1	0.861612	0.070322	24w_Down
Sh2d3c	1.67099	2.68762	24w_Up
Sh3glb1	0.50592	0.278104	24w_Down
Shank2	2.44964	1.47726	12w_Up
Shisa2	3.88083	0.95222	12w_Up
Shisa4	0.703979	0.499455	24w_Down
Shkbp1	0.435581	0.711863	12w_Down
Shq1	2.49844	1.53494	12w_Up
Shroom2	3.10959	0.509424	12w_Up
Shroom3	0.477584	0.281598	P_down
Sigmar1	2.05736	2.99467	12w_Up
Sik1	2.57773	7.12813	P_Up
Simc1	1.01194	2.88663	24w_Up
Sipa1	2.67963	1.46274	12w_Up
Skida1	1.90202	5.20034	24w_Up
Skil	1.45832	2.84755	24w_Up
Skiv2l2	1.89474	2.83626	24w_Up
Slain2	1.26182	2.45452	24w_Up
Slc13a5	0.251078	0.530176	12w_Down
Slc16a1	1.02784	2.86071	24w_Up
Slc17a5	1.0459	3.4766	24w_Up
Slc19a1	5.53775	5.52078	P_Up
Slc1a2	0.86382	0.495047	24w_Down
Slc1a5	3.10054	5.79197	P_Up
Slc20a1	0.857051	3.59663	24w_Up
Slc22a5	5.10499	5.82877	12w_Up
Slc22a8	9.51282	10.1678	P_Up
Slc24a5	2.63312	3.4056	P_Up
Slc25a18	0.353925	0.475761	12w_Down
Slc25a36	2.47451	1.7468	12w_Up
Slc25a5	0.329492	0.498895	P_down
Slc27a3	2.04598	1.12303	12w_Up
Slc29a1	2.21004	2.09688	P_Up
Slc29a2	2.37407	0.801777	12w_Up
Slc29a3	0.429878	2.13726	12w_Down
Slc2a1	2.17665	4.51959	P_Up
Slc2a3	2.27452	0.548086	12w_Up
Slc30a10	1.61491	4.01931	24w_Up
Slc31a1	1.04076	2.40638	24w_Up
Slc31a2	2.01058	0.634345	12w_Up
Slc33a1	2.27722	0.122294	12w_Up
Slc35a3	2.51202	2.92192	12w_Up
Slc35b4	2.64475	3.41856	12w_Up
Slc35f1	0.378364	0.829629	12w_Down
Slc38a11	11.5893	10.0554	P_Up
Slc38a3	0.142491	0.236964	12w_Down
Slc38a7	2.46824	2.95157	P_Up
Slc39a3	1.71116	2.67001	24w_Up
Slc39a6	1.32179	2.37242	24w_Up
Slc4a3	0.894217	0.0511158	24w_Down
Slc4a4	0.25132	0.45292	12w_Down
Slc4a7	1.26011	2.16478	24w_Up
Slc4a8	1.08088	3.28696	24w_Up
Slc5a5	3.35266	7.03488	12w_Up
Slc6a11	0.332391	0.210615	P_down
Slc6a13	4.21966	13.4098	P_Up
Slc6a20a	9.29738	19.7746	P_Up
Slc7a10	0.239587	0.375048	12w_Down
Slc7a4	2.61009	2.15969	12w_Up
Slc9a3r2	2.27972	1.79229	12w_Up
Slco1c1	0.177164	0.500884	12w_Down
Slco3a1	1.9489	4.68912	24w_Up
Slco5a1	0.336779	1.10545	12w_Down
Slit3	0.251212	0.0660344	P_down
Slitrk3	2.46172	2.51368	12w_Up
Slmo2	0.304193	0.477451	12w_Down
Sln	0.601977	0.0520341	24w_Down
Slx4ip	2.52981	4.57886	12w_Up
Smap1	0.562756	0.437519	24w_Down
Smim3	1.51753	6.14966	24w_Up
Smim8	0.613306	0.308645	24w_Down
Smpd3	2.05015	2.52788	P_Up
Smpdl3a	1.16036	2.43548	24w_Up
Smu1	2.18897	1.8469	12w_Up
Smyd3	2.22784	2.51329	P_Up
Snapc3	1.36969	2.17463	24w_Up
Snapc4	2.49412	4.86769	12w_Up
Sncaip	1.42792	2.22216	24w_Up
Sncg	4.03127	9.97519	P_Up
Snhg18	2.95915	1.66855	12w_Up
Snhg20	2.13276	2.17655	P_Up
Snhg9	2.17443	2.2102	P_Up
Snx32	1.40967	2.39044	24w_Up
Snx8	0.956203	3.38521	24w_Up
Socs3	0.401024	0.377818	12w_Down
Sod3	6.71506	8.10383	P_Up
Soga1	1.67865	2.64412	24w_Up
Sorbs1	3.15085	3.63176	12w_Up
Sord	2.06723	0.504734	12w_Up
Sos2	2.20843	1.4748	12w_Up
Sowaha	2.72473	1.78979	12w_Up
Sox10	0.126491	0.0585997	P_down
Sox9	0.482074	0.632561	12w_Down
Sp3	1.64606	3.10208	24w_Up
Sp3os	0.403726	0.14764	P_down
Sparcl1	1.2969	2.72796	24w_Up
Spata2l	2.67051	1.13986	12w_Up
Spc24	0.358139	0.736312	12w_Down
Spg20	2.50733	1.21883	12w_Up
Sphkap	0.894826	0.0494919	24w_Down
Spns1	1.54655	3.25473	24w_Up
Spns2	1.32232	6.50443	24w_Up
Spred1	0.486532	0.532365	12w_Down
Spry2	3.00165	3.22408	12w_Up
Spsb2	2.85853	1.58352	12w_Up
Sqstm1	2.18234	1.63223	12w_Up
Srbd1	2.59637	3.58152	12w_Up
Srgap1	0.17639	0.313451	12w_Down
Srpk3	1.68886	18.7968	24w_Up
Srrt	1.46085	2.28211	24w_Up
Srsf12	2.02387	1.30664	12w_Up
Ssna1	1.07625	0.430643	24w_Down
St3gal5	0.925394	0.414298	24w_Down
Stam2	1.31583	3.20549	24w_Up
Stat6	1.75807	9.94761	24w_Up
Stk39	1.31002	2.18695	24w_Up
Strip1	1.41179	2.21074	24w_Up
Strn	2.04062	1.21702	12w_Up
Stt3a	2.0918	2.18758	12w_Up
Stt3b	1.53396	2.21408	24w_Up
Stx8	1.37631	2.0308	24w_Up
Stxbp2	3.67186	2.03417	12w_Up
Stxbp5	0.478725	0.902923	12w_Down
Suclg2	0.377536	0.728946	12w_Down
Sulf2	0.0757542	0.0757542	12w_Down
Sun1	2.11383	2.05737	12w_Up
Supt5	1.3022	2.24772	24w_Up
Susd6	0.75915	5.35477	24w_Up
Suv39h1	2.20743	2.97306	12w_Up
Swap70	1.85318	3.9636	24w_Up
Syf2	0.939087	2.17541	24w_Up
Syndig1	0.762473	0.0265006	24w_Down
Syp	2.67283	4.65967	P_Up
Sypl2	3.61577	2.07339	12w_Up
Syt16	2.05459	1.09357	12w_Up
Syt5	2.33228	0.808035	12w_Up
Syt7	0.459175	0.8659	12w_Down
Syt9	2.30913	3.59549	12w_Up
Syvn1	1.38692	4.26508	24w_Up
Tacc1	1.47979	2.95475	24w_Up
Taf10	0.333854	0.429062	P_down
Taf1a	3.17919	7.40265	P_Up
Taf7	3.00085	1.41846	12w_Up
Taf8	1.57188	3.52406	24w_Up
Tagap1	2.02667	2.47901	12w_Up
Tagln	15.4594	11.6455	P_Up
Tango6	0.334907	3.8013	12w_Down
Tapbpl	2.76233	2.5698	12w_Up
Tbc1d12	0.648017	0.053102	24w_Down
Tbc1d15	2.6526	3.15534	12w_Up
Tbc1d17	2.08061	1.99991	12w_Up
Tbc1d22a	3.17807	0.223585	12w_Up
Tbc1d2b	4.37302	8.4883	12w_Up
Tbc1d8	2.19068	3.16372	12w_Up
Tbc1d9b	2.33846	3.15589	12w_Up
Tbcb	0.481804	0.618989	12w_Down
Tbce	1.28836	2.25698	24w_Up
Tbk1	1.97021	3.20919	24w_Up
Tbx2	3.44712	4.35995	12w_Up
Tbx3os1	3.47917	5.31146	12w_Up
Tbxa2r	2.85255	5.25892	P_Up
Tceal6	0.984529	0.487106	24w_Down
Tceanc2	2.01269	2.66557	12w_Up
Tcf7l2	5.56953	8.94352	P_Up
Tcn2	2.52211	0.761708	12w_Up
Tcof1	2.11514	3.05591	P_Up
Tcp11l2	4.73611	3.07745	P_Up
Tctn3	3.17438	4.53753	P_Up
Tdrd3	1.61666	2.59046	24w_Up
Tead2	0.41123	0.493914	12w_Down
Tef	1.34318	2.64815	24w_Up
Tenm2	0.421485	0.0542298	P_down
Tesc	0.0570286	0.254305	12w_Down
Tet2	2.01457	0.497058	12w_Up
Tex10	1.88763	2.61882	24w_Up
Tfap4	2.53291	1.63157	12w_Up
Tfdp2	0.830985	0.157001	24w_Down
Tgfbr2	3.04982	11.9292	24w_Up
Thbs3	0.304157	1.059	12w_Down
Thoc6	1.6079	2.40077	24w_Up
Tiam1	0.409893	0.082445	12w_Down
Timm22	1.13804	0.248577	24w_Down
Timm23	2.7286	15.8498	24w_Up
Timm8a1	2.45198	2.71521	12w_Up
Timp4	0.378088	0.229041	12w_Down
Tiparp	2.23	3.97205	P_Up
Tjp2	0.360567	0.0738676	12w_Down
Tjp3	3.38879	1.27556	12w_Up
Tk1	0.1212	0.0785926	12w_Down
Tkfc	1.15955	3.65528	24w_Up
Tlcd1	0.244819	0.0427207	P_down
Tm4sf1	4.99019	9.00227	P_Up
Tm7sf2	0.34456	0.771219	12w_Down
Tmbim1	7.60382	6.48524	P_Up
Tmco3	2.25547	1.3384	12w_Up
Tmed5	1.1084	0.377525	24w_Down
Tmed7	2.59536	2.87909	P_Up
Tmem100	0.176039	0.016727	P_down
Tmem109	2.46744	2.69508	P_Up
Tmem140	2.95278	24.6285	24w_Up
Tmem143	2.36463	1.27729	12w_Up
Tmem147os	2.15289	2.57499	12w_Up
Tmem161b	3.55672	2.51199	12w_Up
Tmem163	0.269149	0.618732	12w_Down
Tmem169	3.97504	1.34179	12w_Up
Tmem176b	0.319217	1.01181	12w_Down
Tmem180	0.817734	0.0561317	24w_Down
Tmem185b	2.67292	2.25299	12w_Up
Tmem194b	2.6629	5.06668	12w_Up
Tmem204	4.92946	8.21266	P_Up
Tmem206	1.36457	2.81409	24w_Up
Tmem209	2.30543	1.74211	12w_Up
Tmem219	0.445929	0.79812	12w_Down
Tmem240	1.71298	5.51622	24w_Up
Tmem245	2.07004	2.12932	12w_Up
Tmem256	0.6381	0.460128	24w_Down
Tmem263	2.19135	2.58427	P_Up
Tmem45a	3.51384	9.45702	P_Up
Tmem50b	0.370366	0.0307856	P_down
Tmem59l	3.09224	2.1907	12w_Up
Tmem62	1.95945	2.43405	24w_Up
Tmem67	2.82628	5.2832	12w_Up
Tmem69	3.05071	2.42673	12w_Up
Tmem87a	2.13676	1.39166	12w_Up
Tmod3	2.16726	1.67271	12w_Up
Tmppe	3.92816	4.01405	12w_Up
Tmsb15b1	0.721705	0.406819	24w_Down
Tmsb15l	2.12661	1.84077	12w_Up
Tnc	0.045554	0.045554	P_down
Tnfrsf19	0.929199	0.0457624	24w_Down
Tnip2	2.11065	2.49841	12w_Up
Tnr	0.379409	0.877341	12w_Down
Tns2	2.34575	8.63207	24w_Up
Tob1	2.70555	3.31082	P_Up
Tob2	2.10492	1.2999	12w_Up
Toe1	1.86121	2.50533	24w_Up
Tom1l2	1.03056	3.38425	24w_Up
Tomm6	3.23421	5.89034	P_Up
Top2a	0.147778	0.463725	12w_Down
Topors	2.0646	1.74491	12w_Up
Tox3	0.349202	0.540611	12w_Down
Tpm2	4.29788	5.98686	P_Up
Tpm3-rs7	3.46971	11.2405	P_Up
Tpmt	0.463294	0.645445	12w_Down
Tppp3	1.76705	3.97963	24w_Up
Tpra1	2.624	1.34392	12w_Up
Traf3ip1	1.46703	3.38243	24w_Up
Trappc1	0.811349	0.304556	24w_Down
Trf	0.808594	3.05114	24w_Up
Trib2	0.492601	0.308056	12w_Down
Tril	0.212127	0.158626	12w_Down
Trim12a	2.66954	12.8994	24w_Up
Trim23	2.62094	2.03556	12w_Up
Trim46	2.18574	1.20324	12w_Up
Trim59	4.10014	1.66264	12w_Up
Trim62	0.330401	1.35214	12w_Down
Trim9	0.456739	0.301199	12w_Down
Trip10	4.57878	4.11897	12w_Up
Trit1	2.43012	2.35504	12w_Up
Trmo	2.10996	2.09118	12w_Up
Trmt10b	2.10313	0.941686	12w_Up
Trmt11	2.81404	1.66074	12w_Up
Trmt12	2.26471	1.01393	12w_Up
Trmt13	2.3342	0.988395	12w_Up
Trmt2b	3.39454	1.04417	12w_Up
Trnp1	0.307942	0.359252	P_down
Trp53i11	0.283782	0.213961	12w_Down
Trpm7	2.52946	2.19197	12w_Up
Trpt1	1.16422	0.0710014	24w_Down
Trpv2	3.52909	4.9761	P_Up
Trrap	1.39183	2.82164	24w_Up
Tsc22d4	0.259954	0.179895	P_down
Tsga10	2.00552	3.0966	P_Up
Tsix	10.4248	0.409349	12w_Up
Tsku	2.13223	1.50902	12w_Up
Tspan15	2.25579	1.8896	12w_Up
Tspan33	0.324472	0.0666364	P_down
Tspan4	1.13153	2.04267	24w_Up
Tspo	4.43424	7.04635	P_Up
Tspyl1	2.31181	1.98137	12w_Up
Tspyl2	2.27368	1.80953	12w_Up
Tspyl3	2.41817	1.99713	12w_Up
Tspyl4	1.80195	2.41791	24w_Up
Tsr1	1.78836	2.87714	24w_Up
Ttc17	3.05782	1.53098	12w_Up
Ttc30b	2.10361	1.27259	12w_Up
Ttc9b	0.954473	0.429268	24w_Down
Ttc9c	1.47165	2.1705	24w_Up
Ttf1	2.1411	3.68308	P_Up
Tti2	3.16125	3.13131	12w_Up
Ttll12	2.1717	1.80137	12w_Up
Ttpal	0.380428	2.2039	12w_Down
Ttyh1	0.366385	0.412544	12w_Down
Ttyh2	1.35891	2.78404	24w_Up
Tubd1	2.91656	0.236077	12w_Up
Tubg2	1.22783	0.0563829	24w_Down
Tubgcp3	2.86981	4.46619	P_Up
Tubgcp4	2.00011	2.06714	12w_Up
Txn1	0.718787	0.471091	24w_Down
Txndc16	3.86716	4.41216	P_Up
Txnip	3.59133	5.78239	P_Up
Txnl4b	2.4552	1.27727	12w_Up
U2af1l4	3.06957	4.62479	P_Up
Uba52	2.14403	1.92928	12w_Up
Ubc	2.45155	2.97663	P_Up
Ube2c	0.161043	0.0196107	P_down
Ube2v1	3.47073	8.92035	P_Up
Ube4a	2.1143	0.87075	12w_Up
Ubqln1	1.40573	2.0483	24w_Up
Ubqln2	2.22941	2.09738	P_Up
Ubr1	1.5606	2.95303	24w_Up
Ubxn7	0.865222	0.047834	24w_Down
Uchl4	2.76073	2.00414	12w_Up
Ulk4	3.15097	3.49449	12w_Up
Unc13c	0.274875	3.30566	12w_Down
Unc45a	1.8802	2.6585	24w_Up
Unc5a	3.07498	6.18167	12w_Up
Unkl	1.19192	2.19629	24w_Up
Upf2	2.11194	2.26386	12w_Up
Upp2	1.76232	0.0791492	24w_Down
Uqcc1	2.11744	2.53217	P_Up
Uqcr11	0.722036	0.485233	24w_Down
Uqcrq	0.497489	0.418434	P_down
Usf1	1.3043	2.34441	24w_Up
Usp11	2.27895	1.55908	12w_Up
Usp19	1.77613	2.52596	24w_Up
Usp35	1.25792	3.23071	24w_Up
Usp36	1.52181	3.22343	24w_Up
Usp37	2.1326	1.11008	12w_Up
Usp4	1.42337	2.3783	24w_Up
Utrn	3.18549	5.90886	P_Up
Uty	0.0829007	3.0621	12w_Down
Vamp7	2.42707	1.82313	12w_Up
Vangl1	1.89438	3.9852	24w_Up
Vasn	2.82716	9.70623	24w_Up
Vcam1	0.217561	0.0466813	P_down
Vcan	0.233985	0.0526735	P_down
Vcl	2.1966	2.47483	12w_Up
Vdac3-ps1	1.99856	5.71197	24w_Up
Vim	0.245517	0.316442	P_down
Vldlr	0.809099	0.055579	24w_Down
Vprbp	2.04651	2.66353	12w_Up
Vps11	2.16343	1.36432	12w_Up
Vps16	1.90801	2.8242	24w_Up
Vps18	2.02553	1.39911	12w_Up
Vps26a	2.16	1.47332	12w_Up
Vps33b	2.77099	4.48335	P_Up
Vps45	1.55818	2.78277	24w_Up
Vrk1	1.27293	2.0158	24w_Up
Vstm2b	0.0858088	0.0572166	P_down
Vstm2l	0.930484	0.0279666	24w_Down
Vstm4	5.71855	15.7182	P_Up
Vtn	17.7292	28.7738	P_Up
Vwa1	1.83586	3.55066	24w_Up
Wash1	1.46789	2.32215	24w_Up
Wbscr27	2.32173	0.115557	12w_Up
Wdfy1	1.33573	2.02428	24w_Up
Wdfy3	1.15398	2.88577	24w_Up
Wdr12	2.13947	1.51014	12w_Up
Wdr26	0.732017	0.427288	24w_Down
Wdr3	2.06986	1.3521	12w_Up
Wdr43	1.88169	3.5706	24w_Up
Wdr45	2.20462	2.01573	12w_Up
Wdr53	1.16054	4.67892	24w_Up
Wdr7	0.415182	0.506592	12w_Down
Wdr77	1.85685	2.05342	24w_Up
Wdr89	3.54124	6.52146	P_Up
Wdr92	2.06539	1.26414	12w_Up
Wipi1	0.394602	0.990542	12w_Down
Wls	4.58664	2.80975	12w_Up
Wrap73	2.03892	2.49328	12w_Up
Wsb1	2.21777	1.04612	12w_Up
Wwox	2.37555	1.27814	12w_Up
Xab2	2.41586	2.33414	12w_Up
Xbp1	1.09179	2.03527	24w_Up
Xist	6.11713	0.0024001	12w_Up
Xist	6.11713	0.0024001	24w_Down
Xpc	2.63198	5.5176	P_Up
Xrcc4	2.14079	0.917684	12w_Up
Xylt2	0.759013	3.29539	24w_Up
Yes1	2.01986	2.11825	12w_Up
Yipf1	0.732337	0.37604	24w_Down
Yipf2	2.13111	4.15903	P_Up
Yme1l1	1.88525	2.71114	24w_Up
Yod1	3.12457	2.53314	12w_Up
Ypel4	1.62592	2.55046	24w_Up
Zbed5	2.47552	4.49242	P_Up
Zbtb21	4.02268	4.7034	P_Up
Zbtb38	3.81405	3.30616	P_Up
Zbtb43	2.04518	0.832159	12w_Up
Zc3h11a	2.61385	2.65754	12w_Up
Zc3h4	0.679525	0.0591553	24w_Down
Zcchc8	2.67895	1.7701	12w_Up
Zcwpw1	2.86709	0.205286	12w_Up
Zdhhc1	2.36101	3.27168	P_Up
Zdhhc13	2.00799	0.877352	12w_Up
Zdhhc2	0.26815	0.533733	12w_Down
Zdhhc8	1.12024	4.40483	24w_Up
Zfp1	2.62014	1.94729	12w_Up
Zfp105	2.30239	0.891899	12w_Up
Zfp112	2.76502	2.17892	12w_Up
Zfp114	2.48745	1.08378	12w_Up
Zfp119b	2.0405	1.07406	12w_Up
Zfp12	2.06186	0.36341	12w_Up
Zfp160	2.45485	2.45925	12w_Up
Zfp169	0.679991	6.90738	24w_Up
Zfp182	2.62509	1.85929	12w_Up
Zfp202	2.74436	1.09501	12w_Up
Zfp212	2.18655	1.77514	12w_Up
Zfp219	1.33846	2.49407	24w_Up
Zfp248	3.60314	0.181416	12w_Up
Zfp273	3.0701	1.4477	12w_Up
Zfp28	2.41047	2.67583	P_Up
Zfp280d	2.71422	2.99431	P_Up
Zfp281	2.30963	1.7414	12w_Up
Zfp3	0.385033	0.778115	12w_Down
Zfp317	2.3424	1.37141	12w_Up
Zfp35	2.51095	0.943261	12w_Up
Zfp354b	4.25817	2.429	12w_Up
Zfp36	1.37692	8.36937	24w_Up
Zfp36l1	0.491346	0.838049	12w_Down
Zfp36l2	0.421988	0.418835	12w_Down
Zfp385b	1.09869	0.403067	24w_Down
Zfp39	3.31662	0.973288	12w_Up
Zfp408	2.89115	2.28687	12w_Up
Zfp414	1.66084	2.01648	24w_Up
Zfp433	2.35624	3.1911	P_Up
Zfp503	2.20024	1.89468	12w_Up
Zfp53	2.92915	0.207708	12w_Up
Zfp57	2.39926	2.80101	P_Up
Zfp58	2.54297	1.4922	12w_Up
Zfp583	1.82629	4.6696	24w_Up
Zfp608	1.5701	3.93544	24w_Up
Zfp623	1.37253	2.74214	24w_Up
Zfp655	2.15165	4.64987	P_Up
Zfp658	3.0331	5.17745	P_Up
Zfp692	2.32309	3.33665	P_Up
Zfp719	3.1534	3.64885	P_Up
Zfp748	3.92343	3.73744	12w_Up
Zfp763	2.90808	3.04437	12w_Up
Zfp768	1.04133	0.23284	24w_Down
Zfp770	0.938395	0.0716268	24w_Down
Zfp780b	3.09857	1.72258	12w_Up
Zfp786	2.90104	2.80943	12w_Up
Zfp811	2.03572	1.72169	12w_Up
Zfp85	2.4654	4.3279	12w_Up
Zfp87	2.05841	2.85115	P_Up
Zfp873	1.33459	5.85704	24w_Up
Zfp874a	3.30195	3.62704	12w_Up
Zfp874b	3.38232	0.255198	12w_Up
Zfp938	1.30208	0.0406551	24w_Down
Zfp946	2.13294	2.57568	12w_Up
Zfp958	3.54587	1.74706	12w_Up
Zfp961	2.09613	2.66353	12w_Up
Zfp963	2.95046	3.2276	12w_Up
Zfr2	2.0342	1.19633	12w_Up
Zhx2	1.2238	2.70716	24w_Up
Zkscan6	2.5364	1.3389	12w_Up
Zmat4	3.55163	2.22538	12w_Up
Zmym1	2.69002	0.0593878	12w_Up
Zmym1	2.69002	0.0593878	24w_Down
Zmym6	2.7597	7.00663	P_Up
Zmynd19	0.577455	0.0899479	24w_Down
Zscan2	2.37554	1.11782	12w_Up
Zscan26	3.75441	3.3104	P_Up
Zswim4	2.24578	2.27159	12w_Up
Zufsp	3.94127	2.31044	12w_Up
mt-Atp8	1.65918	2.14597	24w_Up
mt-Nd4l	1.57853	2.36468	24w_Up
mt-Nd6	2.22089	3.25414	24w_Up
