# Supplementary material for: Epigenetic regulation of neural stem cell aging in the mouse hippocampus by Setd8 downregulation
Source: EMBO J. 2025 Jun 3;44(13):3645–68. doi: 10.1038/s44318-025-00455-8 (PMC12218407; doi:10.1038/s44318-025-00455-8)
Supplement: Supplementary file 5 — Dataset EV3 [file 44318_2025_455_MOESM5_ESM.xlsx]

## Sheet: EV3
	Title:
	List of epigenetics-related genes
	Explanation:
	This dataset includes a list of genes associated with epigenetic regulation.

## Sheet:  epigenetics-related genes
gene
Ash1l
Ash2l
Baz1a
Baz1b
Brd2
Brd3
Brd4
Brd7
Brd8
Brdt
Brwd1
Carm1
Cbx2
Cbx4
Cbx5
Cbx6
Cbx7
Cbx8
Cdyl
Cecr2
Chd1
Chd2
Chd3
Chd4
Chd6
Chd8
Ctr9
Cxxc1
Dnmt1
Dnmt3a
Dnmt3b
Dot1l
Eed
Ehmt1
Ehmt2
Ep300
Ep400
Eya3
Ezh1
Ezh2
Hdac1
Hdac10
Hdac11
Hdac2
Hdac3
Hdac4
Hdac5
Hdac6
Hdac7
Hdac8
Hdac9
Hr
Ing3
Ing4
Ing5
Jak2
Jarid2
Jmjd1c
Jmjd4
Jmjd6
Kat2a
Kat2b
Kat5
Kat6a
Kat6b
Kat8
Kdm1a
Kdm1b
Kdm2a
Kdm2b
Kdm3a
Kdm3b
Kdm4a
Kdm4b
Kdm4c
Kdm4d
Kdm5b
Kdm5c
Kdm5d
Kdm6a
Kdm6b
Kdm7a
Kmt2a
Kmt2b
Kmt2c
Kmt2d
Mdm2
Mdm4
Mettl13
Mgmt
Msl3
Mtf2
Npm2
Nsd1
Pcgf2
Phf1
Phf19
Phf20
Phf8
Phip
Prdm1
Prdm14
Prdm16
Prdm2
Prdm9
Prmt1
Prmt2
Prmt5
Pygo2
Rbbp4
Rbbp5
Rnf20
Rsf1
Ruvbl1
Ruvbl2
Sap18
Sap30
Scmh1
Setd1a
Setd1b
Setd2
Setd2
Setd3
Setd4
Setd5
Setd6
Setd8
Setdb1
Setmar
Sirt2
Sirt7
Smarca1
Smarca2
Smarca4
Smarca5
Smarcad1
Smarcb1
Smarcd2
Smarcd3
Smyd2
Smyd3
Smyd5
Supt4a
Supt5
Supt6
Suv39h1
Suv39h2
Suz12
Tada3
Taf1
Taf10
Taf12
Taf5
Taf7
Taf9
Tet1
Tet2
Tet3
Trim33
Trrap
Ube2b
Uty
Vps72
Wbscr22
Wdr5
Whsc1
Whsc1l1
Yeats2
Zmynd11
Zmynd8
