# Supplementary material for: Epigenetic regulation of neural stem cell aging in the mouse hippocampus by Setd8 downregulation
Source: EMBO J. 2025 Jun 3;44(13):3645–68. doi: 10.1038/s44318-025-00455-8 (PMC12218407; doi:10.1038/s44318-025-00455-8)
Supplement: Supplementary file 6 — Dataset EV4 [file 44318_2025_455_MOESM6_ESM.xlsx]

## Sheet: EV4
	Title:
	Gene expression changes in epigenetics-related genes 2 days after Setd8 knockdown
	Explanation:
	This dataset presents the expression changes of epigenetics-related genes following Setd8 knockdown (KD) in neural stem cells. Gene expression was measured 2 days post-KD using bulk RNA-seq.

## Sheet: Day2
Gene	Ctrl	Ctrl	Ctrl	Setd8KD	Setd8KD	Setd8KD	State
Ash1l	10.2915	11.9904	10.8188	8.9712	7.6432	9.88441	Down
Ash2l	79.2898	87.1045	84.1198	60.1152	59.2196	65.0965	Down
Baz1a	19.7242	21.8873	21.944	19.8113	16.4018	22.4786	Unchange
Baz1b	64.9351	68.2178	69.4594	49.9511	46.6124	53.2226	Down
Brd2	146.761	144.028	149.582	174.744	162.039	168.452	Up
Brd3	48.6649	46.7652	42.5393	30.1645	29.5804	30.678	Down
Brd4	27.3743	27.6936	26.8745	28.0761	23.9722	24.7935	Unchange
Brd7	151.214	151.04	145.567	162.271	156.353	164.213	Unchange
Brd8	50.8623	54.6021	50.8883	36.4002	35.7103	39.9281	Down
Brdt	1.23996	1.24845	1.23203	1.37616	1.7098	1.51383	Unchange
Brwd1	10.4079	9.48505	10.3056	10.3647	10.6362	11.1685	Unchange
Carm1	72.402	65.8267	70.6975	69.8462	65.2956	64.4338	Unchange
Cbx2	14.416	14.6529	14.2397	12.244	12.3851	11.9519	Down
Cbx4	20.8358	22.1482	20.5399	20.5669	20.1934	16.8418	Unchange
Cbx5	128.632	127.675	117.867	79.9576	83.6624	94.4594	Down
Cbx6	78.5528	76.2354	77.266	61.7172	60.079	54.9097	Down
Cbx7	3.48491	2.92923	2.74552	3.29145	3.41122	3.07437	Unchange
Cbx8	21.223	25.8324	24.9011	22.2956	22.5851	21.673	Unchange
Cdyl	19.3728	18.2051	16.5272	12.9532	12.2917	13.9382	Down
Cecr2	4.93008	4.68222	4.76648	4.28149	4.30949	4.1406	Unchange
Chd1	18.6824	18.9982	18.9978	20.1985	20.4381	24.3692	Up
Chd2	12.9113	11.2821	11.8708	11.0335	10.4559	12.1387	Unchange
Chd3	5.0871	6.1211	6.8493	7.17669	7.03148	6.97497	Unchange
Chd4	138.441	165.79	166.411	144.942	131.23	143.093	Down
Chd6	12.466	13.5609	12.776	13.431	12.1492	12.9338	Unchange
Chd8	23.1789	26.4422	26.0529	23.638	24.4793	26.9317	Unchange
Ctr9	52.1817	61.3929	58.5031	59.019	53.9679	59.187	Unchange
Cxxc1	76.5232	76.2963	76.9232	83.6804	70.5595	67.2471	Unchange
Dnmt1	79.2003	96.7749	99.6703	54.3176	48.1924	53.0309	Down
Dnmt3a	21.9428	23.3757	22.1672	24.4195	22.4663	24.5038	Unchange
Dnmt3b	1.59703	0.941212	1.16086	0.89089	0.831963	0.514077	Down
Dot1l	21.5235	25.5295	26.0283	33.2037	27.4423	28.4211	Up
Eed	85.8299	80.2344	83.1129	69.3284	69.5409	73.5028	Down
Ehmt1	34.3993	35.3375	35.0572	34.1126	33.7561	32.3294	Unchange
Ehmt2	151.55	152.263	162.373	179.248	167.56	162.772	Unchange
Ep300	11.7165	12.8167	12.855	13.629	11.9154	13.3076	Unchange
Ep400	13.0386	15.4903	15.3476	14.3808	12.0518	12.473	Down
Eya3	24.379	25.3145	26.5521	30.5658	26.7281	28.7639	Unchange
Ezh1	4.42938	4.06711	4.37218	4.72976	5.64693	4.79909	Unchange
Ezh2	143.505	141.44	132.378	88.3989	93.5851	103.5	Down
Hdac1	33.6184	33.3869	35.9674	23.7508	24.0311	23.9849	Down
Hdac10	7.16069	6.50931	7.46969	5.86673	6.0087	6.66216	Unchange
Hdac11	13.2618	13.546	14.7043	18.9519	19.9692	17.9231	Up
Hdac2	389.029	372.625	357.999	303.047	323.472	349.521	Down
Hdac3	147.162	142.862	142.826	130.928	125.468	127.868	Down
Hdac4	8.12559	10.0421	8.08222	13.073	10.1819	11.5088	Up
Hdac5	74.803	76.7755	83.9896	96.3414	85.5322	82.3799	Unchange
Hdac6	19.197	20.1116	20.668	17.5959	17.6574	16.3007	Down
Hdac7	21.5802	21.5869	21.5919	32.3129	26.1201	27.3425	Up
Hdac8	30.1568	31.0853	31.8397	30.7038	32.5916	35.2267	Unchange
Hdac9	3.09601	2.99773	2.78384	4.3082	4.14536	4.35067	Up
Hr	0.351131	0.200749	0.234343	0.826491	0.550294	0.661303	Up
Ing3	18.0083	17.2025	17.8218	14.2779	13.4486	17.856	Down
Ing4	82.3761	87.4484	81.1819	57.3393	55.4963	53.4055	Down
Ing5	12.5798	11.8821	12.1732	10.5405	9.92584	10.3401	Down
Jak2	44.8138	46.6072	43.7813	39.8	42.8072	47.4072	Unchange
Jarid2	19.7178	20.6396	19.8758	31.9902	29.88	33.6143	Up
Jmjd1c	23.8636	24.2788	21.512	20.4345	18.3729	22.9136	Down
Jmjd4	12.5882	13.5914	14.0043	13.6425	12.3796	15.1106	Unchange
Jmjd6	99.0068	90.9099	93.7534	91.8731	81.4297	86.8483	Unchange
Kat2a	70.0857	67.8374	69.1231	56.45	49.7417	48.487	Down
Kat2b	14.6998	15.4032	13.9414	9.41361	12.3291	12.0794	Down
Kat5	45.959	48.7727	48.8617	49.4327	44.5864	48.0791	Unchange
Kat6a	32.6544	36.6444	34.8344	33.348	30.1607	34.4013	Unchange
Kat6b	5.77385	6.35935	5.7942	7.1837	7.8955	7.7351	Up
Kat8	56.5208	53.9597	56.5688	53.3931	48.6606	51.6951	Unchange
Kdm1a	155.944	162.818	156.26	131.166	133.223	141.619	Down
Kdm1b	27.641	24.802	22.4586	10.7961	12.198	13.3041	Down
Kdm2a	35.578	35.9586	37.8096	39.3318	38.0305	42.4566	Unchange
Kdm2b	23.5	24.0464	25.6497	16.255	15.0242	16.4363	Down
Kdm3a	37.6715	37.9585	38.7482	41.8763	42.0667	46.1465	Up
Kdm3b	24.9881	27.9901	27.6043	26.0416	22.9012	24.4985	Down
Kdm4a	52.8166	58.8842	57.7817	71.836	66.641	67.9744	Up
Kdm4b	17.6413	19.3589	21.8632	24.8576	21.2537	21.0677	Unchange
Kdm4c	22.9571	23.3787	24.7325	28.1242	29.939	32.145	Up
Kdm4d	0.085524	0.000413377	0.000438723	0.170743	0.000436094	0.0443963	Unchange
Kdm5b	37.0904	38.1652	40.9131	44.4208	44.1691	50.4272	Up
Kdm5c	40.8027	44.5959	46.5246	41.9734	37.825	40.2614	Down
Kdm5d	0.00020703	0.000201135	0.000213468	0.000207175	0.000212189	0.000213878	Unchange
Kdm6a	18.8457	16.2817	16.9029	19.3109	21.1232	23.2027	Up
Kdm6b	10.246	10.2855	9.86143	16.3776	14.7995	13.6845	Up
Kdm7a	7.71877	7.0152	6.84629	11.5803	10.4266	13.7188	Up
Kmt2a	5.02983	5.60956	5.36385	6.4606	4.85857	5.73006	Unchange
Kmt2b	10.2534	11.2974	10.9852	12.6118	10.2078	10.6891	Unchange
Kmt2c	4.50513	4.71705	4.63133	4.67001	4.52075	5.47504	Unchange
Kmt2d	2.07378	2.46428	2.5388	3.20142	2.50602	2.60271	Unchange
Mdm2	108.296	102.585	97.3427	92.5713	95.5233	101.683	Unchange
Mdm4	18.9537	20.3689	17.9703	15.6218	13.9376	17.9043	Down
Mettl13	18.9593	20.6676	19.6744	9.83181	9.69526	8.01098	Down
Mgmt	39.8313	46.087	43.6366	73.6276	73.9919	62.8655	Up
Msl3	42.6872	41.3729	42.5802	31.3419	34.2913	37.5089	Down
Mtf2	16.8926	15.8226	14.7383	11.2481	12.6301	14.1178	Down
Npm2	1.93246	1.10482	0.938288	0.455884	1.16554	0.470634	Unchange
Nsd1	16.2404	16.0449	16.1334	15.2323	13.821	15.0386	Down
Pcgf2	4.15403	4.19095	4.61264	5.71564	5.11714	4.74529	Unchange
Phf1	3.8242	4.16834	3.84694	3.68688	2.86804	2.8427	Unchange
Phf19	12.7401	13.3182	12.7306	10.2659	12.3753	10.0666	Down
Phf20	34.4561	33.8399	35.5072	26.8291	27.8023	31.9834	Down
Phf8	8.71169	8.84689	8.76224	10.3791	7.63159	11.0545	Unchange
Phip	14.231	13.8052	11.582	9.86726	9.53258	11.7897	Down
Prdm1	5.41796	5.11393	4.99602	13.2015	10.2931	13.8334	Up
Prdm14	0.000436816	0.000424378	0.000450398	0.000437122	0.0899876	0.000451265	Unchange
Prdm16	0.0790535	0.0640235	0.0815116	0.131761	0.229319	0.17679	Up
Prdm2	10.3568	10.6145	11.3058	11.2866	10.1122	11.4592	Unchange
Prdm9	2.52099	2.19478	2.39686	2.26069	2.61735	1.79273	Unchange
Prmt1	685.456	688.488	725.125	566.052	542.183	557.674	Down
Prmt2	79.6512	77.0079	76.095	103.901	108.395	97.1691	Up
Prmt5	137.155	149.666	152.52	107.852	113.276	113.779	Down
Pygo2	62.3726	57.4969	57.0504	68.8799	63.4882	60.2956	Unchange
Rbbp4	287.522	298.563	282.338	282.322	289.023	330.328	Unchange
Rbbp5	30.5934	29.2376	28.7472	19.7235	19.7213	21.7791	Down
Rnf20	40.6364	42.7713	42.1979	33.6727	30.7455	35.712	Down
Rsf1	11.7552	12.4191	11.7324	10.6227	10.8068	13.2901	Unchange
Ruvbl1	32.1669	31.0515	31.1207	26.9159	25.463	25.6657	Down
Ruvbl2	209.763	203.725	221.446	147.383	131.337	129.518	Down
Sap18	19.8825	16.5161	17.7314	16.7497	17.2559	17.1225	Unchange
Sap30	129.831	121.577	124.094	91.7888	101.37	100.397	Down
Scmh1	30.9366	26.6514	29.3178	49.1257	48.6385	46.0608	Up
Setd1a	18.6582	18.5537	20.2033	20.2766	18.7317	17.7169	Unchange
Setd1b	3.08177	3.41639	3.11167	3.92845	3.25029	2.97235	Unchange
Setd2	19.1401	19.3067	18.6583	17.6739	15.7381	19.4929	Unchange
Setd2	19.1401	19.3067	18.6583	17.6739	15.7381	19.4929	Unchange
Setd3	42.3558	41.1498	41.787	46.6697	43.8797	50.112	Unchange
Setd4	5.21397	6.9347	5.44009	5.71447	3.37198	4.74527	Unchange
Setd5	57.071	59.2047	56.6072	52.1181	48.6605	54.148	Down
Setd6	14.1166	10.9454	13.156	5.6374	7.86049	10.0264	Down
Setd8	154.18	143.118	143.15	36.3886	35.8699	42.4806	Down
Setdb1	47.6887	48.5506	46.4399	38.1145	38.3642	39.4482	Down
Setmar	5.69594	5.4716	4.02556	6.27627	5.96905	5.75214	Unchange
Sirt2	189.75	191.2	195.338	277.494	260.405	251.236	Up
Sirt7	31.6359	32.5959	30.781	40.9108	39.2609	30.772	Unchange
Smarca1	1.73209	2.14411	1.69955	2.06873	2.60548	3.00136	Unchange
Smarca2	23.878	25.0243	24.7165	35.1809	36.7571	38.2803	Up
Smarca4	97.1185	114.167	117.174	100.066	85.1184	86.6587	Down
Smarca5	61.3579	58.3062	52.8935	41.1213	45.1194	49.8423	Down
Smarcad1	37.3483	38.3139	36.0126	32.1051	36.184	42.0955	Unchange
Smarcb1	209.581	206.602	215.815	185.65	188.391	176.049	Down
Smarcd2	18.5557	14.9589	17.3823	21.1367	22.2551	20.393	Up
Smarcd3	76.6933	81.144	79.7551	66.2995	63.3951	55.4207	Down
Smyd2	141.496	140.826	148.515	130.295	124.985	127.001	Down
Smyd3	7.61964	8.28044	8.41552	6.90169	8.30337	8.05836	Unchange
Smyd5	54.839	54.2485	55.9819	44.6476	41.3974	41.2108	Down
Supt4a	72.2436	65.8992	64.3784	69.6772	71.5309	85.6085	Unchange
Supt5	101.524	109.759	108.639	112.377	104.285	113.447	Unchange
Supt6	49.811	54.4795	57.688	62.4764	52.7745	57.7613	Unchange
Suv39h1	70.2364	68.1368	63.2929	43.3343	44.9434	48.3026	Down
Suv39h2	16.2945	16.1132	15.6557	8.84133	7.94374	11.3135	Down
Suz12	62.5776	54.5049	49.1138	44.9186	48.4479	53.7571	Down
Tada3	62.349	60.158	62.46	75.0546	66.9724	58.0966	Unchange
Taf1	16.342	18.7167	17.3526	16.4232	15.6223	18.3207	Unchange
Taf10	313.765	302.36	331.39	309.194	269.444	240.674	Down
Taf12	67.2396	64.8364	66.3912	56.5477	63.2437	63.9205	Unchange
Taf5	13.1765	11.9232	10.9694	6.88876	7.30488	8.656	Down
Taf7	9.09045	9.56478	8.20595	9.85199	9.10601	8.89504	Unchange
Taf9	108.937	103.855	108.56	88.3662	91.1138	100.26	Down
Tet1	2.5659	2.44596	2.2642	1.21547	1.40977	1.39606	Down
Tet2	3.94797	4.24308	3.71455	4.43222	5.26021	5.49327	Up
Tet3	12.8368	13.3592	13.1289	14.7061	13.476	14.431	Unchange
Trim33	19.1162	17.9019	16.9324	12.7531	14.4228	15.8964	Down
Trrap	12.2745	15.1268	15.6424	16.217	13.055	13.4965	Unchange
Ube2b	138.372	124.126	128.934	135.429	151.161	156.44	Up
Uty	0.000216653	0.000210485	0.00022339	0.000216805	0.000222052	0.00022382	Unchange
Vps72	118.079	104.908	117.846	114.924	107.601	96.4793	Unchange
Wbscr22	87.0423	90.5161	100.765	77.0099	72.5178	74.0986	Down
Wdr5	83.7697	75.6229	77.1618	68.1717	64.4629	69.934	Down
Whsc1	36.7258	37.7783	37.2015	26.7066	25.3298	27.6164	Down
Whsc1l1	9.39518	10.0064	9.49678	10.2582	8.94148	11.1427	Unchange
Yeats2	16.0246	18.3853	17.3657	11.6218	11.9821	12.3005	Down
Zmynd11	83.8349	84.0959	78.7485	96.6222	94.0506	103.133	Up
Zmynd8	18.0536	19.3922	19.9127	16.2214	14.6073	15.3277	Down
