# Supplementary material for: Epigenetic regulation of neural stem cell aging in the mouse hippocampus by Setd8 downregulation
Source: EMBO J. 2025 Jun 3;44(13):3645–68. doi: 10.1038/s44318-025-00455-8 (PMC12218407; doi:10.1038/s44318-025-00455-8)
Supplement: Supplementary file 7 — Dataset EV5 [file 44318_2025_455_MOESM7_ESM.xlsx]

## Sheet: EV5
	Title:
	Gene expression changes in epigenetics-related genes 7 days after Setd8 knockdown
	Explanation:
	This dataset presents the expression changes of epigenetics-related genes following Setd8 knockdown (KD) in neural stem cells. Gene expression was measured 7 days post-KD using bulk RNA-seq.

## Sheet: Day7
Gene	Ctrl	Ctrl	Ctrl	Setd8KD	Setd8KD	Setd8KD	State
Ash1l	43.4626	39.0929	43.3003	40.2081	43.8876	45.871	Unchange
Ash2l	101.797	100.679	96.2405	96.7067	87.361	103.306	Unchange
Baz1b	85.7247	80.1066	83.3532	82.6521	83.6328	88.2688	Unchange
Brd2	229.948	220.529	232.576	233.438	239.893	237.86	Unchange
Brd4	71.9689	70.259	74.0905	66.7591	69.3332	77.7497	Unchange
Brd8	60.9904	66.1268	63.0282	58.1158	60.107	67.8599	Unchange
Brdt	1.98616	2.60562	1.4741	1.95143	2.28858	2.4381	Unchange
Brwd1	23.0972	21.8168	22.6223	23.296	23.0956	23.436	Unchange
Carm1	45.754	50.3119	48.378	50.5486	52.2716	56.7113	Unchange
Cbx2	20.9294	16.0269	18.7908	17.5618	19.637	18.8748	Unchange
Cbx4	36.2244	30.4904	32.8968	32.8455	32.3669	36.7537	Unchange
Cbx5	195.41	192.935	195.27	181.427	194.743	191.86	Unchange
Cbx7	6.59238	5.00212	7.46236	7.10531	6.34704	6.10075	Unchange
Cbx8	34.0662	31.6549	31.1079	30.3599	31.2879	31.0024	Unchange
Cdyl	17.0444	14.73	16.6036	17.0778	16.8043	19.6049	Unchange
Cecr2	16.4387	14.0214	14.9482	15.7584	17.4125	16.6312	Unchange
Chd2	41.4341	38.5446	38.4241	38.0916	39.5203	42.0683	Unchange
Chd3	15.7453	16.4645	14.9327	12.9959	14.0604	14.5429	Unchange
Chd6	45.4241	40.0668	44.6168	42.6874	47.2035	51.1713	Unchange
Chd8	69.5541	66.2442	71.2817	68.8728	70.1292	76.3292	Unchange
Ctr9	96.4311	97.7334	98.573	92.9379	99.7584	101.926	Unchange
Dnmt1	49.7369	49.944	51.5402	49.4705	46.8055	53.8146	Unchange
Dnmt3a	40.2596	35.9466	39.2698	37.813	39.4704	40.1167	Unchange
Dnmt3b	1.43538	1.43376	1.31132	2.37541	1.75769	1.96773	Unchange
Eed	43.3801	48.3274	47.4247	48.4565	46.2747	50.4942	Unchange
Ehmt1	75.4185	68.5973	71.2413	67.0797	65.3656	70.0054	Unchange
Ep300	57.9377	52.0112	57.7943	51.3349	54.2443	61.9127	Unchange
Ep400	45.8758	46.3526	50.1982	46.276	49.9108	52.4332	Unchange
Eya3	24.6097	26.2382	25.1557	26.3799	27.1821	26.876	Unchange
Ezh1	11.8435	10.3496	12.0229	11.0978	10.7015	9.05958	Unchange
Ezh2	106.921	102.554	101.502	105.639	104.306	115.136	Unchange
Hdac1	20.5887	20.4496	18.228	21.2771	19.6663	20.7522	Unchange
Hdac10	9.67371	8.53336	9.49554	10.0447	9.25634	10.8997	Unchange
Hdac11	24.0063	25.8296	22.4926	22.7359	21.8628	22.4774	Unchange
Hdac2	381.185	383.661	377.256	366.295	362.861	399.693	Unchange
Hdac3	158.812	145.348	158.042	142.404	138.468	156.05	Unchange
Hdac6	43.738	40.6682	41.4281	34.9371	36.3126	42.0552	Unchange
Hdac7	31.6071	31.3917	30.6564	30.5805	31.5204	29.3848	Unchange
Hdac8	76.7868	71.1333	76.8664	79.6215	77.1309	81.1692	Unchange
Hr	2.86963	3.01401	4.22167	3.07885	3.71824	3.97337	Unchange
Ing3	29.4083	26.5125	30.0876	28.2192	29.5351	32.6774	Unchange
Ing5	5.27765	4.4034	4.27119	5.0503	5.39489	6.13104	Unchange
Jmjd4	16.6122	16.4298	18.6463	17.4074	18.984	19.3843	Unchange
Jmjd6	71.2556	65.0544	70.5673	63.0313	63.5987	71.8206	Unchange
Kat2b	15.2603	14.2682	14.2914	16.0586	15.4419	16.4052	Unchange
Kat5	75.6333	69.6827	75.3681	75.1821	76.5671	81.9504	Unchange
Kat8	63.1446	57.0697	58.7097	61.2268	60.2158	67.1349	Unchange
Kdm1a	254.687	252.382	256.188	249.58	239.093	259.056	Unchange
Kdm2a	62.2337	59.0793	64.0475	62.9591	67.2392	70.9586	Unchange
Kdm3a	98.4064	91.5423	94.6634	83.6024	88.4646	101.769	Unchange
Kdm4a	151.495	145.614	155.726	150.474	140.364	154.205	Unchange
Kdm4b	76.8635	71.2108	75.9141	73.9784	71.246	74.5803	Unchange
Kdm4c	48.369	45.8672	46.616	44.4497	44.7104	48.4019	Unchange
Kdm4d	0.250727	0.260098	0.118976	0.177949	0.0703645	0.156765	Unchange
Kdm6a	52.0975	49.9206	47.6453	48.441	49.2439	55.2466	Unchange
Kdm7a	18.5694	16.6955	16.8243	17.8562	18.2682	18.7342	Unchange
Kmt2b	28.5671	25.7827	28.6577	28.8919	30.3192	30.5408	Unchange
Kmt2c	33.9464	28.5898	34.3806	30.93	35.1617	37.3143	Unchange
Kmt2d	24.5596	21.6825	23.5239	20.7459	22.8044	21.6968	Unchange
Mdm4	32.912	23.5906	28.6249	27.5526	29.3334	31.2324	Unchange
Mettl13	18.6777	20.373	17.9601	15.751	17.6821	16.2975	Unchange
Msl3	35.7392	35.1908	32.9494	33.2663	37.3361	36.3242	Unchange
Mtf2	25.2694	23.053	23.5604	22.9936	23.1912	26.5976	Unchange
Npm2	2.44868	2.76749	3.63658	2.60785	2.42003	2.70921	Unchange
Phf1	3.1047	3.12134	2.7252	3.21026	2.52034	3.41982	Unchange
Phf20	40.1478	36.2318	39.7706	34.8435	35.39	37.0475	Unchange
Phf8	19.5324	18.696	19.5278	19.2684	20.5077	22.4461	Unchange
Phip	36.9532	31.2397	35.7173	32.1061	34.6576	40.1728	Unchange
Prdm14	0.000855145	0.00132845	0.000607674	0.00045557	0.000715218	0.000800682	Unchange
Prdm2	31.3151	28.4847	31.7487	30.2152	32.0202	32.4847	Unchange
Prmt5	89.9222	89.8682	84.8412	90.2189	88.4802	99.1315	Unchange
Pygo2	54.9214	50.7659	50.9902	52.5925	54.0255	53.4918	Unchange
Rbbp4	237.839	244.419	239.34	238.136	237.764	251.43	Unchange
Rbbp5	33.762	31.5835	29.2845	25.9549	28.1355	30.1256	Unchange
Rsf1	43.5947	42.343	44.8966	39.3058	42.4772	41.7885	Unchange
Ruvbl1	19.4286	13.3229	13.5205	18.1305	12.9998	18.693	Unchange
Ruvbl2	145.621	158.149	148.352	141.192	130.651	143.04	Unchange
Sap18	21.8026	23.012	20.1866	15.9877	19.7904	20.1138	Unchange
Sap30	102.905	93.472	91.3731	90.7698	79.953	91.4373	Unchange
Scmh1	26.3951	20.6041	25.7669	22.763	21.5296	25.3869	Unchange
Setd1a	33.7604	28.6336	34.8298	32.5848	32.5512	36.4409	Unchange
Setd2	56.8556	50.3298	58.1783	51.977	53.0161	59.4755	Unchange
Setd2	56.8556	50.3298	58.1783	51.977	53.0161	59.4755	Unchange
Setd3	43.779	46.5204	45.1609	42.6571	40.7669	43.886	Unchange
Setd4	4.61824	5.28686	3.45445	5.89093	4.87875	6.25808	Unchange
Setd6	11.6928	8.8769	9.4419	7.71557	7.55714	6.96741	Unchange
Setdb1	60.2888	54.7015	60.4247	56.3271	57.9056	61.5727	Unchange
Setmar	9.64752	10.9004	9.43727	9.87815	10.0597	9.85417	Unchange
Sirt7	51.331	43.9896	50.9928	47.0458	47.4735	47.0933	Unchange
Smarca1	10.0622	11.1292	9.1709	7.66195	11.2056	9.42133	Unchange
Smarca5	62.7126	62.0035	64.6042	66.6914	65.4436	64.5366	Unchange
Smarcad1	86.9039	79.6647	84.9668	79.3401	76.7947	85.9304	Unchange
Smarcd2	14.6855	12.6081	14.2252	12.8468	13.1875	14.908	Unchange
Smyd2	92.1509	83.7046	84.2345	98.6994	92.209	94.302	Unchange
Smyd3	14.5041	12.8234	13.5327	11.339	10.9474	11.2619	Unchange
Smyd5	16.4556	13.4043	15.2962	13.1733	15.0277	15.824	Unchange
Supt4a	87.6749	85.9977	76.1723	87.4481	89.3854	85.3865	Unchange
Supt5	178.541	180.231	180.145	176.706	169.98	196.205	Unchange
Supt6	101.912	96.4916	99.9392	101.289	104.108	110.957	Unchange
Suv39h2	6.99136	5.79288	6.80802	6.45573	6.80018	8.87341	Unchange
Suz12	49.4899	49.7057	47.8875	50.7583	48.6862	55.1212	Unchange
Tada3	97.1691	101.874	104.339	90.526	91.1777	103.865	Unchange
Taf10	90.2215	89.193	82.6377	104.086	86.2383	101.754	Unchange
Taf12	48.9123	42.3278	50.5028	51.5895	46.9487	53.3272	Unchange
Taf5	9.52905	8.45944	10.1569	7.32452	7.9129	9.30451	Unchange
Taf9	70.8119	77.2107	69.809	62.1648	64.3687	72.3716	Unchange
Tet1	10.2195	9.24672	10.1937	9.60512	9.57451	9.21477	Unchange
Tet3	35.5809	33.7333	35.4122	35.8527	36.1696	35.2184	Unchange
Trim33	38.5732	37.2432	37.0033	36.6109	39.3077	40.9852	Unchange
Trrap	60.6957	55.8561	65.132	54.9649	57.3196	64.3852	Unchange
Uty	10.519	9.68633	8.55994	9.6937	10.8553	11.8744	Unchange
Wbscr22	49.8782	51.8086	53.6329	56.6499	59.8217	56.8357	Unchange
Wdr5	50.1842	51.3805	52.1619	52.3712	52.7051	56.4283	Unchange
Whsc1l1	23.8762	20.0839	22.541	19.171	20.5585	21.8743	Unchange
Yeats2	51.4192	43.0588	48.597	43.3979	44.8237	49.7842	Unchange
Zmynd11	186.813	173.239	179.746	168.552	177.117	194.042	Unchange
Baz1a	17.8715	17.0038	18.4119	21.0299	21.4902	21.7397	Up
Brd7	162.796	160.026	160.696	203.712	200.481	210.071	Up
Chd1	23.748	21.4916	22.6864	25.9892	25.3195	25.5919	Up
Cxxc1	78.7501	79.9744	79.7482	89.5869	89.6219	90.9201	Up
Dot1l	32.4785	27.5871	32.9034	34.937	37.1307	35.6241	Up
Hdac4	13.1531	12.3127	15.2182	17.2481	17.5823	16.052	Up
Jak2	91.591	82.3185	87.5909	94.5737	95.058	103.665	Up
Jarid2	50.376	52.0232	53.1717	82.027	77.8508	81.6917	Up
Jmjd1c	85.4788	71.7275	84.2886	88.0921	92.5935	100.2	Up
Kat6a	102.438	88.7407	105.288	106.622	118.029	115.411	Up
Kdm3b	79.3175	72.023	78.0761	86.2552	89.2339	90.4094	Up
Kdm5c	61.7407	63.9842	65.2739	69.5049	71.8591	76.8269	Up
Kdm5d	13.659	12.2783	14.1127	15.2225	17.729	17.9501	Up
Kmt2a	33.2089	28.3933	31.4871	31.345	35.0968	41.4502	Up
Mgmt	8.125	4.63075	5.00413	10.9634	10.4186	10.903	Up
Nsd1	44.889	38.4512	44.8404	48.1888	48.8593	48.3639	Up
Phf19	1.06693	0.737157	0.673976	7.00665	6.88759	8.37621	Up
Prdm1	0.216005	0.201604	0.184133	1.74587	1.0461	0.928885	Up
Prdm9	2.17958	1.79302	2.09531	3.10721	4.34213	3.48088	Up
Setd5	110.459	103.181	109.861	117.18	121.88	126.11	Up
Suv39h1	39.1429	32.1195	40.3676	44.0225	43.4825	51.4976	Up
Taf7	14.64	13.7714	12.8847	16.278	18.4787	18.046	Up
Tet2	18.3557	16.8467	16.871	18.8241	19.1902	22.8627	Up
Whsc1	53.3382	49.2906	50.586	54.6613	56.1471	57.9726	Up
Brd3	96.5455	92.4775	95.0517	72.8944	76.782	81.8533	Down
Cbx6	58.8839	54.8727	56.678	49.4069	46.628	48.7326	Down
Chd4	385.808	377.12	388.688	351.262	336.332	384.761	Down
Ehmt2	289.715	291.669	294.896	268.932	254.837	278.148	Down
Hdac5	93.2851	94.4065	97.5468	86.4754	83.133	79.0411	Down
Hdac9	15.346	15.1853	14.9654	8.32764	8.19258	9.49636	Down
Ing4	187.183	179.585	191.384	158.895	161.028	169.484	Down
Kat2a	68.9668	64.0803	68.2393	51.0812	49.2851	61.1686	Down
Kat6b	54.7322	48.8279	54.4635	38.9312	40.898	45.1626	Down
Kdm1b	23.6105	22.1041	21.8332	17.6	18.5571	20.8995	Down
Kdm2b	32.7797	29.1079	32.2569	26.8359	24.7528	29.8509	Down
Kdm5b	140.717	133.468	146.69	126.361	126.934	133.666	Down
Kdm6b	61.5092	56.6687	63.3933	52.0417	56.9713	55.9357	Down
Mdm2	65.4706	60.0245	65.0826	52.6039	54.9372	60.8319	Down
Pcgf2	61.0649	56.6026	56.9501	11.705	12.36	16.692	Down
Prdm16	10.5323	8.84111	9.31419	6.15971	6.15982	8.34251	Down
Prmt1	404.072	406.145	404.478	362.379	337.094	371.179	Down
Prmt2	112.816	107.606	104.817	92.5698	88.1195	99.5599	Down
Rnf20	91.4318	88.3546	91.7211	77.1733	78.9654	86.4752	Down
Setd1b	27.4861	23.7997	27.9992	21.3909	23.3025	23.1808	Down
Setd8	60.4161	56.8675	51.6797	33.3511	35.561	40.7203	Down
Sirt2	621.536	579.477	602.283	479.429	497.237	569.025	Down
Smarca2	74.1805	67.8074	70.034	58.4049	58.9341	61.7805	Down
Smarca4	217.844	212.754	221.329	185.086	185.689	201.332	Down
Smarcb1	273.395	276.075	273.585	231.412	217.803	260.243	Down
Smarcd3	252.463	250.615	244.714	177.571	173.416	189.685	Down
Taf1	42.1027	40.7254	42.9314	33.5357	35.1906	39.6508	Down
Ube2b	132.523	142.003	135.177	112.015	113.02	128.87	Down
Vps72	222.513	217.334	220.555	190.521	191.268	205.739	Down
Zmynd8	44.1788	42.0681	45.3662	30.6032	30.6215	33.4416	Down
