# Supplementary material for: Epigenetic regulation of neural stem cell aging in the mouse hippocampus by Setd8 downregulation
Source: EMBO J. 2025 Jun 3;44(13):3645–68. doi: 10.1038/s44318-025-00455-8 (PMC12218407; doi:10.1038/s44318-025-00455-8)
Supplement: Supplementary file 8 — Source data Fig. 3 [file 44318_2025_455_MOESM8_ESM.zip]

Archive with 158 entries (136 files):
- 3B/
- __MACOSX/._3B
- 3B/Fig.3B_Numeric.data.xlsx
- __MACOSX/3B/._Fig.3B_Numeric.data.xlsx
- 3C/
- __MACOSX/._3C
- 3C/.DS_Store
- __MACOSX/3C/._.DS_Store
- 3C/24W/
- __MACOSX/3C/._24W
- 3C/12W/
- __MACOSX/3C/._12W
- 3C/24W/.DS_Store
- __MACOSX/3C/24W/._.DS_Store
- 3C/24W/original/
- __MACOSX/3C/24W/._original
- 3C/24W/edited/
- __MACOSX/3C/24W/._edited
- 3C/12W/.DS_Store
- __MACOSX/3C/12W/._.DS_Store
- 3C/12W/original/
- __MACOSX/3C/12W/._original
- 3C/12W/edited/
- __MACOSX/3C/12W/._edited
- 3C/24W/original/EGFP.tif
- __MACOSX/3C/24W/original/._EGFP.tif
- 3C/24W/original/H4K20me1.tif
- __MACOSX/3C/24W/original/._H4K20me1.tif
- 3C/24W/original/Marge.tif
- __MACOSX/3C/24W/original/._Marge.tif
- 3C/24W/original/Ki67.tif
- __MACOSX/3C/24W/original/._Ki67.tif
- 3C/24W/original/Hoechst.tif
- __MACOSX/3C/24W/original/._Hoechst.tif
- 3C/24W/edited/.DS_Store
- __MACOSX/3C/24W/edited/._.DS_Store
- 3C/24W/edited/magnified/
- __MACOSX/3C/24W/edited/._magnified
- 3C/24W/edited/Marge.tif
- __MACOSX/3C/24W/edited/._Marge.tif
- 3C/12W/original/EGFP.tif
- __MACOSX/3C/12W/original/._EGFP.tif
- 3C/12W/original/H4K20me1.tif
- __MACOSX/3C/12W/original/._H4K20me1.tif
- 3C/12W/original/Marge.tif
- __MACOSX/3C/12W/original/._Marge.tif
- 3C/12W/original/Ki67.tif
- __MACOSX/3C/12W/original/._Ki67.tif
- 3C/12W/original/Hoechst.tif
- __MACOSX/3C/12W/original/._Hoechst.tif
- 3C/12W/edited/.DS_Store
- __MACOSX/3C/12W/edited/._.DS_Store
- 3C/12W/edited/magnified/
- __MACOSX/3C/12W/edited/._magnified
- 3C/12W/edited/Marge.tif
- __MACOSX/3C/12W/edited/._Marge.tif
- 3C/24W/edited/magnified/EGFP.tif
- __MACOSX/3C/24W/edited/magnified/._EGFP.tif
- 3C/24W/edited/magnified/H4K20me1.tif
- __MACOSX/3C/24W/edited/magnified/._H4K20me1.tif
- 3C/24W/edited/magnified/Marge.tif
- __MACOSX/3C/24W/edited/magnified/._Marge.tif
- 3C/24W/edited/magnified/Ki67.tif
- __MACOSX/3C/24W/edited/magnified/._Ki67.tif
- 3C/12W/edited/magnified/.DS_Store
- __MACOSX/3C/12W/edited/magnified/._.DS_Store
- 3C/12W/edited/magnified/H4K20me1.tif
- __MACOSX/3C/12W/edited/magnified/._H4K20me1.tif
- 3C/12W/edited/magnified/Marge.tif
- __MACOSX/3C/12W/edited/magnified/._Marge.tif
- 3C/12W/edited/magnified/GFP.tif
- __MACOSX/3C/12W/edited/magnified/._GFP.tif
- 3C/12W/edited/magnified/Ki67.tif
- __MACOSX/3C/12W/edited/magnified/._Ki67.tif
- 3D/
- __MACOSX/._3D
- 3D/Fig.3D_Numeric.data.xlsx
- __MACOSX/3D/._Fig.3D_Numeric.data.xlsx
- 3F/
- __MACOSX/._3F
- 3F/cKO/
- __MACOSX/3F/._cKO
- 3F/.DS_Store
- __MACOSX/3F/._.DS_Store
- 3F/Ctrl/
- __MACOSX/3F/._Ctrl
- 3F/cKO/.DS_Store
- __MACOSX/3F/cKO/._.DS_Store
- 3F/cKO/original/
- __MACOSX/3F/cKO/._original
- 3F/cKO/edited/
- __MACOSX/3F/cKO/._edited
- 3F/Ctrl/.DS_Store
- __MACOSX/3F/Ctrl/._.DS_Store
- 3F/Ctrl/original/
- __MACOSX/3F/Ctrl/._original
- 3F/Ctrl/edited/
- __MACOSX/3F/Ctrl/._edited
- 3F/cKO/original/Gfap_Sox2.tif
- __MACOSX/3F/cKO/original/._Gfap_Sox2.tif
- 3F/cKO/original/Marge.tif
- __MACOSX/3F/cKO/original/._Marge.tif
- 3F/cKO/original/Ki67.tif
- __MACOSX/3F/cKO/original/._Ki67.tif
- 3F/cKO/original/Hoechst.tif
- __MACOSX/3F/cKO/original/._Hoechst.tif
- 3F/cKO/original/YFP.tif
- __MACOSX/3F/cKO/original/._YFP.tif
- 3F/cKO/edited/Gfap_Sox2.tif
- __MACOSX/3F/cKO/edited/._Gfap_Sox2.tif
- 3F/cKO/edited/Marge.tif
- __MACOSX/3F/cKO/edited/._Marge.tif
- 3F/cKO/edited/Ki67.tif
- __MACOSX/3F/cKO/edited/._Ki67.tif
- 3F/cKO/edited/Hoechst.tif
- __MACOSX/3F/cKO/edited/._Hoechst.tif
- 3F/cKO/edited/YFP.tif
- __MACOSX/3F/cKO/edited/._YFP.tif
- 3F/Ctrl/original/Gfap_Sox2.tif
- __MACOSX/3F/Ctrl/original/._Gfap_Sox2.tif
- 3F/Ctrl/original/Ki67.tif
- __MACOSX/3F/Ctrl/original/._Ki67.tif
- 3F/Ctrl/original/Hoechst.tif
- __MACOSX/3F/Ctrl/original/._Hoechst.tif
- 3F/Ctrl/original/YFP.tif
- __MACOSX/3F/Ctrl/original/._YFP.tif
- 3F/Ctrl/original/Merge.tif
- __MACOSX/3F/Ctrl/original/._Merge.tif
- 3F/Ctrl/edited/.DS_Store
- __MACOSX/3F/Ctrl/edited/._.DS_Store
- 3F/Ctrl/edited/Gfap_Sox2.tif
- __MACOSX/3F/Ctrl/edited/._Gfap_Sox2.tif
- 3F/Ctrl/edited/Marge.tif
- __MACOSX/3F/Ctrl/edited/._Marge.tif
- 3F/Ctrl/edited/Ki67.tif
- __MACOSX/3F/Ctrl/edited/._Ki67.tif
- 3F/Ctrl/edited/Hoechst.tif
- __MACOSX/3F/Ctrl/edited/._Hoechst.tif
- 3F/Ctrl/edited/YFP.tif
- __MACOSX/3F/Ctrl/edited/._YFP.tif
- 3G/
- __MACOSX/._3G
- 3G/Fig.3G_Numeric.data.xlsx
- __MACOSX/3G/._Fig.3G_Numeric.data.xlsx
- 3G/~$Fig.3G_Numeric.data.xlsx
- __MACOSX/3G/._~$Fig.3G_Numeric.data.xlsx
- 3H/
- __MACOSX/._3H
- 3H/Fig.3H_Numeric.data.xlsx
- __MACOSX/3H/._Fig.3H_Numeric.data.xlsx
- 3I/
- __MACOSX/._3I
- 3I/Fig.3I_Numeric.data.xlsx
- __MACOSX/3I/._Fig.3I_Numeric.data.xlsx
- 3J/
- __MACOSX/._3J
- 3J/Fig.3J_Mumeric.data.xlsx
- __MACOSX/3J/._Fig.3J_Mumeric.data.xlsx
