# Supplementary material for: Epigenetic regulation of neural stem cell aging in the mouse hippocampus by Setd8 downregulation
Source: EMBO J. 2025 Jun 3;44(13):3645–68. doi: 10.1038/s44318-025-00455-8 (PMC12218407; doi:10.1038/s44318-025-00455-8)
Supplement: Supplementary file 8 — Source data Fig. 3 [file 44318_2025_455_MOESM8_ESM.zip › 3B/Fig.3B_Numeric.data.xlsx]

## Sheet: Sheet1
Ratio of Setd8 expression
	P5	12w	24w
AS	1	0.391883	0.479431
NSC	1	0.411159	0.0299759
NPC	1	0.675523	0.83284
IMN1	1	0.558281	0.787188
IMN2	1	0.413174	0.457488
