# Supplementary material for: Epigenetic regulation of neural stem cell aging in the mouse hippocampus by Setd8 downregulation
Source: EMBO J. 2025 Jun 3;44(13):3645–68. doi: 10.1038/s44318-025-00455-8 (PMC12218407; doi:10.1038/s44318-025-00455-8)
Supplement: Supplementary file 8 — Source data Fig. 3 [file 44318_2025_455_MOESM8_ESM.zip › 3D/Fig.3D_Numeric.data.xlsx]

## Sheet: Sheet1
Data table of H4K20me1 intensity
Age	Sample	NSC_state	Normalized_intensity
12W	12W_1	aNSC_12W	35.122
12W	12W_1	aNSC_12W	34.519
12W	12W_1	aNSC_12W	32.4049
12W	12W_1	aNSC_12W	71.5527
12W	12W_1	aNSC_12W	25.4316
12W	12W_1	aNSC_12W	14.5105
12W	12W_1	aNSC_12W	12.175
12W	12W_1	aNSC_12W	15.8252
12W	12W_1	aNSC_12W	17.1746
12W	12W_1	aNSC_12W	13.9431
12W	12W_1	aNSC_12W	16.1587
12W	12W_1	aNSC_12W	30.8614
12W	12W_1	aNSC_12W	33.1474
12W	12W_1	aNSC_12W	12.8346
12W	12W_1	aNSC_12W	21.186
12W	12W_1	aNSC_12W	16.6755
12W	12W_1	aNSC_12W	17.358
12W	12W_1	aNSC_12W	83.4967
12W	12W_1	aNSC_12W	55.7224
12W	12W_1	aNSC_12W	20.9748
12W	12W_1	aNSC_12W	6.76813
12W	12W_1	aNSC_12W	10.2036
12W	12W_1	aNSC_12W	2.11412
12W	12W_1	qNSC_12W	16.0163
12W	12W_1	qNSC_12W	19.2008
12W	12W_1	qNSC_12W	14.2779
12W	12W_1	qNSC_12W	6.36619
12W	12W_1	qNSC_12W	9.20082
12W	12W_1	qNSC_12W	9.20082
12W	12W_1	qNSC_12W	7.94732
12W	12W_1	qNSC_12W	20.1031
12W	12W_1	qNSC_12W	1.80454
12W	12W_1	qNSC_12W	15.9551
12W	12W_1	qNSC_12W	15.0407
12W	12W_1	qNSC_12W	10.7519
12W	12W_1	qNSC_12W	12.2425
12W	12W_1	qNSC_12W	10.8767
12W	12W_1	qNSC_12W	13.6082
12W	12W_1	qNSC_12W	3.33333
12W	12W_1	qNSC_12W	7.39711
12W	12W_1	qNSC_12W	7.33724
12W	12W_1	qNSC_12W	14.4586
12W	12W_1	qNSC_12W	22.5002
12W	12W_1	qNSC_12W	14.3902
12W	12W_1	qNSC_12W	16.6465
12W	12W_1	qNSC_12W	10.2062
12W	12W_1	qNSC_12W	6.34062
12W	12W_1	qNSC_12W	16.3662
12W	12W_1	qNSC_12W	12.1951
12W	12W_1	qNSC_12W	16.9509
12W	12W_1	qNSC_12W	19.1668
12W	12W_1	qNSC_12W	11.4689
12W	12W_1	qNSC_12W	12.706
12W	12W_2	aNSC_12W	28.9564
12W	12W_2	aNSC_12W	25.3401
12W	12W_2	aNSC_12W	41.9409
12W	12W_2	aNSC_12W	30.6022
12W	12W_2	aNSC_12W	23.9017
12W	12W_2	aNSC_12W	32.337
12W	12W_2	aNSC_12W	3.2133
12W	12W_2	aNSC_12W	17.8844
12W	12W_2	aNSC_12W	18.2242
12W	12W_2	aNSC_12W	11.9306
12W	12W_2	aNSC_12W	19.9065
12W	12W_2	aNSC_12W	8.14091
12W	12W_2	aNSC_12W	26.656
12W	12W_2	aNSC_12W	15.6564
12W	12W_2	aNSC_12W	8.75834
12W	12W_2	aNSC_12W	8.92615
12W	12W_2	aNSC_12W	10.9164
12W	12W_2	aNSC_12W	8.01693
12W	12W_2	aNSC_12W	13.3821
12W	12W_2	aNSC_12W	30.8302
12W	12W_2	aNSC_12W	28.9564
12W	12W_2	aNSC_12W	9.2074
12W	12W_2	aNSC_12W	29.3798
12W	12W_2	aNSC_12W	38.078
12W	12W_2	aNSC_12W	16.3705
12W	12W_2	aNSC_12W	9.13142
12W	12W_2	qNSC_12W	19.0909
12W	12W_2	qNSC_12W	10.7059
12W	12W_2	qNSC_12W	8.16996
12W	12W_2	qNSC_12W	6.93056
12W	12W_2	qNSC_12W	12.5327
12W	12W_2	qNSC_12W	35.2148
12W	12W_2	qNSC_12W	50.1491
12W	12W_2	qNSC_12W	14.1207
12W	12W_2	qNSC_12W	10.9351
12W	12W_2	qNSC_12W	14.0624
12W	12W_2	qNSC_12W	14.1077
12W	12W_2	qNSC_12W	5.36011
12W	12W_2	qNSC_12W	11.6882
12W	12W_2	qNSC_12W	18.8334
12W	12W_2	qNSC_12W	6.65714
12W	12W_2	qNSC_12W	2.96846
12W	12W_2	qNSC_12W	2.53596
12W	12W_2	qNSC_12W	13.3821
12W	12W_2	qNSC_12W	20.6899
12W	12W_2	qNSC_12W	4.43794
12W	12W_2	qNSC_12W	4.33779
12W	12W_2	qNSC_12W	8.31381
12W	12W_2	qNSC_12W	18.9481
12W	12W_2	qNSC_12W	20.9646
12W	12W_2	qNSC_12W	13.9484
12W	12W_2	qNSC_12W	10.6611
12W	12W_2	qNSC_12W	10.1359
12W	12W_3	aNSC_12W	9.8338
12W	12W_3	aNSC_12W	24.6589
12W	12W_3	aNSC_12W	13.2003
12W	12W_3	aNSC_12W	15.1022
12W	12W_3	aNSC_12W	14.0909
12W	12W_3	aNSC_12W	25.0827
12W	12W_3	aNSC_12W	21.1737
12W	12W_3	aNSC_12W	15.7385
12W	12W_3	aNSC_12W	20.8636
12W	12W_3	aNSC_12W	13.1007
12W	12W_3	aNSC_12W	12.7385
12W	12W_3	aNSC_12W	11.3182
12W	12W_3	aNSC_12W	13.523
12W	12W_3	aNSC_12W	18.6705
12W	12W_3	aNSC_12W	22.0225
12W	12W_3	aNSC_12W	9.01449
12W	12W_3	aNSC_12W	10.4649
12W	12W_3	aNSC_12W	6.37868
12W	12W_3	aNSC_12W	18.0796
12W	12W_3	aNSC_12W	19
12W	12W_3	aNSC_12W	9.784
12W	12W_3	aNSC_12W	5.88655
12W	12W_3	aNSC_12W	24.1415
12W	12W_3	aNSC_12W	12.9887
12W	12W_3	aNSC_12W	23.5491
12W	12W_3	aNSC_12W	19.5909
12W	12W_3	aNSC_12W	11.1184
12W	12W_3	aNSC_12W	12.403
12W	12W_3	aNSC_12W	17.677
12W	12W_3	aNSC_12W	15.9419
12W	12W_3	qNSC_12W	12.3524
12W	12W_3	qNSC_12W	10.4649
12W	12W_3	qNSC_12W	9.04545
12W	12W_3	qNSC_12W	16.7993
12W	12W_3	qNSC_12W	11.9658
12W	12W_3	qNSC_12W	9.42036
12W	12W_3	qNSC_12W	21.207
12W	12W_3	qNSC_12W	6.74982
12W	12W_3	qNSC_12W	17.9177
12W	12W_3	qNSC_12W	13.2669
12W	12W_3	qNSC_12W	11.4285
12W	12W_3	qNSC_12W	5.0831
12W	12W_3	qNSC_12W	3.03413
12W	12W_3	qNSC_12W	4.90591
12W	12W_3	qNSC_12W	16.5888
12W	12W_3	qNSC_12W	3.57964
12W	12W_3	qNSC_12W	5.90909
12W	12W_3	qNSC_12W	9.61382
12W	12W_3	qNSC_12W	9.38618
12W	12W_3	qNSC_12W	10.6754
12W	12W_3	qNSC_12W	13.568
12W	12W_3	qNSC_12W	16.4892
24W	24W_1	aNSC_24W	2.30605
24W	24W_1	aNSC_24W	1.28208
24W	24W_1	aNSC_24W	9.73751
24W	24W_1	aNSC_24W	12.0135
24W	24W_1	aNSC_24W	15.741
24W	24W_1	aNSC_24W	17.7142
24W	24W_1	aNSC_24W	6.45639
24W	24W_1	aNSC_24W	14.5978
24W	24W_1	aNSC_24W	15.9159
24W	24W_1	aNSC_24W	23.4851
24W	24W_1	aNSC_24W	4.48941
24W	24W_1	aNSC_24W	4.00335
24W	24W_1	aNSC_24W	3.03005
24W	24W_1	aNSC_24W	14.815
24W	24W_1	aNSC_24W	4.7887
24W	24W_1	aNSC_24W	9.46258
24W	24W_1	aNSC_24W	2.66844
24W	24W_1	aNSC_24W	7.08546
24W	24W_1	aNSC_24W	4.13673
24W	24W_1	aNSC_24W	14.4175
24W	24W_1	aNSC_24W	2.10821
24W	24W_1	aNSC_24W	1.2851
24W	24W_1	aNSC_24W	4.03585
24W	24W_1	aNSC_24W	6.32526
24W	24W_1	aNSC_24W	8.63632
24W	24W_1	aNSC_24W	4.65921
24W	24W_1	qNSC_24W	11.8852
24W	24W_1	qNSC_24W	15.5055
24W	24W_1	qNSC_24W	1.34537
24W	24W_1	qNSC_24W	5.31359
24W	24W_1	qNSC_24W	5.0284
24W	24W_1	qNSC_24W	5.63627
24W	24W_1	qNSC_24W	8.1822
24W	24W_1	qNSC_24W	8.25654
24W	24W_1	qNSC_24W	2.1561
24W	24W_1	qNSC_24W	10.7539
24W	24W_1	qNSC_24W	10.9617
24W	24W_1	qNSC_24W	7.24979
24W	24W_1	qNSC_24W	5
24W	24W_1	qNSC_24W	13.6066
24W	24W_1	qNSC_24W	5.74017
24W	24W_1	qNSC_24W	1.48565
24W	24W_1	qNSC_24W	10.7539
24W	24W_1	qNSC_24W	7.97129
24W	24W_1	qNSC_24W	9.45531
24W	24W_1	qNSC_24W	1.74598
24W	24W_1	qNSC_24W	7.99153
24W	24W_1	qNSC_24W	3.86262
24W	24W_1	qNSC_24W	17.6112
24W	24W_1	qNSC_24W	11.1135
24W	24W_1	qNSC_24W	4.3387
24W	24W_2	aNSC_24W	4.72
24W	24W_2	aNSC_24W	18.8248
24W	24W_2	aNSC_24W	30.9351
24W	24W_2	aNSC_24W	26.7228
24W	24W_2	aNSC_24W	2.35133
24W	24W_2	aNSC_24W	11.2133
24W	24W_2	aNSC_24W	24.5525
24W	24W_2	aNSC_24W	7.72216
24W	24W_2	aNSC_24W	3.26628
24W	24W_2	aNSC_24W	38.9577
24W	24W_2	aNSC_24W	9.802
24W	24W_2	aNSC_24W	4.70299
24W	24W_2	aNSC_24W	19.7513
24W	24W_2	aNSC_24W	5.59322
24W	24W_2	aNSC_24W	51.9887
24W	24W_2	aNSC_24W	22.475
24W	24W_2	aNSC_24W	56.2769
24W	24W_2	aNSC_24W	6.79774
24W	24W_2	aNSC_24W	11.5687
24W	24W_2	aNSC_24W	16.7977
24W	24W_2	aNSC_24W	24.1832
24W	24W_2	aNSC_24W	12.6794
24W	24W_2	aNSC_24W	3.88319
24W	24W_2	aNSC_24W	8.18681
24W	24W_2	aNSC_24W	13.8822
24W	24W_2	aNSC_24W	8.57513
24W	24W_2	aNSC_24W	7.70218
24W	24W_2	aNSC_24W	47.0464
24W	24W_2	aNSC_24W	11.7263
24W	24W_2	aNSC_24W	21.4547
24W	24W_2	aNSC_24W	15.4525
24W	24W_2	aNSC_24W	14.2804
24W	24W_2	aNSC_24W	14.0044
24W	24W_2	aNSC_24W	36.8648
24W	24W_2	aNSC_24W	14.0076
24W	24W_2	aNSC_24W	36.6273
24W	24W_2	aNSC_24W	7.57968
24W	24W_2	qNSC_24W	3.79
24W	24W_2	qNSC_24W	13.4643
24W	24W_2	qNSC_24W	19.1066
24W	24W_2	qNSC_24W	9.75131
24W	24W_2	qNSC_24W	13.1082
24W	24W_2	qNSC_24W	3.39887
24W	24W_2	qNSC_24W	7.12815
24W	24W_2	qNSC_24W	2.97006
24W	24W_2	qNSC_24W	17.4735
24W	24W_2	qNSC_24W	5.5872
24W	24W_2	qNSC_24W	16.4714
24W	24W_2	qNSC_24W	4.62252
24W	24W_2	qNSC_24W	8.56306
24W	24W_2	qNSC_24W	3.81118
24W	24W_2	qNSC_24W	1.86313
24W	24W_2	qNSC_24W	14.1832
24W	24W_2	qNSC_24W	13.7921
24W	24W_2	qNSC_24W	2.87027
24W	24W_2	qNSC_24W	4.07064
24W	24W_2	qNSC_24W	13.334
24W	24W_2	qNSC_24W	6.07823
24W	24W_2	qNSC_24W	18.0751
24W	24W_2	qNSC_24W	15.6223
24W	24W_2	qNSC_24W	15.0345
24W	24W_2	qNSC_24W	5.7947
24W	24W_2	qNSC_24W	8.69274
24W	24W_2	qNSC_24W	23.2044
24W	24W_2	qNSC_24W	6.13907
24W	24W_2	qNSC_24W	9.45509
24W	24W_2	qNSC_24W	1.69839
24W	24W_2	qNSC_24W	11.3073
24W	24W_2	qNSC_24W	9.17439
24W	24W_2	qNSC_24W	11.1776
24W	24W_3	aNSC_24W	8.19805
24W	24W_3	aNSC_24W	6.76006
24W	24W_3	aNSC_24W	11.2883
24W	24W_3	aNSC_24W	21.9277
24W	24W_3	aNSC_24W	16.604
24W	24W_3	aNSC_24W	14.7663
24W	24W_3	aNSC_24W	7.96487
24W	24W_3	aNSC_24W	19.6133
24W	24W_3	aNSC_24W	32.9006
24W	24W_3	aNSC_24W	8.76754
24W	24W_3	aNSC_24W	11.4852
24W	24W_3	aNSC_24W	38.5867
24W	24W_3	aNSC_24W	29.7233
24W	24W_3	aNSC_24W	6.66523
24W	24W_3	aNSC_24W	19.3198
24W	24W_3	aNSC_24W	2.11778
24W	24W_3	qNSC_24W	3.80406
24W	24W_3	qNSC_24W	18.007
24W	24W_3	qNSC_24W	14.5287
24W	24W_3	qNSC_24W	9.61406
24W	24W_3	qNSC_24W	8.18783
24W	24W_3	qNSC_24W	2.75698
24W	24W_3	qNSC_24W	8.44623
24W	24W_3	qNSC_24W	7.84575
24W	24W_3	qNSC_24W	15.4427
24W	24W_3	qNSC_24W	12.0864
24W	24W_3	qNSC_24W	5.68925
24W	24W_3	qNSC_24W	11.993
24W	24W_3	qNSC_24W	13.5142
24W	24W_3	qNSC_24W	6.74997
24W	24W_3	qNSC_24W	7.02841
24W	24W_3	qNSC_24W	4.45681
24W	24W_3	qNSC_24W	8.37499
24W	24W_3	qNSC_24W	4.38377
24W	24W_3	qNSC_24W	10.2168
24W	24W_3	qNSC_24W	14.6017
24W	24W_3	qNSC_24W	10.1449
