# Supplementary material for: Epigenetic regulation of neural stem cell aging in the mouse hippocampus by Setd8 downregulation
Source: EMBO J. 2025 Jun 3;44(13):3645–68. doi: 10.1038/s44318-025-00455-8 (PMC12218407; doi:10.1038/s44318-025-00455-8)
Supplement: Supplementary file 8 — Source data Fig. 3 [file 44318_2025_455_MOESM8_ESM.zip › 3G/Fig.3G_Numeric.data.xlsx]

## Sheet: Sheet1
Genotype	Sample	Quiescent_NSC			Ctrl	cKO
Ctrl	Biological_replicate_1	2892		Mean	3522	2031
Ctrl	Biological_replicate_2	4236		SE	287.729	476.093
Ctrl	Biological_replicate_3	3276
Ctrl	Biological_replicate_4	3684
cKO	Biological_replicate_1	2364
cKO	Biological_replicate_2	780
cKO	Biological_replicate_3	1932
cKO	Biological_replicate_4	3048
