# Supplementary material for: Epigenetic regulation of neural stem cell aging in the mouse hippocampus by Setd8 downregulation
Source: EMBO J. 2025 Jun 3;44(13):3645–68. doi: 10.1038/s44318-025-00455-8 (PMC12218407; doi:10.1038/s44318-025-00455-8)
Supplement: Supplementary file 8 — Source data Fig. 3 [file 44318_2025_455_MOESM8_ESM.zip › 3H/Fig.3H_Numeric.data.xlsx]

## Sheet: Sheet1
Genotype	Sample	Active_NSC			Ctrl	cKO
Ctrl	Biological_replicate_1	276		Mean	429	135
Ctrl	Biological_replicate_2	660		SE	81.8841	34.0735
Ctrl	Biological_replicate_3	408
Ctrl	Biological_replicate_4	372
cKO	Biological_replicate_1	96
cKO	Biological_replicate_2	60
cKO	Biological_replicate_3	204
cKO	Biological_replicate_4	180
