# Supplementary material for: Epigenetic regulation of neural stem cell aging in the mouse hippocampus by Setd8 downregulation
Source: EMBO J. 2025 Jun 3;44(13):3645–68. doi: 10.1038/s44318-025-00455-8 (PMC12218407; doi:10.1038/s44318-025-00455-8)
Supplement: Supplementary file 8 — Source data Fig. 3 [file 44318_2025_455_MOESM8_ESM.zip › 3I/Fig.3I_Numeric.data.xlsx]

## Sheet: Sheet1
Genotype	Sample	Active_ratio			Ctrl	cKO
Ctrl	Biological_replicate_1	8.71212		Mean	10.6098	6.54302
Ctrl	Biological_replicate_2	13.4804		SE	1.08498	1.20113
Ctrl	Biological_replicate_3	11.0749
Ctrl	Biological_replicate_4	9.1716
cKO	Biological_replicate_1	3.90244
cKO	Biological_replicate_2	7.14286
cKO	Biological_replicate_3	9.55056
cKO	Biological_replicate_4	5.57621
