# Supplementary material for: Epigenetic regulation of neural stem cell aging in the mouse hippocampus by Setd8 downregulation
Source: EMBO J. 2025 Jun 3;44(13):3645–68. doi: 10.1038/s44318-025-00455-8 (PMC12218407; doi:10.1038/s44318-025-00455-8)
Supplement: Supplementary file 8 — Source data Fig. 3 [file 44318_2025_455_MOESM8_ESM.zip › 3J/Fig.3J_Mumeric.data.xlsx]

## Sheet: Sheet1
Genotype	Sample	YFP+ NPC			Ctrl	cKO
Ctrl	Biological_replicate_1	948		Mean	1080	639
Ctrl	Biological_replicate_2	1344		SE	105.641	108.042
Ctrl	Biological_replicate_3	876
Ctrl	Biological_replicate_4	1152
cKO	Biological_replicate_1	576
cKO	Biological_replicate_2	372
cKO	Biological_replicate_3	876
cKO	Biological_replicate_4	732
