# Supplementary material for: Epigenetic regulation of neural stem cell aging in the mouse hippocampus by Setd8 downregulation
Source: EMBO J. 2025 Jun 3;44(13):3645–68. doi: 10.1038/s44318-025-00455-8 (PMC12218407; doi:10.1038/s44318-025-00455-8)
Supplement: Supplementary file 9 — Source data Fig. 4 [file 44318_2025_455_MOESM9_ESM.zip]

Archive with 108 entries (95 files):
- 4B/
- __MACOSX/._4B
- 4B/.DS_Store
- __MACOSX/4B/._.DS_Store
- 4B/original/
- __MACOSX/4B/._original
- 4B/edit/
- __MACOSX/4B/._edit
- 4B/original/Gfap_Sox2.tif
- __MACOSX/4B/original/._Gfap_Sox2.tif
- 4B/original/Marge.tif
- __MACOSX/4B/original/._Marge.tif
- 4B/original/Ki67.tif
- __MACOSX/4B/original/._Ki67.tif
- 4B/original/Hoechst.tif
- __MACOSX/4B/original/._Hoechst.tif
- 4B/original/YFP.tif
- __MACOSX/4B/original/._YFP.tif
- 4B/edit/Gfap_Sox2.tif
- __MACOSX/4B/edit/._Gfap_Sox2.tif
- 4B/edit/Marge.tif
- __MACOSX/4B/edit/._Marge.tif
- 4B/edit/Ki67.tif
- __MACOSX/4B/edit/._Ki67.tif
- 4B/edit/Hoechst.tif
- __MACOSX/4B/edit/._Hoechst.tif
- 4B/edit/YFP.tif
- __MACOSX/4B/edit/._YFP.tif
- 4C/
- __MACOSX/._4C
- 4C/.DS_Store
- __MACOSX/4C/._.DS_Store
- 4C/original/
- __MACOSX/4C/._original
- 4C/edit/
- __MACOSX/4C/._edit
- 4C/original/Hoeches.tif
- __MACOSX/4C/original/._Hoeches.tif
- 4C/original/.DS_Store
- __MACOSX/4C/original/._.DS_Store
- 4C/original/Gfap_Sox2.tif
- __MACOSX/4C/original/._Gfap_Sox2.tif
- 4C/original/Marge.tif
- __MACOSX/4C/original/._Marge.tif
- 4C/original/Ki67.tif
- __MACOSX/4C/original/._Ki67.tif
- 4C/original/YFP.tif
- __MACOSX/4C/original/._YFP.tif
- 4C/edit/.DS_Store
- __MACOSX/4C/edit/._.DS_Store
- 4C/edit/Gfap_Sox2.tif
- __MACOSX/4C/edit/._Gfap_Sox2.tif
- 4C/edit/Marge.tif
- __MACOSX/4C/edit/._Marge.tif
- 4C/edit/Ki67.tif
- __MACOSX/4C/edit/._Ki67.tif
- 4C/edit/Hoechst.tif
- __MACOSX/4C/edit/._Hoechst.tif
- 4C/edit/YFP.tif
- __MACOSX/4C/edit/._YFP.tif
- 4D/
- __MACOSX/._4D
- 4D/.DS_Store
- __MACOSX/4D/._.DS_Store
- 4D/original/
- __MACOSX/4D/._original
- 4D/edit/
- __MACOSX/4D/._edit
- 4D/original/.DS_Store
- __MACOSX/4D/original/._.DS_Store
- 4D/original/Gfap_Sox2.tif
- __MACOSX/4D/original/._Gfap_Sox2.tif
- 4D/original/Marge.tif
- __MACOSX/4D/original/._Marge.tif
- 4D/original/Ki67.tif
- __MACOSX/4D/original/._Ki67.tif
- 4D/original/Hoechst.tif
- __MACOSX/4D/original/._Hoechst.tif
- 4D/original/YFP.tif
- __MACOSX/4D/original/._YFP.tif
- 4D/edit/.DS_Store
- __MACOSX/4D/edit/._.DS_Store
- 4D/edit/Gfap_Sox2.tif
- __MACOSX/4D/edit/._Gfap_Sox2.tif
- 4D/edit/Marge.tif
- __MACOSX/4D/edit/._Marge.tif
- 4D/edit/Ki67.tif
- __MACOSX/4D/edit/._Ki67.tif
- 4D/edit/Hoechst.tif
- __MACOSX/4D/edit/._Hoechst.tif
- 4D/edit/YFP.tif
- __MACOSX/4D/edit/._YFP.tif
- 4E/
- __MACOSX/._4E
- 4E/Fig.4E_Numeric.data.xlsx
- __MACOSX/4E/._Fig.4E_Numeric.data.xlsx
- 4F/
- __MACOSX/._4F
- 4F/Fig.4F_Numeric.data.xlsx
- __MACOSX/4F/._Fig.4F_Numeric.data.xlsx
- 4G/
- __MACOSX/._4G
- 4G/Fig.4G_Numeric.data.xlsx
- __MACOSX/4G/._Fig.4G_Numeric.data.xlsx
- 4I/
- __MACOSX/._4I
- 4I/Fig.4I_Numeric.data.xlsx
- __MACOSX/4I/._Fig.4I_Numeric.data.xlsx
