# Supplementary material for: Epigenetic regulation of neural stem cell aging in the mouse hippocampus by Setd8 downregulation
Source: EMBO J. 2025 Jun 3;44(13):3645–68. doi: 10.1038/s44318-025-00455-8 (PMC12218407; doi:10.1038/s44318-025-00455-8)
Supplement: Supplementary file 9 — Source data Fig. 4 [file 44318_2025_455_MOESM9_ESM.zip › 4E/Fig.4E_Numeric.data.xlsx]

## Sheet: Sheet1
Genotype	Sample	Quiescent_NSC			Ctrl	Het-cKO	cKO
Ctrl	Biological_replicate_1	9912		Mean	8418	6678	2157
Ctrl	Biological_replicate_2	8508		SE	677.168	737.333	264.062
Ctrl	Biological_replicate_3	6624
Ctrl	Biological_replicate_4	8628
Het-cKO	Biological_replicate_1	4572
Het-cKO	Biological_replicate_2	6816
Het-cKO	Biological_replicate_3	7920
Het-cKO	Biological_replicate_4	7404
cKO	Biological_replicate_1	2292
cKO	Biological_replicate_2	2844
cKO	Biological_replicate_3	1812
cKO	Biological_replicate_4	1680
