# Supplementary material for: Epigenetic regulation of neural stem cell aging in the mouse hippocampus by Setd8 downregulation
Source: EMBO J. 2025 Jun 3;44(13):3645–68. doi: 10.1038/s44318-025-00455-8 (PMC12218407; doi:10.1038/s44318-025-00455-8)
Supplement: Supplementary file 9 — Source data Fig. 4 [file 44318_2025_455_MOESM9_ESM.zip › 4F/Fig.4F_Numeric.data.xlsx]

## Sheet: Sheet1
Genotype	Sample	Active_NSC			Ctrl	Het-cKO	cKO
Ctrl	Biological_replicate_1	972		Mean	918	405	117
Ctrl	Biological_replicate_2	1212		SE	124.081	47.085	24.1868
Ctrl	Biological_replicate_3	612
Ctrl	Biological_replicate_4	876
Het-cKO	Biological_replicate_1	264
Het-cKO	Biological_replicate_2	456
Het-cKO	Biological_replicate_3	444
Het-cKO	Biological_replicate_4	456
cKO	Biological_replicate_1	156
cKO	Biological_replicate_2	144
cKO	Biological_replicate_3	120
cKO	Biological_replicate_4	48
