# Supplementary material for: Epigenetic regulation of neural stem cell aging in the mouse hippocampus by Setd8 downregulation
Source: EMBO J. 2025 Jun 3;44(13):3645–68. doi: 10.1038/s44318-025-00455-8 (PMC12218407; doi:10.1038/s44318-025-00455-8)
Supplement: Supplementary file 9 — Source data Fig. 4 [file 44318_2025_455_MOESM9_ESM.zip › 4G/Fig.4G_Numeric.data.xlsx]

## Sheet: Sheet1
Genotype	Sample	Active_ratio			Ctrl	Het-cKO	cKO
Ctrl	Biological_replicate_1	8.93054		Mean	9.76864	5.70992	5.0452
Ctrl	Biological_replicate_2	12.4691		SE	0.91368	0.21348	0.832347
Ctrl	Biological_replicate_3	8.45771
Ctrl	Biological_replicate_4	9.21717
Het-cKO	Biological_replicate_1	5.45906
Het-cKO	Biological_replicate_2	6.27063
Het-cKO	Biological_replicate_3	5.30846
Het-cKO	Biological_replicate_4	5.80153
cKO	Biological_replicate_1	6.37255
cKO	Biological_replicate_2	4.81928
cKO	Biological_replicate_3	6.21118
cKO	Biological_replicate_4	2.77778
