# Supplementary material for: Epigenetic regulation of neural stem cell aging in the mouse hippocampus by Setd8 downregulation
Source: EMBO J. 2025 Jun 3;44(13):3645–68. doi: 10.1038/s44318-025-00455-8 (PMC12218407; doi:10.1038/s44318-025-00455-8)
Supplement: Supplementary file 9 — Source data Fig. 4 [file 44318_2025_455_MOESM9_ESM.zip › 4I/Fig.4I_Numeric.data.xlsx]

## Sheet: Sampling
Genotape	Sampling_object1	Sampling_object2			Ctrl	Ctrl	Het-cKO	Het-cKO	cKO	cKO
Ctrl	93.007	6.99301			Object1	Object2	Object1	Object2	Object1	Object2
Ctrl	34.0593	65.9407		Mean	52.7467	47.2533	52.123	47.877	53.401	46.599
Ctrl	40.4158	59.5842		SE	5.88837	5.88837	3.21818	3.21818	5.48517	5.48517
Ctrl	59.589	40.411
Ctrl	50	50
Ctrl	100	0
Ctrl	54.2438	45.7562
Ctrl	47.9833	52.0167
Ctrl	43.449	56.551
Ctrl	53.7879	46.2121
Ctrl	58.9326	41.0674
Ctrl	17.9372	82.0628
Ctrl	55.3633	44.6367
Ctrl	29.6863	70.3137
Het-cKO	59.6413	40.3587
Het-cKO	34.3092	65.6908
Het-cKO	77.0554	22.9446
Het-cKO	73.8562	26.1438
Het-cKO	50	50
Het-cKO	41.0754	58.9246
Het-cKO	62.2826	37.7174
Het-cKO	28.9941	71.0059
Het-cKO	68.5556	31.4444
Het-cKO	50.1779	49.8221
Het-cKO	62.6354	37.3646
Het-cKO	48.0211	51.9789
Het-cKO	43.6836	56.3164
Het-cKO	60.5105	39.4895
Het-cKO	51.3643	48.6357
Het-cKO	49.6063	50.3937
Het-cKO	38.75	61.25
Het-cKO	37.696	62.304
cKO	61.395	38.605
cKO	81.5109	18.4891
cKO	30.5089	69.4911
cKO	70.8285	29.1715
cKO	75.1818	24.8182
cKO	68.9849	31.0151
cKO	45.6679	54.3321
cKO	22.899	77.101
cKO	55.4687	44.5312
cKO	62.8497	37.1503
cKO	33.3399	66.6601
cKO	25.7143	74.2857
cKO	59.863	40.137

## Sheet: Testing
Genotape	Test_object1	Test_object2			Ctrl	Ctrl	Het-cKO	Het-cKO	cKO	cKO
Ctrl	0	100			Object1	Object2	Object1	Object2	Object1	Object2
Ctrl	22.3712	77.6288		Mean	36.7904	63.2096	46.4881	53.5119	45.7494	54.2506
Ctrl	57.9979	42.0021		SE	6.43028	6.43028	6.64366	6.64366	4.39145	4.39145
Ctrl	23.7581	76.2419
Ctrl	16.383	83.617
Ctrl	43.1507	56.8493
Ctrl	6.92308	93.0769
Ctrl	66.7227	33.2773
Ctrl	29.7357	70.2643
Ctrl	87.89	12.11
Ctrl	49.8943	50.1057
Ctrl	28.1022	71.8978
Ctrl	49.864	50.136
Ctrl	32.2727	67.7273
Het-cKO	100	0
Het-cKO	38.7402	61.2598
Het-cKO	63.8554	36.1446
Het-cKO	0	100
Het-cKO	15.6627	84.3373
Het-cKO	48.3333	51.6667
Het-cKO	48.0813	51.9187
Het-cKO	10.1594	89.8406
Het-cKO	75.1031	24.8969
Het-cKO	23.4114	76.5886
Het-cKO	19.8873	80.1127
Het-cKO	45.0125	54.9875
Het-cKO	100	0
Het-cKO	39	61
Het-cKO	50.6173	49.3827
Het-cKO	73.6211	26.3789
Het-cKO	49	51
Het-cKO	36.3013	63.6987
cKO	50.8464	49.1536
cKO	50.4673	49.5327
cKO	48.048	51.952
cKO	90.5161	9.48387
cKO	30.7143	69.2857
cKO	36.2954	63.7046
cKO	36.9762	63.0238
cKO	35.977	64.023
cKO	44.5726	55.4274
cKO	34.9838	65.0162
cKO	50.057	49.943
cKO	30.2381	69.7619
cKO	55.0505	44.9495
