# Supplementary material for: Epigenetic regulation of neural stem cell aging in the mouse hippocampus by Setd8 downregulation
Source: EMBO J. 2025 Jun 3;44(13):3645–68. doi: 10.1038/s44318-025-00455-8 (PMC12218407; doi:10.1038/s44318-025-00455-8)
Supplement: Supplementary file 10 — Appendix Figure Source Data sd_1_3_4 [file 44318_2025_455_MOESM10_ESM.zip]

Archive with 11 entries (10 files):
- Appendix Figure Source Data/
- Appendix Figure Source Data/FigS1.zip
- Appendix Figure Source Data/FigS3.zip
- Appendix Figure Source Data/S4B.zip
- Appendix Figure Source Data/S4C.zip
- Appendix Figure Source Data/S4G.zip
- __MACOSX/Appendix Figure Source Data/._Dataset EV1.xlsx
- __MACOSX/Appendix Figure Source Data/._Dataset EV2.xlsx
- __MACOSX/Appendix Figure Source Data/._Dataset EV3.xlsx
- __MACOSX/Appendix Figure Source Data/._Dataset EV4.xlsx
- __MACOSX/Appendix Figure Source Data/._Dataset EV5.xlsx
