# Supplementary material for: Epigenetic regulation of neural stem cell aging in the mouse hippocampus by Setd8 downregulation
Source: EMBO J. 2025 Jun 3;44(13):3645–68. doi: 10.1038/s44318-025-00455-8 (PMC12218407; doi:10.1038/s44318-025-00455-8)
Supplement: Supplementary file 11 — Appendix Figure Source Data sd_S4_5 [file 44318_2025_455_MOESM11_ESM.zip]

Archive with 25 entries (22 files):
- E/
- E/.DS_Store
- E/Ctrl/
- E/Ctrl/S4_E_Ctrl_1.tiff
- E/Ctrl/S4_E_Ctrl_2.tiff
- E/Ctrl/S4_E_Ctrl_3.tiff
- E/Ctrl/S4_E_Ctrl_4.tiff
- E/KD/
- E/KD/S4_E_KD_1.tiff
- E/KD/S4_E_KD_2.tiff
- E/KD/S4_E_KD_3.tiff
- E/KD/S4_E_KD_4.tiff
- S5A.zip
- __MACOSX/._E
- __MACOSX/E/._.DS_Store
- __MACOSX/E/._Ctrl
- __MACOSX/E/._KD
- __MACOSX/E/Ctrl/._S4_E_Ctrl_1.tiff
- __MACOSX/E/Ctrl/._S4_E_Ctrl_2.tiff
- __MACOSX/E/Ctrl/._S4_E_Ctrl_3.tiff
- __MACOSX/E/Ctrl/._S4_E_Ctrl_4.tiff
- __MACOSX/E/KD/._S4_E_KD_1.tiff
- __MACOSX/E/KD/._S4_E_KD_2.tiff
- __MACOSX/E/KD/._S4_E_KD_3.tiff
- __MACOSX/E/KD/._S4_E_KD_4.tiff
