# Supplementary material for: Epigenetic regulation of neural stem cell aging in the mouse hippocampus by Setd8 downregulation
Source: EMBO J. 2025 Jun 3;44(13):3645–68. doi: 10.1038/s44318-025-00455-8 (PMC12218407; doi:10.1038/s44318-025-00455-8)
Supplement: Supplementary file 13 — Appendix Figure Source Data sd_S5_6_8 [file 44318_2025_455_MOESM13_ESM.zip]

Archive with 5 entries (5 files):
- FigS6.zip
- FigS8.zip
- S5H.zip
- S5I.zip
- S5J.zip
