# Supplementary material for: Epigenetic regulation of neural stem cell aging in the mouse hippocampus by Setd8 downregulation
Source: EMBO J. 2025 Jun 3;44(13):3645–68. doi: 10.1038/s44318-025-00455-8 (PMC12218407; doi:10.1038/s44318-025-00455-8)
Supplement: Supplementary file 14 — Appendix Figure Source Data sd_S9 [file 44318_2025_455_MOESM14_ESM.zip]

Archive with 34 entries (34 files):
- S9/B/S8i/S9_B_S8i_2.tiff
- S9/C/.DS_Store
- S9/E/.DS_Store
- S9/.DS_Store
- S9/C/Ctrl/S9_C_DMSO_2.tiff
- S9/B/S8iDMSO/S9_B_S8iDMSO_1.tiff
- S9/C/S8i/S9_C_S8i_2.tiff
- S9/B/.DS_Store
- S9/B/S8i/S9_B_S8i_1.tiff
- S9/C/S8iDMSO/S9_C_S8iDMSO_2.tiff
- S9/B/S8i/S9_B_S8i_3.tiff
- S9/C/Ctrl/S9_C_DMSO_1.tiff
- S9/B/DMSO/S9_B_DMSO_2.tiff
- S9/C/S8i/S9_C_S8i_3.tiff
- S9/B/S8iDMSO/S9_B_S8iDMSO_3.tiff
- S9/C/S8iDMSO/S9_C_S8iDMSO_4.tiff
- S9/C/S8i/S9_C_S8i_1.tiff
- S9/B/DMSO/S9_B_DMSO_1.tiff
- S9/B/DMSO/S9_B_DMSO_3.tiff
- S9/C/S8iDMSO/S9_C_S8iDMSO_1.tiff
- S9/C/S8i/S9_C_S8i_4.tiff
- S9/B/S8iDMSO/S9_B_S8iDMSO_2.tiff
- S9/C/Ctrl/S9_C_DMSO_3.tiff
- S9/E/S8i/S9_E_S8i_2.tiff
- S9/C/S8iDMSO/S9_C_S8iDMSO_3.tiff
- S9/C/Ctrl/S9_C_DMSO_4.tiff
- S9/E/Ctrl/S9_E_DMSO_3.tiff
- S9/E/S8iDMSO/S9_E_S8iDMSO_1.tiff
- S9/E/S8i/S9_E_S8i_1.tiff
- S9/E/S8iDMSO/S9_E_S8iDMSO_3.tiff
- S9/E/S8i/S9_E_S8i_3.tiff
- S9/E/Ctrl/S9_E_DMSO_1.tiff
- S9/E/Ctrl/S9_E_DMSO_2.tiff
- S9/E/S8iDMSO/S9_E_S8iDMSO_2.tiff
